# Supplementary material for: Transcriptomic Analysis of the Kuruma Prawn Marsupenaeus japonicus Reveals Possible Peripheral Regulation of the Ovary
Source: Front Endocrinol (Lausanne). 2020 Aug 19;11:541. doi: 10.3389/fendo.2020.00541 (PMC7466434; doi:10.3389/fendo.2020.00541)
Supplement: Supplementary file 3 [file Data_Sheet_3.xlsx]

## Sheet: Supplementary File
Sequence Name	Sequence Data	Seq Length	Blast Hits Count	Blast Top Hit Description (HSP)	Blast Top Hit E-Value	Mapping GO ID	Mapping GO Term	Mapping GO Category	Enzyme Code	Enzyme Name
N00001_c0_g2	CAATTGTTGGGTAATTGGATGATTGGCAGAAGATTGCAAAAGAAATAGGAAATTCTGGTTATTGTTTCCCCTTTCCACTCTTGTTGCAGTGTAAATGAAGCATGTATTCAGATTCATTCTAATAGCATTGCCAAGTATCTGTTCAGATGATTGTCCTTACAATGTATGCACAGATTACTTTTTTGTAAATACAGAACAGTAATTGTTAGTATTAAATTTTTAATATATTATGTCAGTTATGAGTTGCTGAGATGAGTCATTATGTAAGCCCTTTATATTAAGGATACAGCTCGAAAATGCTAATCTTTGCCTTGAGAACTTCAGCCTAAGAAAGAAAAAAAGAAAAAAAAAAAGTTTATTAAAGCAAAACACATTGCTCAATTGGTGTTCATATATACC…	481
N00002_c0_g1	AGAAAATTGGTTTGAAATCAAGAGGGCACTCATACAACCAATCTTTTTCATGGTGACATAAAAATGCGTTTACATAAGTGGGACCTAAGGCTGAGCCCATGGCCACGCCGTCGGTTTGGGAATACAAGTCATCATTGAAAGTAAAATCAGAGTCAGCAGTCGCCAACTGAAGTGCTTTAGTCAGTTGTTTTTCATTTAGTTGCTGAAAATCTTTCGATTTTACAAGCTTTCGTACAATAAGGTTGGTGGTCTCCTCAAGTGGGACAGATCGGAAGAGCGTCGTGTAGGGAAAGAGTGTAGATCTCGGTGGTCGCCGTATCATTAAAAAAA	330	20	ref|XP_020609700.1|uncharacterized protein LOC110048248 [Orbicella faveolata]	4.6e-14
N00003_c0_g1	AGAGCGTGCTAGCGTGGGTGACGGTTGAAGATCTATCACCATCTTGCCTTTCCCAGTGTCACTTCTATACTTCTTTCTTCCTCTTTCTTTTCTTTTTCCTTGTTCATTTTGCTTCCTCCTTTCTTCGCCTTCGCCATAGATTCGTTCGGAGATGGTCTTGGCTTTGTTACAGTAAAAGAAAGTGTTCCCTTTCTGAAATATTTGTCGTTGCGAAAATTGAAGCGTGTGACGGTTACTTCCTTCCCTGGTAATTAACGGTTCTTGAGAAAGAAGTGGATAGTTCGATTACTTTTTGAATAGCCGTTTGTTCTGCGCGTGTGTGTTTGCATTCATAAGACAGGAAGTAAATTGTGGTTTGACCTCCAGATTGAACAATGTTTAGTGAAATGATGTGC	395
N00004_c0_g1	AAAGAAGGAAAAAATAAAATAAAAAAGAAGAAGGGTCTGTCTGATCTCACTACTCTAGGCTAAGATTGAAGACCGGAGTGATAGCCAATTATAAACTAATGTCTTCAGTGTAATTATTATTATTATTGTTATTATTAGTAGTAGTATTACTGTTAGCATGTAATAGGAGAAAAGAAGTGCTTTTTTTGTGTATATATTCTTTTATGTGCAGAGAGCCTCAATACTATTTTAACAGCACTTTAGGGACATTTTTTATTTCTCTCTCTGTTACTAGTATGTTTTCATGTGGACATCCTGTGTCGGTCATTTTTTTCTAATTATTATTTTTTTTTAAAGAGTTATTGTTATTATTATTATTATTTTTTTTTTTTACATAACCCTCAAGAGACATTACACTCA…	405
N00005_c0_g1	CCGAGTTACCCGTGTATACTGACGAGTCCTTGTTAGTGACGTGGTCGAAGAACTCCGTATATCCCGTGAGAAATCTCGTACACCCATTGCCAGGTTGGGAACAGTTGATATAAAGAAGCCGTGTTTCAGTTGAATGTCATGGAATGTTTTTGCAAGTGATGGAAGTGCTCCTCGATAATTTGTTGCATACTTTTAGTTTTGCCATTAAAAATATGAAAATATTTTATCGGTGTTACTCTGATATGTGTGATTTAGATATAATATTTTAGGATGGTCTGGAAAGCTTATAAGGAAAATGATGAAAAAACTGTGTATATTAATGAGATCGGAAGAGCGTC	338
N00005_c0_g2	CCGAGTTACCCGTGTATACTGACGAGTCCTTGTTAGTGACGTGGTCGAAGAACTCCGTATATCCCATGAGAAATCTCGTACGCCCATTGCCAGGTTGGGAACAGCTGATATAAAGAAGCCGAAGATCGGAAGAGCGTCGTGTAGGGAAAGAGTGTAGATCTCGGTGGTCGCCGTATCATTAAAAAAAAAAAACCTACAAATCATAATGGCAGCTGTATCTCATATGTAACATTGCACAACTCT	243	20	gb|ESE43085.1|integrase, partial [Shewanella decolorationis S12]	3.8e-09
N00006_c0_g1	CATGTATAGAGATCAAGAACGACAGAAAAGATTACGTAAAGAACGACAGAAAAGATTACGTAAAGAACGACAGAAAAGATTACGTACCTTAGGGAACAAAAGGGTCAAGAGAGAGGAAGCGATGAAAATGAAGAGAACACGGAGACACATGGATAAAAAATAGTTAGGGAGGCAAAAGAGGTGCCTAAGAAAGACGATAGTAAGAGATGAAGAGGTTAAGGAGAAGAAAGAGACGTAGTTAAAGGTGAGAAGAGACAAAGGAAGAAGAAGTGAGAGGTAAAAGATAAGACTTCACACACGAAGGGGGAATGCAATGAAAGTGAAAGGAAGAGGTTGAAGAAAAAATATTGTCTATGTAAGCACTGAAGTTCTTTTCTTTCTCCTGTTTGTTTATTTAAT…	494
N00007_c0_g1	GGTAGATAGCATAAAGTCCGAAACGCCCAGACCGAAGTCTCCTCACATGAACAACGAGGAGCCCATAACACTCTCACACTACCCTGGAGCACGCAAGCCGACCAGCGGAGATGTGTCTCGCATCGAGAGAGATGACTTCCCTGCGCCCCCGTACCCCTACACCGATCCAGACGTTTCAGAGCGGCGGCGAAGGTGGTCGGGCAGCACCAAGGCAGTGAGCATCGACGAGACGGACGAGGGGAGATCGGAAGAGCGTCGTGTAGGGAAAGAGTGTAGATCTCGGTGGTCGCCGTATCATTAAAAAAAAAAAACA	313	20	ref|XP_018011093.1|PREDICTED: actin-binding LIM protein 1-like [Hyalella azteca]	1.7e-29	GO:0051015-IBA|GO:0003779-IEA|GO:0046872-IEA|GO:0030032-IBA|GO:0007010-IEA|GO:0015629-IBA|GO:0016740-IEA	actin filament binding-IBA|actin binding-IEA|metal ion binding-IEA|lamellipodium assembly-IBA|cytoskeleton organization-IEA|actin cytoskeleton-IBA|transferase activity-IEA	Molecular Function-IBA|Molecular Function-IEA|Molecular Function-IEA|Biological Process-IBA|Biological Process-IEA|Cellular Component-IBA|Molecular Function-IEA
N00008_c0_g2	GTCTTGTATGTGTGTAATTGTGTGTTTGCGTGCTTGCCTAATCCATCATTTTTGAAAATAGCTTTTTCACTTTTCACATTTTTCTATTTTACTGATTCATGTTTGGTAGTCAACTGATATTTCCTAATTGTAAATTTGATGTCTTGTAATCTAATGATTACTACTTCTCTACACCTTCATAATGATTGTTTATTTGTTTTTGAACTTATTTTTCTTGTTATAAACCCATTAATGCTTTCTTTGGACATTGCATATATTTACATTTCAATATTCTCATTTATGCATAGATGGTTGCAATAGGGTTAATCTTTTCAGGTCAGGTAGGTATTCTTATTGGCATGTAATTGAATCGCCATGTATGTTAGAGCATTGAAACCTACTGGACAAAGCATGCATTCT…	693	6	ref|WP_073985081.1|hypothetical protein [Enterococcus faecium]	1.1e-06
N00009_c0_g1	GGATTGAGTGCGTTGGTACTTGGAGCGAGGGGGACACGCACTTCCTGATGGGGAAACTCGAGTCCATCCTTGGAGGTGAGCCTCGATACCGCTGCTTCACCTTCACCGAGGAACAAGACGAGGAGCACCAGTACTCCGTCGGCAGAAGTTCCTCCGAGGCCTGTGGTGCCCTGGGCGAGAGTACGGACAGCTCTTACGAGATATATGGAGAGTCGGTTGCACCAGGGAAGCCGATCATCATAGGCTACGACCCGTCCGATAGAGTGAAAATCGGAACGTCCCTGAACCTAACGTGCAGTAGCCAAGGGGGTTTCCCTCACGCCAAACTCACGTGGTTCAAGGAAGGGGAGGCTATCCCTTCAGAGACTCAGCTGCAGGACGGCGGGCGCTCCGTGGCGG…	495	20	ref|XP_018006964.1|PREDICTED: nephrin-like isoform X1 [Hyalella azteca]	3.5e-12	GO:0016020-IEA|GO:0016021-IEA	membrane-IEA|integral component of membrane-IEA	Cellular Component-IEA|Cellular Component-IEA
N00010_c0_g1	GTGAATATACCGTGTAATTAGTATGACGTGCTGTAATTGTGTAAGCAGATGATATTGCTGTGTGTGGCAAGACCAGCAACTTTCAGCTATTTATTCTTTCAATAAAGCTCAAAATGTAAACTGTATGATTAATTGTTGAAAAGGTAAAAGAAAGCAAAAAAATATATATATATTAGGCAAAGTGTATTTTTAAAATCCAATTTACCACATTTTTTGTAGTACAGACATTTTTCGTCTTTATATACCATGCCCAGCAGGGTTTATATCACACATACATGTCACACTCTTTAGAATATGTGCCACAAATCACAC	312
N00011_c0_g1	TATATTTTCAAGGATATTCAGTAATGACCTAAGAATGTGCTGCATAATTCTTGTGAAAGGGAGACTCAATCTTATAAATAGATGTTGAAAAAAAATGCTTCATGCTGGTAAAGGCATACTATGTACTTTTCATGCAAAAACAACAAAAAAATCCGCGTAATTGTGTTCAGTGAAGATGATGATCCAATCAAGTCTCTCGTGTCTTCTGTTGTGCTTCATTGATGATAATGGAATGTACTCGGTGGGCACCATTCTGGTTCTTATTATTGTAAGTCATAGAGATCAAATATACTACTTAGATCGGAAGAGCGTCGTGTAGGGAAAGAGTGTAGATCTCGGTGGTCGCCGTATCATTAAAAAAAAAAAAACAAAATGAATCACAGTGCACATATGATACAT…	403	15	ref|WP_080490110.1|hypothetical protein [Enterococcus faecalis]	1.8e-07
N00012_c0_g1	GGAGATGGCTTCGGAAGACCTGGTGAAGGAGGAGGTTTCAGACCCGGAGAAGGAGGAGGCATCAGGGGACCTGTAGATGGTTTCAGACCTGGAGAAGGAGATGGCTTCGGAAGACCTGGAGAAGGAGGAGGTATTAGAGGACCAGTAGATGGTTTCAGACCCGGAGAGATCGGAAGAGCGTCGTGTAGGGAAAGAGTGTAGATCTCGGTGGTCGCCGTATCATTAAAACAACAACACAACATAAGCTAGTGAACACTAGAGAGGAAGCATTGATCAGGAACCTTATGAC	289	6	ref|WP_073990056.1|hypothetical protein [Enterococcus faecium]	2.3e-07
N00013_c0_g2	TCTGCTTTCTTATGCATTCTCTGTAGTCATGTTCAGCTTTGGTAATATACTACTTAGCTAGGTTTCTGTCCTACAGGCCATAGGTATTGCAGCTTCACAATTTACTCAGTGTTGTGGTAAATGCATATTCTACTTCCTTTTTCTAAAGAGAAACTTTCATTAACAGCAAATAATTATGTAAACGGTTTCATTCTGAACTTCCTCTAGTGCCAACGTAAGGCAAGCGAAACTTTATACGTGTAGCTTTTCGTAGTTTGGGAAAATAATAATGACGGGTGAGGTTCATATCATTATCTACTTGACTATTTATTTTTTTATTGATTGATTTGTTTTAGTTTCATTACATGTCTTTACATCAGGATTAATACACTGTAAACCATGTTTGATTTTCCAGATTTC…	1000
N00014_c0_g1	TGGTTGATGCAGTAGGATTCCTTAGGTGAATTCATACGTATATAGGCAAGTGTATGCATTGCTAGTCTCTTTATATATTTTTTTAATCTATTTACTTATATTATGTGTCCACAGCAAAAACCTGTGTTGTTATACATAGGCCAACATTTTATGGAATACAGCACTACAACAAAGAGATCATTACTGTTGCTCATATAATCTTAATGATAAGATTTCCTTAATGTGTTTCTGTATCAGGCAGAAAAAATATGTATTATGTGTTTTAAAAAATTGGTAATATGTATACATGCATAACTACTATTTTGTGCCGTCACCTTGGTTAGATTTTCTTTAATATATTGATTTAACTGAATCTGAACTAACAGGAATTTAGTTGTTCTGCAAATTGATTTCCTTGTG…	578
N00015_c0_g1	AGCGTCAAGGCATAAGCTGCTCTTTATAGGAAGCTCTGTCAGTGATTTTTTTTGTTTCTTGGCTATTTCTCTAGAAGACGTATTGTGGAAGAAGGTGTCTTCTTTTTTTTATCATCAAGAAGTGGAGGGAAAGTAGTGAGAGAGAGAGAGAAGAAGAGGAAAACCGTGGAAGGAAAGTGACAGGAAGTGAACTTAGGTCGATCTCCTCTCAAGATTCCAAGAGGCTGTTAGACACTTGATATTCCCCTTATTTGGCGAAGAGTGGAAGTCATAGTAACAACATAACAGTAATAACAATTTATCCTTTAACCTGTGGCATTATTCCCAAGATGTGTACTTTTCAACAGTTGAGTTTGTGTGTGGTGTCAGCACTGGTTGTCGTAGCATCTTCAGCGCCCA…	733
N00016_c0_g1	AGAAGAAGCAGGTCTTGACTCAAGAACTGGAAGATATAGAGAACGTCCTGCAAGATGAGGAAAAAGAACTGAAGATATTAGAGAGGAAATTTGAGGAGGAGTCAGCGATCGAAAAAGCTAAGGAGGCGTGTTTCTTTCAGCTGCCGAAAAATGATTTTCTCGAGAAGGGAGAGAAACTTCAAAGTACCGCCGAGAGATTCTCCGCCTTCGAGATGCCCCAGTGTGAGTCCTACGCGAGCCTATTGGACAAATCCACGGATAGTTACACCAGCATGAGTGCCGTGGCGATCGAATCCTTGAGATCGACCATAGCTGAGAAGAAGAAGAAGCTACTTCAGCTGTGTACCATATGGGCTGACGAAGACTACGAGAAGCTGGCCAAAGGAAACACTGCTAAGC…	842
N00017_c0_g1	GCCCGGTCCGTATGCCATGGTGGAGGCGTGAGTGAGTTTCAACGCCCGTACGCCCACACGACGCCCACGCCGCCATGGAGGTGGTTGGGGAGTACGAATACAGCACCAAGGACCTCATAGGTCACGGTGCTTTCGCCGTGGTGTTCAAAGGGCGGCACAAACAGAAACCCGGCCTTACTGTTGCCATAAAGAGCATCACCAAGAAGAACATTGCAAAGAGCCAGAATCTCTTGGGGAAGGAAATTAAGATTCTTAAGGAGCTGACGGAGTTGCATCACGAAAATGTGGTGGCGTTGCTTGACTGCAAGGAGACAGCCAATCATGTGTACCTTGTTATGGAGTATTGCAACGGAGGAGATTTGGCTGATTACCTACATGCCAAGGGAACCCTGAGCGAAG…	958	20	gb|JAG21527.1|Serine/threonine-protein kinase ULK2 [Lygus hesperus]/gb|JAP98205.1|Serine/threonine-protein kinase ULK2 [Lygus hesperus]	3.3e-155	GO:0016310-IEA|GO:0004672-IEA|GO:0016740-IEA|GO:0016301-IEA|GO:0004674-IEA|GO:0005524-IEA|GO:0006468-IEA	phosphorylation-IEA|protein kinase activity-IEA|transferase activity-IEA|kinase activity-IEA|protein serine/threonine kinase activity-IEA|ATP binding-IEA|protein phosphorylation-IEA	Biological Process-IEA|Molecular Function-IEA|Molecular Function-IEA|Molecular Function-IEA|Molecular Function-IEA|Molecular Function-IEA|Biological Process-IEA	EC:2.7.11	Transferring phosphorus-containing groups
N00018_c0_g1	CTTTCCTGTTCCAACTTGCGGCACTCTTGAGCAGAGTTTGTGGGGAGGCCAAGCCAGCGGATTTCTTTCTTCTCCTTGCTTATAATGTTCATGGCCATCAAGACATTCAGTGCATCATATACCCGGCGTCGGATATTCTTCTGGTCATAATTGGCACCATCTGAAGGTGATGCACATCGGGAAGGATCTGTAAATTCAGACACCAGTTCATCTGCTACCTCATTGTAAGAAGTTGTGCCCTTCGCCTTCACCTTTTCGCAAACCTTCATTGAAAAGTGTCGCAAGCCTTTACCGCCCTTCTCACTCTTCCTGCGCTTACTCTCAACTCCATAATCAAAGTCAAAGTCATGTCTCTTCCGCGCACCGCTGTGATCTAATATTGGAGTTGTGATTAGACTT…	582	20	ref|XP_018021569.1|PREDICTED: transcription factor Dp-1-like [Hyalella azteca]	3.4e-61	GO:0000981-IBA|GO:0003677-IEA|GO:0003700-IEA|GO:0003712-IEA|GO:0008134-IEA|GO:0006355-IEA|GO:0051726-IEA|GO:0005667-IEA|GO:0005634-IEA|GO:0005634-IBA|GO:0006357-IEA|GO:0000278-IEA	DNA-binding transcription factor activity, RNA polymerase II-specific-IBA|DNA binding-IEA|DNA-binding transcription factor activity-IEA|transcription coregulator activity-IEA|transcription factor binding-IEA|regulation of transcription, DNA-templated-IEA|regulation of cell cycle-IEA|transcription factor complex-IEA|nucleus-IEA|nucleus-IBA|regulation of transcription by RNA polymerase II-IEA|mitot…	Molecular Function-IBA|Molecular Function-IEA|Molecular Function-IEA|Molecular Function-IEA|Molecular Function-IEA|Biological Process-IEA|Biological Process-IEA|Cellular Component-IEA|Cellular Component-IEA|Cellular Component-IBA|Biological Process-IEA|Biological Process-IEA
N00019_c0_g1	AAACAGACAGACTACTCGGTGCTACTGCAGAATACAAGAAATGAGACTGTTGTGCCTGCTGCTGTTGCTGTCTGTGGGCCAAGGAGATGACATTCCTGCAAAACAGCTGACCATCGAAAAAAGCGATTTCGCGAAAGACTTCAAGTGTGTCCAGTTGTTGTGTACAACGTCAGCGGATTCCTCGAAATGCAAGTCCTGCCTGAGCGAGCTTGACGCGTCCCAGCTGCCTTCCCAAAGCATCTACCATTGCTTTCAGGAAATCACACGCTGCGACCCCGACGAAAAAGAGGCCCTGGAACAGTTGCGGACTTGCATAATATCGGCCAGTTCAGAGATGGGTGGCTGCATCACCAGAGAGCCCTCGCGTCAAGGGCACACGTGACGAGACACTTCTTTCCT…	457
N00020_c0_g1	CTCTAGTTTGCACTTGTTCTTGCCTGGCTTTTTCCAAAGTTATGTTAAGATTGTTATACAAGTTGTGTACATATATTGTTGTAACATATGTATATTTTCCCTTCTATTGTCGATATAGATCTCTCTATGATAAGTAAGCCTCAAAGGCTGTATTATTGAACGTATATTACGTCATAAAATATTTTCCATTGAAAGTGCCAAATATACACACAAATTTGTTACCCTTCAATTTTCAAAATTTGCCATTAGAATCTTCAGAATTATTGTACCTGTTATGATGCTATTTATCTTACAAGGATCTTCCTGTAGTCATCCAGTAGATACAGATATGAAGTTTTGTTCTTCATACTCACGTACTGTGAAGATTAAAATTCATGTTAAACAGCACATTGCAAGAAG…	724	12	gb|ESE43082.1|hypothetical protein SHD_0280, partial [Shewanella decolorationis S12]	7.2e-07
N00021_c0_g1	CCAAGAGTCACTTAGAAGGCTTACCTTTCATGACCTGTTTAGCCCATCCCTTGTATGTTCAGTGAAAAAGTTATTAGTACTATCGTTATTGATCTTATCATTGTTATCATATTTGCTTTTTTATAATGTTAATAACTAATATTAGTAATAAAAATAAAAAACTTTTTCACAAAAGTTCAAGGAATAGGGTAAACTGTTGAAGTCGGGTACTCTTTTAAATAAACCAAAGCAAACTATAGTGGACAGTGTATGTAAGTATACACGCAAAGTATCAATGGGTTAAGGATGTGTAAATAATGAAAGAAGCCGTTTTTATTTTTATTTTTATTTTTTTGTATTACCATCGTACTTCACTTTTTGCCTAATGTAGATATATTTATTCACAATAGTATAGTAGCC…	533	2	gb|ESE43082.1|hypothetical protein SHD_0280, partial [Shewanella decolorationis S12]	8.4e-07
N00022_c0_g1	TATGTATGTAAGTATGTGTGTATGTATGTACGTATATATATTATATATAGTGAGAAAAATAGATATAGATATATATCATATCATATCATATCATATATAGAGGCACATTCTAAAATGTGTAATATATACTGGTAATGTTAAATAATCACCAGTATAGATAATGTTAGCATACTATGTATGTAGTACATATAGTGGGTATATGTGTGGCAATTGAGGAGGCATGGATCTCTACTAGTGTTGCTTTGTATATGTTAATCCACACTAATATTCATTTAAAATAATTATTATTCTGAATATAATACCATAAGTGTCTTCATTGTCTGAGAAGAGATATATATGAATAAAGAATTCCATTACTATGATTTGTTATCCAAGAACCTCACCTTCATCTTCTCTCTC…	475
N00023_c0_g1	CGCGGGGGTAACACACAAATTAGGACTCTCGAGGGCGTGTGTGTGTGTGTGTGTAAATATATAGCTTCAACCATTCAGAAACACAGAAGGCTAGTTATGAGCTAGGAAAAAGGATCTTATTTAGTGAAAGTAACAAACTGAAAAGATATGAATTTATTTTTTTATTGCTCTGATTTTGAGAAATAGATAGTCAGTTTTGTTGATTTGCCTTTTTTTCTACCAAATTGTTAATCACTCTTGTAGAAACCACAAAGTAATTATTAGTGCCTGTCTTAGTTACCAAACAATGCATTTGATGGTCTAGCATCTGTAACAACAAATGAACATTACTTTCATTTTCTTCATTTTTATCAAGGAAAGTATATATTCAGAGAAACTTTTCTTTAAGATAATGCACAA…	1319
N00024_c0_g1	GTTTGTGATGGGGTTTACACATGAAGCTTCAAACACAAATATTCAGAATTTTATTTCTCACGCAACTGGCAAAACTGTGAATATGAAGGACCGATTCCAACAAGATTGCCTCTGCTGTTGATTAATCACACTTTAGGGCTTCATTCTCATCCATTTGGAGGACTGAAAGGAGGCCTGTTTTTTTGGCCTTGTATCGTTCATTCTTTCATTTGTTGTATACAAAAAATTTCAACCTTTGTACAGCATCTAGTAATAAAGTACGTCCAAGAGATCGGAAGAGCGTCGTGTAGGGAAAGAGTGTAGATCTCGGTG	312
N00024_c1_g1	CAAATTTAGAGTGTCAGTGTTTTTTTTTTTTTTATACTCATCACACAGAAAAGGTTCATCACATTGTCTTTCTAAACTTGTGAATCCCAGTGACTGTAAGATTTCTATCTGCTTTTCATTGTTAAACTAGTAAAGTTTATCGTTATGGAAATACAAATGAACATTCAACAGTCGAATGTATTTTACTCTGGAAGATTTGTTTCATGCGTGTCAGTTTTTCTTTATTTTTGAAAGGTAGAACACTAGATTTCTGTCACATTAAGGTCACATAGAATTGTTTTTTTTCTCATATTTTTCCACATTAGAAAAGTATCAGGGGAGAATTTCCCTTCTTTCCATTGCTGTACTTCCCAGTGATGCACAAAGTGTAAACCAAAACTGATTTGAACTTGTGTTTCA…	912
N00025_c0_g1	AGGCAATGTCGTTGAAATTGGCTTGCATACCAAATATTATTATTACATCAGGTATCTTAACCCACTCACGACGGGGGCATTCCAGCCTTGCATGTCACAATGCCAGGGCTTTCGAATGTTTAGGCCTAAATCAATTAAATGGCTGGCACCATATTGTGCCACCTGGCCACCGGGCTTTTGAATGAGCGGTGCAGTAGTGTACCACCCATCCAGAGAGGGTTAAAAGTAATACATCCCAGAGAAGCATGTCAAAATGTTATAAAGGGAAGTGCCATAATTGTAATGTATACCTTACCAAATCTCACAAGACCAAGTAATTCACTTACATTTAAATCTTGCTGTTTTAAAATAATGTATTCAACTTCAATAATTGAAAACCCTTTGTTTTAGGAAGGAAAC…	529
N00026_c0_g1	ATTTAGTTCTGTGGAAAATTGCTGCCGAGCTAAAATAATGTTTAGGAATTATTTTATTCTTTCCTTTTTGTTATCTCTTTCTCTTTCTTTTTATTGTTTTTTTTTTCTTGTTGAGTTAAATGTTATTAAAATTTGAGTTATAAAGATACTCAAAGACTTTTAGGTTGCAAGACTTTCAAATACCTAACGAAAAGGAAAATTCTTTCATTTGTCTCCATCATGAATGTGCAACTAAGCCTATTCATTACTTAGGAATATTTTTATAGAGAGAAATGAATGCCAAGATTGCATATTTTTGAAGTTGACAGAGTGAGCAATACAAAGAAGCTACTGTATTTTGCAATTCTCTACAGTAAGCACAAAAATGCAGCATACTACTAAAATAAAGTTTTCACCTGG…	790	8	ref|WP_073495484.1|hypothetical protein [Enterococcus faecalis]	7.6e-08
N00027_c0_g2	GGAATAGAGAACGAAAGATAAATAAAAGGAAAAAAGGTAGAGATAGAAAAAAAAACCGAGATTATATTCACGTAATTATAGTAAATCATTATTACTATTATTATTATTATTATTATTATTATTATTATTATTATTATCATTATCTTTATTATTATTTTTGTCTGTATCATTTTTTTTCAACTTGTCAAAACGCGTAGTGAAAGAGAGACATAGAAAGGCCAAAGAAATATGATAATGATGATAAGAGAACATAATTGTAAATAGTGCGTGTGTGTGTGTGTACGTGTTTGTACATACATGTGTACGTATCACAGTACGTACATATTTAGCAATACACATTTTATGCTTTTCAACAATATATAAAAAAACTGCCAGTAATATATATATATATGTATATAT…	595
N00028_c0_g1	GAGAATGCATGCTCTTAGCCGAGGATGGACAGACATCGGGGGAAGGGGGAAAACGTTCTAGAGTGATAGGTGCTTTATTTGTAAAATGCGAACGGGAAATGGCACCAGTTTAACAAGGGCTTGGAATGAGGACAGGTAGACTTAAAGAATGAGTAAATGTAATGGCTTAGTTTGTAGAATTTTATTCACAGGACTTGGGCTTCACTGAATCGGAAGTTTTATTATGGTGTGGAGTGCCTGTTAGTGGGAAAAGATGCACAGGATGGAGTGGATATTTAAAAGAATGTCATCATATATATTCCATTACACATGTTTCTCACACAATAGTATTCAGATAGAATTTACAAGCTGCTGTGAGATAGATAAATGAATGTTGATATACCCAAAAAAAGGAGACAT…	623	4	ref|WP_080489840.1|hypothetical protein [Enterococcus faecium]	2.6e-07
N00029_c0_g1	CAATAACACTATCGGGCAGTATGCTGAATTCGACCAAGTTACGCTCATAGCCTGCGTCTCGCTCGCCAACGACCCTCCCTGGACGGAAATGTTTTGCCACCAGAACGGCCGCTGCGTCCTCTCAGACCGCCAAGTGGACGGCCGCTACCACGATCCTGCTAATGTGTTCGAGACCGAGTGCTGGACCAAGTATGCTCCTCCTCCCTGTTTCCCTCCGTTCAGCGACATCCCTGACGTGGGCTGCATCTACCTAAACACTTCGAAAATGGCCTGGCACGACGCCCGTATCCTCTGCAGGGGGTATGGCGGCGACCTGGTCGTTCCGGAAGACTACGGCGCCTTAGTCACGTACTTCACGGACTCTGGCATCAATGATATATGGGTGGGCGTGTATAAGGA…	562	16	ref|XP_014822600.1|PREDICTED: CD209 antigen-like isoform X2 [Poecilia mexicana]	1.4e-08	GO:0016020-IEA|GO:0005581-IEA|GO:0016021-IEA	membrane-IEA|collagen trimer-IEA|integral component of membrane-IEA	Cellular Component-IEA|Cellular Component-IEA|Cellular Component-IEA
N00030_c0_g1	GGAAAGTTAAAATATTTCAACCGACTTTGCGGAAGGTCTGTCGGGGGCTGTTGCAGCTGCAGTTGCTGCAGCATCCCAGCCTCAGCGACAGCAACAACAGTTGATGAGCGGCGGCGTCGGCGGCGTCGGCGGGGGCGGCGGGGGCGGCATGGCAGCGGGAGACGGCGGCAGCCCCGCATCCCCGGCGGGCGAGTCGTCCCTCACGTGCCCTATCTGCCACAAGCGCGCCGTCAGCAAGTACTTCCTGAGCGAGCACGTCCGGCAGCACACGGGCGGCTTCGCCTTCGTGTGCACCCAATGCACCTACAAGACCAACCGAAGCCACAACCTGAAGCGCCACATGCAAAGCCGCCACTCCGGGGACCAACAGCGACCGATCCGGTGCCACTTGTGTCCGTA…	970	20	gb|JAC85406.1|putative transcriptional repressor ctcfl, partial [Panstrongylus megistus]	2.6e-07	GO:0000981-IEA|GO:0040034-IEA|GO:0006357-IEA|GO:0005634-IBA|GO:0003676-IEA	DNA-binding transcription factor activity, RNA polymerase II-specific-IEA|regulation of development, heterochronic-IEA|regulation of transcription by RNA polymerase II-IEA|nucleus-IBA|nucleic acid binding-IEA	Molecular Function-IEA|Biological Process-IEA|Biological Process-IEA|Cellular Component-IBA|Molecular Function-IEA
N00031_c0_g1	CATCTATTTATTTCCAAACTTGGCCATTTTGTTGTTAAGCGGTGCCTTCATGAACTTTGGTGAGGCCATGTATTTCTTGATGGGCTCCAGCTCCTCGAAGCGTTTGTGGAATTCCTGTAACTTCTCAAAGTCTTTCAAGCACTCACTATCAAGTACAAGATGTTCATCCAGAAGTTCATACATGACGAAGTCCACGTAGGATAGGTTGTCTCCAGCAAACCACTTGCGGTCACCAAGGAAATCTGAGAAGAGCTTTAGTGTATCTGGCAGGGCTTTTAAGTAAGCCTCTTTATTGGTGTCATATTCCCTGTAGCAGAGCCTTGTGAAGCCATTGCGGAAGTCAACAGCCTGGTTCTCAAGCATGTCCACGCGGACTTTCTCCTCCTCTGTTTTACCACA…	402	20	gb|APP91325.1|glutathione S-transferase [Penaeus monodon]	1.4e-81	GO:0016740-IEA|GO:0004364-IEA	transferase activity-IEA|glutathione transferase activity-IEA	Molecular Function-IEA|Molecular Function-IEA	EC:2.5.1.18	Glutathione transferase
N00032_c0_g1	GAGACCATTTACCTGGAGTGCTTAGATGTGGTGTTGCAGTATATGAAGGCCCTGAAAGCTACCCTGACGACCTCTCAGCCCGTGATCTCGCCAGATGACTTCTCCACCGTGTTTTACCGTATTGGCGAGCTCCACGCGGCACACAGTGCCTTCCTTCAGGGCCTCAGGGATCGCTCCTCACAGCTTGATGGCTCGGGCACCATCGGCGAGCTCTTTAGAGATCTGGCAAGCAAGTTAGATGTGTATGCCTCATTCCTGCAAAATTACCCTCGTGCCATAGAGACTGTGAGACGGTGCAGCTCCCAGAGTCCTCAATTTGCTGACATCACACGCTCCATCAAGCTCCGGTCTCTCCAGGGCCAGCCTCAGTCTCTTGAGGACCTCTTGCACAGACCTGTT…	521	20	gb|KFM70115.1|Active breakpoint cluster region-related protein, partial [Stegodyphus mimosarum]	2.3e-67	GO:0035023-IEA|GO:0007165-IEA|GO:0005096-IEA|GO:0005085-IEA|GO:0005089-IEA|GO:0004674-IEA|GO:0035556-IEA|GO:0006468-IEA|GO:0043547-IEA|GO:0005622-IEA	regulation of Rho protein signal transduction-IEA|signal transduction-IEA|GTPase activator activity-IEA|guanyl-nucleotide exchange factor activity-IEA|Rho guanyl-nucleotide exchange factor activity-IEA|protein serine/threonine kinase activity-IEA|intracellular signal transduction-IEA|protein phosphorylation-IEA|positive regulation of GTPase activity-IEA|intracellular-IEA	Biological Process-IEA|Biological Process-IEA|Molecular Function-IEA|Molecular Function-IEA|Molecular Function-IEA|Molecular Function-IEA|Biological Process-IEA|Biological Process-IEA|Biological Process-IEA|Cellular Component-IEA
N00033_c0_g1	ATTTAATGTTGTAATTAACTCTCCCCGGACTTGTATGAATTTGGCCTGTAGTAATAAAAAACTTTGCTGTAATATAAGATGGAAGGAGTAAAATCCTTTACTAACACAATTACATTGGTGTAGTTAGCTTTGTGCACTTGAGTGAGTGGACTACTGTGCCTGTTGGATACGCTCTTTCTTTTAAGGAAAAAAAAAAAGAAAAAAGAAAAAAAAAAGATATATACATAAGAGAGAACATTCATTGATTATTTGTTCTGTTAAATACAAATACATATTGAAGATCTTGTTCTTACCCGTTTTTTATATGATACTGATCTGACTTGACTAGGAAGTTAGCAAATGTTGTAGTTTTGTGCATGCCCTTAACTACTAAAGACTATATTTCTTTAGTTCTTCGTG…	543
N00034_c0_g1	CTCCATATGTATCATACATTTTATATCACAGTTTGTTTTCACTAGTCGCCTGGTGCTTCATTTGCTGATTTATCTTAGGTTGATCTTTATAATTCACACATTTCCTTTCTTTCTTTCATTGACAATGATGTGATCTTGGTTTACTGTTATACCTAGTTAAAATTATTGAGAATATGACCAAGGTTGGTGTCTGTACACTTGTTTGCCAGTGGTCTTATTCTATAAAACATAAAAGATGAAAATACACACTCATACTCACACATAATCACTCACACTCACACTCATACTCATACTCATACTCACAATCACACACACACTCACTCACTCTCTCTCTCTGTCTCTGTCTCTCTCTCTCTCTCACTCTCACTCTCACTCTCACTCTCACTCTCACTCTCACTC…	425
N00035_c0_g1	CTGCACTAGGAGTTTGTGATGATTTTCTAGTAAATAATTTTGTCAGATGTCCCCTCTATCGTTTCTTAGATGCAAAACTATTAATGGAAAAAGTAGGTAAGGCTTTGGTTGTGTGTTTTCTCGCGCGTGTTTGTCTGTCTGTCTGCTTGCTTGCCTTGTATGTCATAATAATACAGCTCTCGTTTGCAACAAGACATGATGCCAACTAATAACTTTATAGGGAAGATGCTACTAATAGTCGGTTTGAAATGTTTTGATTTAGGAACGGCAATATGACTAATTGCAGTGGTGAGATCGGAAGAGCGTCGTGTAGGGAAAGAGTGTAGATCTCGGTGGTCGCCGAAGCATTAAAAAAAAAAAGCACTAAACAACTTCGCCACAACACTCGCATAACTACA	398	3	ref|WP_082197618.1|hypothetical protein [Enterococcus faecium]	3.9e-07
N00036_c0_g1	GTGGGCCAATGGGAGCGCAGGGCGGCCGGCGGCAGCAGGCACGCAGCGGGACTCGGGAGCGGTGACAGGCTATTGCTCGGCGCTCCCTCGGCCAGAACACTCCTACCGCTCCCTCACACAATACCGCCAGAATGTCATCAGACCGCAAAGCAGTGGTTAAGAATGCCGACATGTCGGAGGAGATGCAGCAGGATGCTGTAGACTGTGCCACTCAGGCTATTGAAAAATTTAACATAGAAAAGGACATTGCAGCCTATATCAAAAAGGAATTTGACAAGAAGTATAACCCCACATGGCATTGTATTGTTGGTCGTAACTTTGGCAGCTATGTAACTCACGAGACAAAGCACTTTATCTACTTCTATCTGGGACAGGTAGCCATTCTTCTCTTCAAGAGTG…	1692	20	ref|XP_009090540.2|PREDICTED: dynein light chain 1, cytoplasmic isoform X1 [Serinus canaria]	1e-54	GO:0005856-IEA|GO:0005737-IEA|GO:2000582-IBA|GO:0005868-IBA|GO:0008574-IBA|GO:0051959-IBA|GO:0030286-IEA|GO:0030286-IBA|GO:0005874-IEA|GO:0045505-IBA|GO:0003774-IEA|GO:0007017-IEA|GO:0005875-IEA	cytoskeleton-IEA|cytoplasm-IEA|positive regulation of ATP-dependent microtubule motor activity, plus-end-directed-IBA|cytoplasmic dynein complex-IBA|ATP-dependent microtubule motor activity, plus-end-directed-IBA|dynein light intermediate chain binding-IBA|dynein complex-IEA|dynein complex-IBA|microtubule-IEA|dynein intermediate chain binding-IBA|motor activity-IEA|microtubule-based process-IEA|m…	Cellular Component-IEA|Cellular Component-IEA|Biological Process-IBA|Cellular Component-IBA|Molecular Function-IBA|Molecular Function-IBA|Cellular Component-IEA|Cellular Component-IBA|Cellular Component-IEA|Molecular Function-IBA|Molecular Function-IEA|Biological Process-IEA|Cellular Component-IEA	EC:3.6.1.3|EC:3.6.1.15|EC:3.6.4.4	Adenosinetriphosphatase|Nucleoside-triphosphate phosphatase|Acting on acid anhydrides
N00037_c0_g1	TATATATATATATATATATATATATATATTTGTGTATATATACATTTGTTTCATGAGATTAGCAGTTCAACATTTTCGTGAGTCCTTGTACTTAGTTGCTTTCAAATTTTTAGGTGTTGTATAATTTGCATAAGTGTCATGACTATGTTGAATTTCTACGTGCTCTTTTTAGGATACATTTCTTCTCTAAACCATTTATTGTGCTTTTATTTGCTCAATAGGCAAAGACGTGGAACCCATTTTAGTTTTAATGGTGAAGGACATGATTCTTTTAATATTCTTTCTTTCTTTTCTAGACGTTAGTAATATCATTCTCTCACACTTTGCTTTTAAGGATAATGAAAAGCAGAACTTTGGGTTGTCTGATTTCGAAGTGACGGGTGTCCTCTTGCTTTGAAA…	941
N00038_c0_g1	AGAAAGACTATTTTATGAATAGATATTTAATAATGTATTGAATGGTAGTTTTCTTCCCGTAGTGTATAGGCGATCCAACAGGAATCTATTAGTTTATGTAACTAAAATCGCCGGATCTAGAAAGTGTATTATGTGTTGAATATGGCGTAGTTTAGCACAGCTTATGCATTCACATATTGAGGTTCATAATCACTGTATTTTTTTTTATCATAACTTTCAGTCAGTGTATTTTGAACCGTTTTCTTTCATCAGCCGATTTGCGATGCCACCAATGCAAATGATTGTGTAGTTTTAAAAGTGATTTAGATTGTCCTTATTGAAGCCTTTGCTGAAAATAGTCCAATTAGAAACATTTTTGAATCGTAGTGAAATACGGAGTCTTTTTTTTTTCTAATGTAG…	596
N00039_c0_g1	AAACCATAGTAGTTGTGTCAGAGGTCGAGTAATAGGGATTGTACTGGAGTGCCACATCAACGCAGGATGTCTCAGCCAGTGCAGCAGGTGGTGAGTGGTCAGGTGGTACAGGGGCAGATGGTCCAAGTTCAGGGCCAGGTTGGGCAGGTGGTATCTGGCACACAGGTTGTCAACAGTGCAGGGCAGGTGGTGATGACAACAACTTCAGGACTGACAACATTAGGGGGCCAACAGCTCATGACACAGCTTGTACCTGGTCAAGCCATGCAAGGTCAGGTTGTACACCAAGCCCCAGCTGCCATAGGTCATGGCACAACACCTACCACTGGTCTAACTCAGGGGCAAATTGTGAATGCACAAACAGTCACAGGTGTTCAGCAGGTTGTACAGGGACAACAG…	1104	20	ref|XP_018022889.1|PREDICTED: transcription initiation factor TFIID subunit 12-like [Hyalella azteca]	7.4e-52	GO:0005669-IEA|GO:0005669-IBA|GO:0001102-IBA|GO:0003677-IBA|GO:0003743-IEA|GO:0046982-IEA|GO:0051123-IBA|GO:0046695-IEA|GO:0017025-IBA|GO:0006352-IEA|GO:0004402-IBA|GO:0043966-IBA|GO:0000124-IEA|GO:0000124-IBA|GO:0006413-IEA	transcription factor TFIID complex-IEA|transcription factor TFIID complex-IBA|RNA polymerase II activating transcription factor binding-IBA|DNA binding-IBA|translation initiation factor activity-IEA|protein heterodimerization activity-IEA|RNA polymerase II preinitiation complex assembly-IBA|SLIK (SAGA-like) complex-IEA|TBP-class protein binding-IBA|DNA-templated transcription, initiation-IEA|hist…	Cellular Component-IEA|Cellular Component-IBA|Molecular Function-IBA|Molecular Function-IBA|Molecular Function-IEA|Molecular Function-IEA|Biological Process-IBA|Cellular Component-IEA|Molecular Function-IBA|Biological Process-IEA|Molecular Function-IBA|Biological Process-IBA|Cellular Component-IEA|Cellular Component-IBA|Biological Process-IEA	EC:2.3.1.5|EC:2.3.1.48	Arylamine N-acetyltransferase|Histone acetyltransferase
N00040_c0_g1	TAATCACTGATAGTGAAAAAAAAAAAAGAAAGAAAAAAAAGTGATATATGTGACAAACAAAAATGTGGACCATGAAAGTGAGAGAAAGTAAACTGGACTGGTACATCAGTGGGGGTCAAGAGGTGTTAGACAATTTAGTAGAAAGAAAGAAAGAAAAAAAAAGGAAAATTCAGTTCAAGAATGTCTAGGTTACAAGACAATTGGGTGCCAGTGAAAAAATATATATATTTATACTTTGCCGATCCATTAAGCAGAGCCTCTGTCAGTCCTATTTCATTTCAACCTGCCTGGAGTGCATGTTACATGACCCTCAGAGGGAGGTTTAGCTTTAATAACAAATTTATTTGTCTGATATTATACTAAGAGATTATACTGTGCTTGTTATGACATCTTTAGTAT…	767
N00041_c0_g2	TTAACTTATAATGTAACATTTTCATAAGGGAGAGAGAAATTTAAATTTATCTAAACTGGTTGAAACAAAAGTATTAATACAAATTTTAACACTGAAAGCAAATATCAACCATGAGGATGGAAATAGCTATTTTTAGATTTTTTTTTTGGTTAAAATAATGTCAGTTGACATTGGTGAAAAACAATAATTTCTTTGTGTCCAGTGTGAAAAATGCAAAATGTAATAATTGGAATGTGATAACAAGTTTAGGGACTGATCTGAGGAGATGACATTGTTAAAGGAGGAAAAAAAATTCTATGATGACTGAATTAATGTATATTATTAATGCCATTGTATATTAGAATTTTTTATGTTCTGTAATTAGGAAATATAAGAGTTTCTCAATTTACTTATTGTATC…	433
N00042_c0_g1	AAGAAGATATTTTTTGGCGTTATAATGAATTTGTAGAAAAATTATTGCAAACGATTTGTGATAATTGGAAAAAAAATAGAAAGGTAAATTAAGCAAACATTTTCTACCAGTGAATGCCTAAAAGTACATTTAAAAAAACTTTATAAAAGGTTTCATGTTGAAGCCAGAGCATTTTCAAATTATAAAAAAAAAAAAAAAAACGGCAACTAAGACATTGAAAGAACGACGTTAGAGTTGTTATATTTTTACATGAATATGCAACAGGGGAATATGTATATTGTATCTCTGTTTTTGACTTTTAACAGGGGCTGTGTCACCTATTTTTAGGGGGCTATTTTCTCAAAAGATATTCTTTACTTATTTTTGTTCTCTTTAGTGGATGTTTTCAAGCATTCCCAT…	553	2	ref|WP_073495734.1|hypothetical protein [Enterococcus faecalis]	2.5e-06
N00043_c0_g2	GATTTATTTTCTTCATCTTACAAAAGTCTCCCACGTACGCACACTATAAGCAACAAAAGTCCTGCCCCACGTACGTTTATTTTTGTTCTTGCATTCTTTCATGTTCATCTGGGAAGGAGCCAAATAACACACCGTTGTTATGCATCACGTGTAGCTAAGGGTTCGACCTTAAAGCACTCCAATACCACTGCCAGATTGGTCTTAACGAAGATGAAATTGTGCCCCAAGAATTTCTGAAACTGGTATCTTCGCCATCTTGGTCTGCCCAGCCCGGTAACTTGCTAAGCAAATCATGATGAATAACATTACAGACAGCCAGTATAGAAAATAATACAGATTTTTTAGATAAATAGATTTTTCTTTATAGTTATATGACGATGGGATCGACAGCACCCGAAA…	669
N00044_c0_g1	CAAGAATCAGCTGATTCTTGACAGCCTCCGCCTCTCGCCTGAGCAGCAGGGTGGCTGGCGTGTTCTTGTCTTGCCTGTAGTCAGTGCTGGAAGGAAGATAATTCAAGATGGTGGCTGCCACACGTAATGAAGATTGCGCATGTGAGGTAACCATAGGGACAGAGCCACGGGTTCTAACTGTCCGAGTCCCAGTAACAATACCCACGAGTGCATGTCCTGTTGAACTGGCTCACCGTCTCATTCAGCATCACAACCTTCCTATTTACTTACACAATGAACTAAGTGAGAAGCTGAAAATCGCTATCCAGGACAAAACCGAGGAGCATTATAGGCAGCAAGATAAGCGTGCTATTCAAGCACTCCAAGAAGGGAAAATCAACATCAAGGATGTAGCTGCTG…	2030	20	ref|XP_015182982.1|PREDICTED: protein C12orf4 homolog [Polistes dominula]/ref|XP_015182983.1|PREDICTED: protein C12orf4 homolog [Polistes dominula]	1.7e-156
N00045_c0_g1	TGTTGATATTATTACTGTTGTCTTTTTTTCTTTCTTTCTGTTGTTTTTTCTGTTATTGTCATAAGTATTATTATTATTATTATTATTATTATTATTATTATTATTATAATTATTATTATTAATTGTCATAATTAGCATTACTGTTGCTAAAGTAATTGACTGATGGAGCAGAAATATACGGCCAGTTATACACAGAGAATATTTTATAGCTTGTTTTGTCTAATTTTTATAATTATTTTCTTTCCTTCCTGCCTTTCTTTGCAGTGCCATGTACAAGTGCATTTGGGTGTGTCTGTGTGTGTGTCTGTGAGAATGTATAAAGATTTGAAACTAGAATGGTTTTGCAGCAATGCTTAATTAGTACAGTCAATATTTTCATCACATTCATTGTCTTTTTCC…	961
N00046_c0_g1	GCGTCGGGCACCCCCGCCGCCTGGACCACCGACGAGCCGGGCGCCCAAGGGTACCAGGAGCTCAACTTGTACGGCGAGGACTACTGGATGCTCGAGATGGACCTCGACTGCACCCGGACGGAGAACAGCTGGTTCGAGGTGAAGGGCTGGCTGGAGTTCGCCGGCGCCTACACGGGCTGGGAACTGGACGTGGCGCAGCAGCGGGAGTGCTCTGGGGACGTCGGGGGACAGCCGCCCTTCCCCTCCATCGACCACGTGGCTCGTTGTGGCTACATCAACGTCTTCACTTGGAACGAAGGAGGCTGCATCATCTCCTCCTTCCCCAGTTTCACCACGGCCACTTCGGAGGCAACCACGGTTACCACCCCGAACATGACTCACAGTCCCGGATCAACAACT…	1071	20	gb|AME17649.1|alpha-amylase [Penaeus monodon]	7.7e-56	GO:0008152-IEA|GO:0003824-IEA|GO:0103025-IEA|GO:0043169-IEA|GO:0016787-IEA|GO:0004556-IEA|GO:0016798-IEA|GO:0005975-IEA	metabolic process-IEA|catalytic activity-IEA|alpha-amylase activity (releasing maltohexaose)-IEA|cation binding-IEA|hydrolase activity-IEA|alpha-amylase activity-IEA|hydrolase activity, acting on glycosyl bonds-IEA|carbohydrate metabolic process-IEA	Biological Process-IEA|Molecular Function-IEA|Molecular Function-IEA|Molecular Function-IEA|Molecular Function-IEA|Molecular Function-IEA|Molecular Function-IEA|Biological Process-IEA
N00047_c0_g2	GGGGTTATTACCAATATGTGAAGCTTACTTTTTCTTGTATTTTCTCTCATCAAGGGCTAATTGATCCCAAATATGTTCTCAGTACAGATCGTCTAATTTGAACAGTCTAAGATATGCGGTGACTTTGGTTAGTCTGGGTGAGCCATGGAAGTTTCAGTAGGAGGAGCAAAAGGTGGTAAGATCAGTCATTATCAGGCTTGTTGGGGTATTTCATAAGGTGAAATCTTGCAGTTAAAATGGAAAACAAAGTCTCTTGCAAAGAGAAGAGAAGGCTGATTGATACGCAGCTTTGTAGACCAATGCAAGCAACATATATATATATATATATATGTGTGTGTATACAGATTAATATAATTATAGAAGTCTTTAATGAAGGATTGGATCCCGTTGAAACACAGC…	483
N00047_c1_g1	CTTACACTTACACTTACACATACATACATGCAAATACATACAAATACAAATATGTAAGTCTATCTGTGTATGTATATATATATATATATCTGGTAGTGTGTTTTTACAAACCGAGCGTGATGTACGTAATATTGTTAAGTTAAACGTTTGCACTAAACATGAAACATAGGAGAGTTGTTGTTATGCTGCAGATCGGAAGAGCGTCGGGTAGGGAAAGAGTGTAGATCTCGG	231
N00047_c4_g1	ACACATACACATACACTTACACTTACACACATACATACATACATACATACATATATACATATATACATATATATGTATATATATATACACACACATATATATGTGTATGTATATATATATAACACTTACACCTACACCTACAACTACACCTACACCTACACCTACACCTACACCTACACCTACACCTACACCTACACCTACACCTACACCTACACCTACACCTACACCTACACCTACACCTACACCTACA	250
N00048_c0_g1	CTAGGGAGTGTTTGATATATTGTACCTTGAAATACTTTGGAACATTTTGAGCATCTTTGTGTTTATGATACATATACATATAGAACTCTGTATATAAAAATGAGATTATAAAAAGATTTTTTTTTTTCTTTTTGTTTAAAATGGTAAGATGGCTTGCAGTTTGTGGGTCATTCAATGCTTTCCTGCTAACCCCAAGGAATATAAGGCAGTACAATCATGATTGGTGAATCCACTTTCTCTGTACATACATGGGGAGTTGTGTATATGTATATTACCACTAAAAGGATTCATAAATGATGATAAGAATCCAAACACTGAAAGTAGGGACTATGTAGGGTTTTTTCTTTGCATTTCCGTCTTGCAATCATTCATTCAATATATTTCAATATGATGATGGAA…	1535	1	ref|WP_080491794.1|hypothetical protein [Enterococcus faecium]	1.1e-06
N00049_c0_g1	ATCTATAGCCAGTAGTGCTTGCAGATGAATAGATAGAAAACAAAAGACTCAGAAATAAATGCTCATTAATGCCCAGACATAAACACATACACATGGTTAACCCTTTTGCCATTTATTTAGAGATTTTGCCAGATCCCGGAAATATTCGTTCTAAACAACAACAAAAAATGAATAAAGAAGAGGAAGATGTGTCAGGTGAACCAATATATCATTCACTCCCTTTTCATTGAGACTTCGTTTTGCATTATTTGTGCCGTAAAGGTTTTCATTACAGAGAGATTGATTTGTTTATTTAGAAGAACTGATAAATTGAATATAGGTTCATCAGCCGCTGAATGAAAGTTCTTACAAACTCTGCATGTATTTCTACTATATTGATTTATACAATTTTCAAACAAT…	658
N00050_c0_g1	TTCAGATTTCATTCTTGATATGTCAAGCTAGAATTTAGATTTTGTTCTTGATGTCAAATTGGGATTCAGATTCTGTTCTTGATGTCAAGTTAGAAATCAGATTTTGTTCTTTATCTTGACTTGGAATTCAGATTTTGTTCTTGATGTCAAGACCGATTTTAAACTTTGTTCTGTGATTTCAGTTAAGATTTTCAATATGTATCCTTGATTTCTGAGTAGACTTACACATATAATTCCAGACTAAATGCTTGATGCCAGATCCCATTCTGGGTGAGAAAAGACCAAAGAATTAAATTGAGATTCTTAAATAAAAAGGATGAATTAAAGTTCAGCTGTTTTGTATGGTATTTGTTATGCGTATGTTGATAGGTCTGCATTGACTGTGATTGCAAAAATGTT…	955
N00051_c0_g1	CTTCATCTTCTTTGTCTTCTATGTCTTCTTCTCCATCTATCTCATCTATCTTCTTAATCTTTTTCTTATTCTTCTACTTATTCTTATTCTTATTCTTATTCTACTTCAATGAACTCATAAGTCTCAAGACTCTAGCAGTTATATGTAGAAGGACTGTCACCTTAGCTTGTGACAGGCTTGGTTACTGAACCTCCATTTAAAGATGATTACAGTTGAGATGCCTTAGAAACGGCAACAAAAATTATGAATTAAGAATTACACGCAAGCGCATTGGGTCATATACAGAGTCTATAATTCCCATGCAAGACATATTTGATATACTAAATATGTAAAATATACAGATAAAAAGTGGAGTACCTTTCAATTCACTAATGTCTGTAAGGAAACCTACAAGTTGTA…	909
N00052_c0_g1	GAGATCACCAACTGTGAAGACGTGAGTTTAGAGAGGTCTTGGAAATCAAACCAGTTCGCTGTTTCTTCAGTCTTCAACTTCAACATCCAAAAAGCAAGATGATGCAGCCTGGCGAACCTCAGAGCGAGTATTCAGAAGATACTCACTTTTATCCAAAGTCACATGAGAGTGTCAGCCTGGTGAGAGATCTGATGAATCATGGCCAAGTGATGTCCCATGATAGACTGTACTGGATATTCGAATTAAAGACTGACTTACTAACAGGTCTATTGGAAGCTATACCGTCCGAGATCAGAAAAACATATTTTGAGAGAACCGAAATGTTCTACAAACATCTATTCAAGCACTTATGTAATAATGAGAGATCGGAAGAGCGTCGTGTAGGGAAAGAGTGTAGAT…	502	4	ref|WP_072539073.1|hypothetical protein [Enterococcus faecium]	1e-06
N00053_c0_g1	CCCATCATATGTCCTATACCTATCCAAATCCGCCAGGGAAGTATTTCAGGCAGCGATTACACCTTCGGAAGCACAATCACGTACACGTGCGACGAGGGATACGAGCTAGTTGGGGAGAACATCAGAACCTGCCAGGAAAACAAGGAGTGGAGTGGCACTGAGCCATTCTGTAAGGAGATTGAGTGCCCGCGACCTGCTCCCTTGGACGACGGCCAGACCATTGGCAGTGACATTACGTACCAGTCCATCCTCTCCTACGTCTGTGACCCAGGATTCAAGCTGGAAGGGGTTAAAACTGGGACGTGTGGTAGCGACGGACACTGGACTGACGAACAGCCTGCTTGTGTCGAGGTGTTCTGTTCTATCCCTGACGAAGTAGCTCATGGCACGAGGAACATC…	471	20	ref|XP_018028172.1|PREDICTED: sushi, von Willebrand factor type A, EGF and pentraxin domain-containing protein 1-like [Hyalella azteca]	7.6e-43	GO:0005509-IEA	calcium ion binding-IEA	Molecular Function-IEA
N00054_c0_g1	AGGAGACTTGGGACTCCCCCGTCTTCGCAAGCCTCCGAGGGTCACGGAGATCAAGCATGACAGAGTGACTGTGACCTTTGACCCCTGGAAAGCAGGCTACGACGACGGCGAGCTTCCTTCTGGGTCATCGTTAAACTACGTAGTGGCTTATTGGGTGAAAGACGAAGGAAAAAGTCCTGTCTACGTAACGGACGCAAGCACTGTACAACAACTGACTAGACTGACTGGGAAAACAGACTACAAGCTTCAAGTTCTCGCCCAGGTAACCGAGGATGGGAAAGTGTGTGCTGAAGACGGTAAAAAGCGAGGGCGCGTGCATACCGTAGATTTCTCCACAGCGTGTCCCGACGCACCACCAGTAGTAAAGGGTATTCGAACGACCGAGAGAAAACCAACAAT…	485
N00055_c0_g1	TTCATTTCATTAGCTATTATTCATAAATGAATCTTATTGATAAAAACACTGAGTTATTTCCTTTTGTAAATATAAAGGGGGTATTTACAGTATATCAAATATGCATTAAACATTATGTAAATAAAGGCTCTTTGTGTATTTTATGAGTTTAAAGATTACTGCTCATGAAAGATATATGCCCGTTGTTCAGGAAATATTTATGAAAATGTAAGTTTCTTATGAGGTTATATAAGGAATAGAGGAAATACTTTGACATCATCACAGATGTACTGTATAAAAAGTCGTGACTTTTCATTAAAATGTCCCCAAAATAGGAATTAGATTGTGATATTACTGTATTACCTTTATTTGTGCAACGTCTTCGGCAAATTTTACATTTCAGGTTTTGTGATGTTAATT…	589	5	gb|EPN84880.1|hypothetical protein A234_09991, partial [Pseudomonas syringae pv. actinidiae ICMP 19101]	1.9e-06
N00056_c0_g1	GTTGAGTTCTGAGGGAATGTGTTTGATTTGATCAACGTGTGTGTGGGTGTGCACATATGCTTTCCGAAGTGTTTCTTGTCGGACCACCGGCAGTGACCGACTGTTCACCCAGTGGTTCATATTGACTTTCGGGAGTTGCACATTTGTTATCAGCGGGGTAACGTGTCGGCTTGGGGTGTATACAATGGGAGGTGACAATGAAACAGTGGGCATTCGCCGCATGCCGTCGTGATATTACATGCTTGTACATTTTGTGTGCGCATGAGCGCCACAGATCGGAAGAGCGTCGTGTAGGGAAAGAGTGTAGATCTC	312
N00057_c0_g1	GAGAATCAGAAGAATAAGATAATTTTAATTAAAGAAAAGAAAGTGGGTTGAGAGAGAGGGAGAAAGAAAGATAGAAGAAAGTAGAACAACAAAAGAGAATCAGAAGAATAAGATAATTTTAATTAAAGAAAAGAAAGTGGGTTGAGAGAGAGGGAGAAAGAAAGATAGAAGAAAGTAGAACAACAAAAGAGAATCAGAAGAATAAGATAATCCTAATTAATCAAAAGAAAAGAAAGTGGGTTTAGAGAACCGAGTTCGAAGTACCCGACCCGGCTGGAATGGTGAATGGTCACGCGATTCTCGCCCTTGTCTCCTGAAGAGCGAGTACTGGGTGACCTAAGACGCGGCGCCAGGTTGGGAGAAGTTACTTACGGTTTCTAACTTGTCAGACCAACAAGC…	692
N00058_c0_g1	TAAACCTTGAATACAAAGTCATTAGTCGGTAGTGTTCCATTCCTGAATGACATTTTCTACGGTTTCCTGGCAGCGCGGTGGGGCGACCTTCCTCCTAAGCGTGTACTCAGGTCCCTAAAAGCAAGGGCCATTGCTCGCTATCGTAAGAATTGTACTAACAAGTGCATGCATCTGTTTCCACAGATGTTCTCTTGTCAGCTGTTGCATGCTAGGAGCATGGGTTGATTTGGGTTACTCTGTGGCTTATGGTTCTTCACTTTTATTTTGGAAGACCTGCATTTGTTGATCTGTTTTGCTTTTTGTGTTGACTAGCCTTCTGCACAAGGAAAGAGCAAGGAGGC	341
N00059_c0_g1	TGGGAACTGTACCCATGTGCTTATGGGTACTGTGCCCATGTGCTTGTGGGTACTGTGCCCATGTGCTTATGGGCACTGTGCCCATGTGCTTATGGGCGCTGCCCATGTGCTTGTGGGTGCTGTGCCCATGTGCTTATGGGAACTGTACCCATGTGCTTATGGGTACTGTGCCCATGTGCTTGTGGGTACTGTGCCCATGTGCTTATGGGCACTGTGCCCATGTGCTTATGGGAACTGTACCCATGTGCTTAGGGGAACTGGACCCATGTGCTTAGGGGAACTGTACCCATGTGCCCGATCGGAAGGGCGTCGGGT	315	1	ref|XP_017454915.1|PREDICTED: uncharacterized protein LOC103693723 [Rattus norvegicus]	5.5e-10
N00060_c0_g1	GTGTTTGGTGTTTGCTTGGGTTTATTTATGGTTGCCTGTGTTTGAGTGTGTGTATAAACCATTGTGAAGTTAAAGAGACTTTTTCATGGGAATTCTATCATAAAATATATTAATTCTTGATCCATCTCTTTATCCATCTATCTATATTTATGGTTGCCCGTCTATCTGTATCTATATCGAAATACATAGATCTACTCATTTACGGATTCACTTATTCCCAGACTGATAAAGCCTTCATTTATGTTTTACAGATCGGAAGAGCGTCGTGTAGGGAAAGAGTGTAGATCTCGGTGGTCGCCGTATCATTAAAAAAAAAAAAGTATAACTATC	330	20	ref|WP_073985081.1|hypothetical protein [Enterococcus faecium]	1.8e-07
N00061_c0_g1	AAGGAAAATTTTGAGGTTTCAGGCTCATGTGTGTTAGACACATGGTTGGCTCGACTGCAAAACAATGGTGGCGGTACTGACAGCTGCGTTGATGTCTGCGGCAGAGATCTCCAATCTCTGCTCGGCTCTGGGGGTCATTATATGCTTTGTGTGTATGGTTGTGTTTATCTTAAGGCTACAAGGGGAAGACTTCATTGGCACCTCGGTGACCCACGTAACGCAGCCTCCAGTAGCGCAGGTGGCCGTACAGAAGGTGCCAGTCCCCTTTTCGTTGGAGATTCGGGATCCTTCTTCAGCCTCGTACAAGGACATCCAGTTAAAAGTGCGCAGTGAGGTGGCCTACATAAGACGGAGCTTTTGGGGCGTTCCCTCAGACCAACTGCACTTACTCTTGAACGG…	425	9	gb|JAS38647.1|hypothetical protein g.30559, partial [Cuerna arida]	9.4e-10	GO:0016020-IEA|GO:0016021-IEA	membrane-IEA|integral component of membrane-IEA	Cellular Component-IEA|Cellular Component-IEA
N00062_c0_g1	CTTCAGAATTAATTACAGATTCCTACCTAAATACACTTATACTTTTTGTGTATATTTCTGTGTTGTAAATATTTTTTTTTTTTGTTACTTTTCAGGCAGAAATAAAAATGAAAATAGCTAAAAAATTATATTTATATATATATAAAGAGGAAAGGAGAAGTAACGATCCTGAAGATTTTGAGTTATTTTGCATCTGTGTTAGTTTCAGAGCCATTTTTACAATGTTTAATGGAGTGATGGAGATAGAATGGAGATAGAAATTATCTGTTTTAGATCGGAAGAGCGTCGTGTAGGGAAAGAGTGTAGATCTCGGTGGTCGCCGTATCATTAAAAAAAAAAAAAGAATA	347	20	ref|WP_073495615.1|hypothetical protein [Enterococcus faecalis]	2.3e-08
N00063_c0_g2	TTTATAATTGTGGGAGTTAGAAAGCTAGCGCTGGTTGGGTACATGTTGTTGGCTGCTGTCTTTAAATGCTGCTGGGATTGGAAAGGAAAAAACAAAATCTGCTACATAAGCCGTCATAAGCTTCTCTTTATGCAGTAACTCCCAGGCTGGGTCTGAATAGTCACGTGATTAGGACTTGTTCTTAATATATATTTTTTTGTGCATATATTTTTTTTTTTTCTCTCTCTCTCTCTCTATCCAGATCGGAAGAGCGTCGTGTAGGGAAAGAGTGTAGATCTCGGTGGTCGCCGTATCATTAAAAAAAAAAAATAAATAGTACTCTGCACAAAGTATCTACTACCTATACTCAACATCATCCTGTATTGCTCCTATCTACACATCTACCTATTCACTCACCTTC	400	19	ref|WP_073495484.1|hypothetical protein [Enterococcus faecalis]	6.5e-08
N00064_c0_g1	TAGTTTTCATGGTTATTGTCCTTTTTTGCATTTAAGAGACTGGACAAAACCTCTCAAAATTTATTAAAGATAAGTGCTTTCAAGCAGATTGTCAATTTCATTTGAATTAAACCCTGTAGACATATTGTTTTTGGAAAACGGAAAAAAACAAAATGTGATACCACTTCTGAAGATGGGAAGAGATACAAGAAGTTCAAATGCAAATGAAGAATAGATGAACTTGTCGTTTGCAAGCAGTCCTTATATCCTTAAGCTGTAACTGATTTGGCTTGTTAAATATCAGTAAACCCCTTCGCATCTTCTGTTGCCTCGCCGTCGTCGCCTCTTTCAGTACTTGGCCTGAACTTCCGTACAGGAGGTTCTGGTACCGGGAACTTGTACGCTGCCCCTGCTGTCCAG…	432
N00065_c0_g1	GACAGCCTTGATAAGGAGTTGCAAGTCATCCTGGTTCCAAGGTTTATTAGAGGAACCATCGCCACCACCTCCTCCGCCCCCCTTTCCTCCCGCTGCCGCCACCTCCTCTCGCTCACGTTTAATTTGATTGCGGATTTCGTCTACCTCCTTCATCAAAACTTCTCTTGCTGTACTGTGGTTCTTCCCTGCCCGACTAAGTTCCTTGTTCAGATCCTCGATTTTGTTCAGCTCCAGAGCCTCGCACAACAGTTCAACGTCTGTCATTAGCTGCACTTTATCGTCTTCCTTGGTTGCATAATAGTTGTGGTCCTTGCATATTGTCCTTAGTGTCTTGCGTTCCTTTTTGATGGCTTTCTTTAGTGTTTCTCTCTCCTCCCTCCAGATCGGAAGAGCGTCGTG…	448	20	ref|XP_020456914.1|dnaJ homolog subfamily C member 2 [Monopterus albus]	4.7e-20	GO:0003677-IEA|GO:0005634-IEA	DNA binding-IEA|nucleus-IEA	Molecular Function-IEA|Cellular Component-IEA
N00066_c0_g1	TTCTAAACGGGCTTTGGTATATTCTTTTCGTATTTTCGTCGTGTTGTAGTAGGAGGACTTGTAGGATTGCAAATGGTTGTATACGCTACCAAAACAACGTGGTCGCCGTGTTATTTGAATAAGTGATAAGATTTCATTTCGTGAGTTTTTAAAGTTAATATCTGTCGTTTAATTATGAGGTAAACGTTTATTTAAGATCGAAGACTTGTTTTTAAAGACGAAGGGTACATCATCCTTCGGAAAGCGGAACAATAAGACGCACACACTGTGCCGTCGGTGTGGCAAGTCGTCTTACCACATTCAAAAGAAGCAATGTGCGCAGTGCGGCTACCCCAAGAGATCGGAAGAGCGTCGTGTAGGGAAAGAGTGTAGATCTCGGTGGTCGCCGTATCATTAAAA…	417	20	ref|XP_012223637.1|PREDICTED: 60S ribosomal protein L37 isoform X1 [Linepithema humile]	1.4e-17	GO:0003723-IEA|GO:0003735-IEA|GO:0046872-IEA|GO:0019843-IEA|GO:0005840-IEA|GO:0006412-IEA|GO:0005622-IEA	RNA binding-IEA|structural constituent of ribosome-IEA|metal ion binding-IEA|rRNA binding-IEA|ribosome-IEA|translation-IEA|intracellular-IEA	Molecular Function-IEA|Molecular Function-IEA|Molecular Function-IEA|Molecular Function-IEA|Cellular Component-IEA|Biological Process-IEA|Cellular Component-IEA
N00067_c0_g1	GGCAAGATGGCTGACTCGAGTGAGTGCTTCAACATCGGCAGCACAGTGAGTTGCGTTACGTGCTTCGATGAGGAATTACAAGGCGAAGTTTTAGCGTTCGACTCGCACGTGAAGCTCTTGACACTGAAATCTCCTGCAAGTAGCGGGAGGACGTCCCTATGCGACATTCGTATGGTCAACCTTAGCTATGTCTCTCAGGTTACCGTCTTGAGGGAAGCGCCAGTCTCCTCCTTACCAACCCTGCCGTCACTAAATCTTAGTAAGCTTAATTCCCGTGCAAAGAGAAGCATAGAAGAAAAGCAGCGACTAATCCAGGCAATGCAATCTGGAGTGTCTCCTGATGGTCAGAAGCTATTTCTAACTATCAATAAAACGTTAGAGGAGGTGACATGGAAGGGG…	803	20	gb|JAT14671.1|hypothetical protein g.11187, partial [Graphocephala atropunctata]	3.4e-54
N00068_c0_g2	AGAGAATTGTGACCTTAATTTAATTGCCTTTACTCAGCTTAACCTCTATATACTGAATAGTTGATCCTTACCCCTGCTAAAAAAAAAGTCTGAATTTTAATTACCCTACTTTATTAGGTCAAGTATTATGAAAGGTGCAATTAGTGCCATCTCCTGTTTGGGGTGAAGTTGTTAGTAGTTAAGTTTGTAATGCATGTTTTTATAGATTAGCTTGAGGTGCAAAGCATACAGTATTTAATATTTTTGAGGCCAGATTTAGTGAGTTTGAAATTAAATCCAGCAGGAAGATCGGAAGAGCGTCGTGTAGGGAAAGAGTGTAGATCTCGGTGGTCGCCGTATCATTAAAAAAAAAAAGATAACTCTAACAACAATAGCCAGTGTACGTAACTAAACTAACTT…	452	12	ref|WP_073495734.1|hypothetical protein [Enterococcus faecalis]	1.6e-07
N00069_c0_g2	GTAGCAATGGTGATATACGGCGAGATGATGATTCTCCAACAGCTAACGGTGATGATGACAGACAAACAAAGGATAAGCAAGTAACAAAGGCACTAGAAAACTTGTCAAAATTAAATGGCTCAGAGAATGGGGAATGCGACGATACAGAAAGTGATAGTACCTATGAATTGGATGGCCCTTTGCTGGCGGACAGCTTAGTGCCATTCAACTTAACCGCTCCGTCCCCAATGCCCGCCTACCTCAACGTGCACTACATCTGCGAATCAGCATCTAGATTGCTTTTCCTATCTGTCCATTGGGCTCGTAATATCCCAACCTTCCAGTGCCTCAACCAAGAAACGCAGGTGACGTTGGTTCGGGCGATCGGAAGAGCGTCGTGTAGGGAAAGAGTGTAGATCT…	428	20	gb|JAB68380.1|Nuclear receptor subfamily 2 group C member 2, partial [Anoplophora glabripennis]	7.7e-31	GO:0003677-IEA|GO:0003677-ISS|GO:0003700-IEA|GO:0000122-IEA|GO:0000122-ISS|GO:0048386-IEA|GO:0004879-IEA|GO:0001078-IEA|GO:0046872-IEA|GO:0045892-IEA|GO:0045892-ISS|GO:0003707-IEA|GO:0030522-IEA|GO:0042803-IEA|GO:0016605-IEA|GO:0008270-IEA|GO:0042826-IEA|GO:0006351-IEA|GO:0006355-IEA|GO:0000978-IEA|GO:0043401-IEA|GO:0043565-IEA|GO:0005634-IEA|GO:0005634-ISS	DNA binding-IEA|DNA binding-ISS|DNA-binding transcription factor activity-IEA|negative regulation of transcription by RNA polymerase II-IEA|negative regulation of transcription by RNA polymerase II-ISS|positive regulation of retinoic acid receptor signaling pathway-IEA|nuclear receptor activity-IEA|DNA-binding transcription repressor activity, RNA polymerase II-specific-IEA|metal ion binding-IEA|…	Molecular Function-IEA|Molecular Function-ISS|Molecular Function-IEA|Biological Process-IEA|Biological Process-ISS|Biological Process-IEA|Molecular Function-IEA|Molecular Function-IEA|Molecular Function-IEA|Biological Process-IEA|Biological Process-ISS|Molecular Function-IEA|Biological Process-IEA|Molecular Function-IEA|Cellular Component-IEA|Molecular Function-IEA|Molecular Function-IEA|Biologic…
N00070_c0_g1	GTGTGTGTGTGTGTGTGTGTGTGTGTGTGTGTGTGTGTGTGTGTGCGCGCGCACGCGCGCTCGTGTTTGAGTATGCGCTTGTGTTTTTGTGTGGGTTTGCATATGTGTGCATGTACACGCACATACGTATGCTTATACAACATCAAACATATGCAAAGAGCTAGAGGGAGAGAGAGAGAGTAGGAATAAAGAAGAAAATGTATGAATAAGAGAAATAACAAACTGATATGTTTCAGTTTTGCTCGACATCACATAATATATGTGGATCTTTTTTCTTTCTTTTTGTGCTTTGATGTTTATCAGCATTAATTTCCTAATGTATGTAATTTATTTGATATTATTTGGATCTCTGGAAAAGTAGTTTATATGACTAGTATGTGTATTACTAGCTGTGACTAG…	528
N00071_c0_g1	CAAGGTTGAGGAGACCAACATCGACCAGAGTCTGCTACTGTCCACAATTATTAAGTCAGAGGTGGTAAATAGCACAGGGGAACAAAATGATATGAAGAAGGTGAGGTGTAACTACAATCTCCCTGGATCCCTGCTTGACGAACTCTTAGATGACTTCACATCAGGAGGCTTTAACCTGGACCTCATGGATGACGATGGGCCGGCATTTACGAGTGACCCGGTGTTCTCCTCGCCTCAGGTCTCGTCTCCAAATTCGTCCCATCACTCATTCGATGATGCTCTCACTCCAGACTCCATGGACATTGTTGCGTGATCGTGTGCTTTAAGAGCAGTGAAAAATATGCATATCTCTTGAATTGGTTTTAAGCCAGCTTAGAATATACAAGAAAAAAGTAGTAC…	1778	1	ref|WP_073990101.1|hypothetical protein [Enterococcus faecium]	9.4e-06
N00073_c0_g1	ATTTGCACATAAACAGGAGAATCACTCGCGGCGCATGGTGACAGAGAAGCTGCTGCAGTATGCGTTCCCTGCTTCTCATAAACTGCCATTCTTCGCTTTCGAGTACTGTGAACAGTACCCAGAAAATGGTTGGACTGTTTACGAGCCCATTGCTGAGTTGAAGAGACAGGGACTCCCCAACGAATCCTGGCGCATCACGAGAATAAACGAAGACTACGAGCTCTGTGAGACATACCCTGCTGTGTGGGCGGTGCCAGCTGCTGCCTCAGACACAGACCTGCGCAATGTGACTGCCTTCAGAAGCAGAGGAAGAATTCCGGTGCTGAGTTGGATTCACCCCGAGAGCCAGGCCACCATCACCCGGTGTGCTCAGCCCCTGGTGGGTGTGAGTGGGAAG	397	20	ref|XP_018008373.1|PREDICTED: myotubularin-related protein 2-like isoform X1 [Hyalella azteca]	3.5e-70	GO:0004725-IEA|GO:0016311-IEA|GO:0035335-IEA	protein tyrosine phosphatase activity-IEA|dephosphorylation-IEA|peptidyl-tyrosine dephosphorylation-IEA	Molecular Function-IEA|Biological Process-IEA|Biological Process-IEA	EC:3.1.3.16|EC:3.1.3.48|EC:3.1.3.41	Protein-serine/threonine phosphatase|Protein-tyrosine-phosphatase|4-nitrophenylphosphatase
N00074_c0_g1	AATAGATGAATGACATTTACATTAACTCGGGCGATCGGGAAAACGAAAACTATTGTGTTGATAAAATGGCGGGGGGAAAAAAATACTATGCGTGATGAACTTCTGTTGTGTATAGTATTTTTTTTTCTTTACTCTGACCAGTTCATGTATATACAGACACTAAAAACTAACAGTTTAAGAAGATTCTAGAATTTAGTACCTAACATGTGAATGATTACCGATGATGTTTAGATGATCTTATATCTAAAGCACCAACTAAATATTAGATTCGAGTCATCAAATAAAATTTTGTGTAGTGCATGACTAAACAAAAACAAAAATAATGATAACAGTAATCAGACCATTTAGTAACATTAAAGAAACACAAAGACC	372
N00075_c0_g2	TTATGTATATAAAAGATTTTCCAAATAGTTGCTCTGATGGAGTAAATTTGAGTAAAATAGTTGTATGTATAAGCAGGCGGCTGCTACCGCTGCCTCTCTGCCTCCGCTGTTCTTTATTTTCTTCAAAATGAAAGTGGACAATAGCAAAGGAGAAAGGTAAACTACATAACTTGGCAAACAATATTTATTTTGCTATAAAGTATATTTTCTTTTTAACCCTGATTTTTCCTCTTTATTTATAGCCCTTAACAATTGGCTTTGATTTAAGATTGTTGGCTATCCAATTAAAATGGATTGAACAGAACAGGTGATACCTTAATGGGAAAAATTTAACGGGATGTAAGTTTTAATTTTATCATTCAAACAATAATTGAAACTCTTGATAATTGATAAATTGAA…	633
N00076_c0_g1	CAAAAAAACACAAAGAGGAGTAACACCTCAAAGAAATACAAAATATGCCCTTTAGTTCGCCTCCCTATTTACTTTTGTGATTCCATCCTCCAAGACTAGAAAACAAAAAATCAACAACACTAAAAGTAAAAAGAAAGAGAGGTTCACAATGGCTATACAAACTGTTGCAACTTAACAAGATGCCAACATCTCAATGGGTGTTCTTTAGTAAGCATTTCGTAAATATTGTGTGTCTGCGCCGTGGCTCCGTTACGCCTTTGCTGCTCCCGTGGCTGCCTGCTGCTGCTGGATGGCCGCCAGCTGCTGGTCTACCTTCACCTCCATGATGTCCATCACAACTTCTCTCAATTTGCTTTTTTAGATCGGAAGAGCGTCGTGTAGGGAAAGAGTGTAGATCTC…	501	6	ref|WP_073495489.1|hypothetical protein [Enterococcus faecalis]	5.2e-08
N00078_c0_g1	AGCTGTTAAGAAGAGGAAATAAGGAATTTCTAAGCTCTTCTTGTGATAAAGGGATCATGGAAAATTAGTTTAATATAAAGGACTTATGTACTTTCAACAAACCAAAAAGTGGATTAGTGGATTTTTATGTTTCATACTGTTAATATGTTTGTGCACACATGCATAGTAAAAGAAGCATTTATACATTTATACACACACACACACAGAAAGAATGGAAAGGAAAAGAAAAAAAAGATAAAAACGAGAGAGACTGGGAGATCTAGACGGAATTCAAACCAGTTATTTAGGTAATTTATCAGCATCGGGTCACCATGGTGGCAACCTTGCGAGTGCGTGGATGCGTGCGTGCGTGTGTAGTGCCTGGAGCAGTGCAGTTTTAGCGTCCCTTCGGTGCCGGGT…	498
N00079_c0_g2	CTCTTCTCCTATTCTTTTTTCTCATTTTGTTACTCTCTTCTTCTCCTTCTCCTCCTGCTTCTGCTTCTTCTTCTTCTGTAACATTCTCTGGAGTCTTTAAGGCAACTTTATGGTTGTGCTGTGTTGGTCATTGATGAAACTTTAGTGTTGTTCCCCTGTTGATAATTCATAGTGCAGTCATTTGCCGGAGCAACTTCACATTTTTTCATTTCTTTGCATACTAGACCGAGGCTAAATGATTTTATTTGAATATGTGATTGTATCTTGTGATAGTTTTTTATTTTTGTGTGTATGTGTATGTGATTATTCCATTATTTCTAGTTTATTTTTCTCTATTTCTTGTACTCTGTTTTATGTTGTAATCAAGTTACTTCCTCTTCCTGTTTGTTTTTTACCCCG…	1172
N00080_c0_g1	CCCCCTCCCGTCCCTTCTCCCGTCCCGTCCCCTGAATTCCCGCCCTATCCCTCCAGCACATCCCACTCTTAATGAAAGAAGTCTCTCCTGTATTGGCCTTACCCCCTCCCTGTTTTCCAAACTTCTTGCGAAATGACAAGAAGAAAATGCATAGCATAAACTTTGTGCCAGATACTAACAAATGAAGCACATTCCTGGCCAGGCCTCAGGTCCTACACATCTTCCTTGCCTAGGGGCCTCACACAACTTCCTCCTCTAGAATGTAGTCAGTAGTCCTACCCTGGCATCTCTACAAAAAAAAAGACTAAGAAAGCATTTAATAAAAGATAGAGAAAAAAAAAATAAAAAAAAAGTAAAAATGTTGCCAGGTAGAGTGTATGGTGTGAGGTTCCTAAGGTT…	2024	15	ref|WP_073340567.1|MULTISPECIES: hypothetical protein [Enterococcus]	2.1e-07
N00081_c0_g1	CAAGCATAAAAAGAGTCAAAAGAAGAAGAAGGAAAAAAAGTCAAACAAAGTGGAAAAGTCGTCAAAAAGGGAACATAAAAAATCAGAGAGCTCAAGTTTGAAAACATCAGAAGTTTCAAAAGTGTAAGTTTCCAGACTTTTGTATTGGATTTTCTAACCCTTTTCTTGAGATGAGTGCAAATATTGTTTGGTTTGAAATAAAGAATTGTTTCTCCTTTAATAGGTTGCCTCATTTCAGTGCTTGAAAGTGGATATAATTCTTCAGCCAATCTTGGAGCAACAAGAACATGTCAAAACAATTTTCAGGAATGGAAGTTAAAACTAAAAAAAAAACAACACCATTGGTGTTTCATATGCTTGCAGTTCATCAAAATTAAATAGAAACATTGAGG	392
N00082_c0_g2	AAGATGGTCATTTTTCAATAGATAAATAAGGGTTGCCCCAATCTATGCTTTTATTGCATATAAACTGTGATATACTGTGTGAAAGACAAATCATGAAGATCTCCATGTGATTCTATGTAATGGCAACACTAGCACTCATATATGAATTACACAAGAGGATGTGGAGGGGGATGACAGTGGAACATCAAAAAGGCATCCATTTCAAATGAAGGATACCATCTGACTATAATAAGATACAGCCCATATCAAACATGAAGCAATAGCCTCTGCCCTTGGTGATGTAGCAAGCCAACATATATGTAGAGAGTAAAAAGGAAAGCTTATGATGGAAAATTCATTTGGTTGTTTTTCTGTTTTCCTTGCAATGCCCAATCTAATTTGTCTATTGCTAAAAGGTTG…	556
N00083_c0_g1	GACTACTATAAGAAGCTAAGTCGTGGGATATCCAAGGCAACAGACAATGTCAACATTGTGTCAAAGGCTCGATCTGAATTTGCTCAGGAGATCTGGGAGGCCATCGACTCAAGCCGAACTCCATTCTTTATTGAGACTCCAATATTTACTTTCACATTACCTGACCTTAGTATATATTCAGATGAATTTAGAATGTTTTTGGAGCGTGACTTGATAGAGACATCAAAACTAGTGTCATTCGAGGGTGCTGGACGTCTCACATGGTGGGCAATGGTGGGAGCTGCTCAGAGACTCTGGCCTTTGGCAACCACAGGAGATGGTAACTGTTTGCTGCATGCAGCTTCATTAGGAATGTGGGGTTTTCACGACCGCTTGTTGACGCTACGCAAGGCTTTGCAT…	825	20	gb|KDR10236.1|OTU domain-containing protein 7B [Zootermopsis nevadensis]	2.5e-72	GO:0003677-IEA|GO:0051028-IEA|GO:0035871-IEA|GO:0008270-IEA|GO:0008233-IEA|GO:0016310-IEA|GO:0016301-IEA|GO:0005634-IEA	DNA binding-IEA|mRNA transport-IEA|protein K11-linked deubiquitination-IEA|zinc ion binding-IEA|peptidase activity-IEA|phosphorylation-IEA|kinase activity-IEA|nucleus-IEA	Molecular Function-IEA|Biological Process-IEA|Biological Process-IEA|Molecular Function-IEA|Molecular Function-IEA|Biological Process-IEA|Molecular Function-IEA|Cellular Component-IEA
N00085_c0_g1	CCACACTCCCCACCCCGCACACCACCACCGCCATCCCAAAGAAAGACAAACATTTCGGTAATTTCCTTAAAAAAAAAGTATAATTCGGTACGAGATGTTTTGCTCTAAATCTCAATATATATATATTTTTTTTTTCTTTAATCTCGTTCAAGGGAAACCAGAGGGTCATTCGATAATCTGATCGAGTTTGTGATTATAAATTGGTTTGAAAAGGGAAGACTTCTTTCTGGCCAGGCTATTCCGTCAGATCGGAAGAGCGTCGTGTAGGGAAAGAGTGTAGATCTCGGTGGTCGCCGTATCATTAAAAAAAAAAAGACCAATGTACTATATGTCTCTACCAATATAATCAGT	351	20	ref|WP_080490002.1|hypothetical protein [Enterococcus faecalis]	3.2e-08
N00086_c0_g1	CGTTGCGGATATCTTTCACAGGCTTGTGGCCTCGCTAAGGGGAGGAAATATGGAAGGGGTTCGCTGTCGGTTTTGCTGCGTTATCTAAAGGGTGTAAGGTAATCATGAAACTGCAGAATTCTCATACTGTTGATTTTTCTGTACAAATCGTTCTAAAACGACTCTCCAGTAACCAGCACTTATCTTCAAACATTCGGGTTTGTCTGAATCCAAATGTGCAAGAAAATAATCCCACGACCCACTCATTTCATATTCTCGGTTGCTCCTCTTCTCAAGGTATTATATAGTGTGTGTTATTACTATTGTGCAGATCGGAAGAGCGTCGTGTAGGGAAAGAGTGTAGATCTCGGTGGTCGCCGTATCATTAAAAAAAAAAAAAAAATATAAGATCACGATGGT…	404	20	ref|WP_073985081.1|hypothetical protein [Enterococcus faecium]	3.7e-08
N00087_c0_g2	CTTACTTTCTTCATGAGCCGTCTTTCTCTTCTGTTATTCAACATATGCATTGAATTGGTATTTATATCTGTATTGTTATATAATCAAGAAAGAAAGGAAAAGTTATTAGCTTGAAACACATGATTTTTGAAAGTTCAATTTTTACAGTGATAATGAATGTAATTCCCTCTCATCCAAAATGATATCAGGTTGAACTGTACCATCATTGTAATACTTGCATGGCCATATGAGGACTCTTGCATAGGCTATCATTTTTGTCAGTTTAAAGTGCATTTCCTCTTTCCCCTTTTCTATAACTGTTGGTGTATCTAGTCAATAAAGAAATAATATTGGTACTTATTTTGGGAGATCGGAAGAGCGTCGTGTAGGGAAAGAGTGTAGATCTCGGTGGTCGCCGTA…	428	10	ref|WP_073495484.1|hypothetical protein [Enterococcus faecalis]	2.7e-07
N00088_c0_g2	CTTGAATTTGTTTCGAGCGTTTGGGAAAGGTTCTTGCAGGATTTTCTCATGCAGAGCTGTATCTCAAAGTAAGGAAATTAACTGGAAGAGCAATGATCCGGTTGGATTTTACAGTGACGACCACAGAGAGTTACAGAAATCCGTGATAAAGCTGAGTGACACTGAGATTAATCCCCATGTCCAGGAGTGGGAAAAAGCTGGGCAATGGCCTGGTCATAAAATTCTTAAGCATTTTGGAAACGCAGGATTTCTTGTCATTACAAAACCTGAACCTAAGTGCTGCCTTTAGACACAAGGCAATGTAAAGAATATGGTGGCCTGGAGATCGGAAGAGCGTCGTGTAGGGAAAGAGTGTAGATCTCGGTGGTCGCCGTATCATTAACAAAAAAAAAATCAGTT…	443	20	gb|ELT89941.1|hypothetical protein CAPTEDRAFT_167094 [Capitella teleta]	1.8e-13	GO:0016627-IEA|GO:0050660-IEA|GO:0016491-IEA|GO:0055114-IEA|GO:0003995-IEA	oxidoreductase activity, acting on the CH-CH group of donors-IEA|flavin adenine dinucleotide binding-IEA|oxidoreductase activity-IEA|oxidation-reduction process-IEA|acyl-CoA dehydrogenase activity-IEA	Molecular Function-IEA|Molecular Function-IEA|Molecular Function-IEA|Biological Process-IEA|Molecular Function-IEA
N00089_c0_g2	GTGGCGACGGGCGACCTCCGGCAAAGGCTCATCGGAGTCGATGGAGGTGTCGTGGTCCGAAACATAGTCAAGAGTGACTTCGTCCAGGTCCAGATCGTCAAAGTTGCAGTCACTATCTTCTCCATGTCCTCATCGTTGAAGTAGTCAGGGTCATCTACTTCATCCGCGTCCTCCCAGTCGGAATCTCTGAACAAGGGAACGGAAGGTGTGGAGCGACGATGGGTTTGTAGGAAGTTGATGGTTGAGGCTCACCTATGTCTGTGAAAGACATGAAGCCCTTATGAGGGTGGGCTCTCCTCGAGGCAGTTCGTGCAAGGAGATCGCTTCTGCGGCCAGATGGTCGGCCGGCAGAGTAGCAAGAAGCTCGAGTGCTTGTTGCAGCAAGAATACATGGCATGT…	851
N00089_c1_g1	CATCTTGTGATTGTTTTTTCTGATTGATAGCTCTTTTCTGAACAATTATACATCCAGTAAAACAAAAACACATCAGTCACTTGTTTATCAAAACAGGATGAAAGTTGTTGTGAATATTATCAGATATCTACTCTATTTTCAATATGTATATGAAAGGTCATAAATGAAAAGATTTTAAGCTTTTATCTACAGATCGGAAGAGCGTCGTGTAGGGAAAGAGTGTAGATCTCGGTGGTCGCCGTATCATTAAAAAAAAAAAAGACCAAACTTATTACTATTCGTAGTTGTTGCAAT	294	20	ref|WP_080491794.1|hypothetical protein [Enterococcus faecium]	4.6e-08
N00090_c0_g1	GCTGCATTTGGGCCAGCAGCTTCATGGTGCACTGCCCATCACTGAGGGGACGAGATACAACTTGATCATCTGGATGCGGTCATCTAGAGTGAGGAACCGTCTGTGCCCCATGTGCGACCAAGAGCCTTCACTAGTGCCGGTGAAACATGGCTTTGGCGATGGATTCACAGTACAGACTGTGAATGTGTGCAGTGCTAGTTAGACAAGAACAATAATGAGTGCTGAATACGGCTATTCTTTTTGTGGCAGTAAAACACAGTGGGTAGATCGGAAGAGCGTCGTGTAGGGAAAGAGTGTAGATCTAGGTGGTCGCCGTATCATTAAAAAAAA	330	20	ref|XP_002605818.1|hypothetical protein BRAFLDRAFT_123798 [Branchiostoma floridae]/gb|EEN61828.1|hypothetical protein BRAFLDRAFT_123798 [Branchiostoma floridae]	9.5e-25	GO:0031418-IEA|GO:0005506-IEA|GO:0046872-IEA|GO:0016491-IEA|GO:0016705-IEA|GO:0055114-IEA	L-ascorbic acid binding-IEA|iron ion binding-IEA|metal ion binding-IEA|oxidoreductase activity-IEA|oxidoreductase activity, acting on paired donors, with incorporation or reduction of molecular oxygen-IEA|oxidation-reduction process-IEA	Molecular Function-IEA|Molecular Function-IEA|Molecular Function-IEA|Molecular Function-IEA|Molecular Function-IEA|Biological Process-IEA
N00091_c0_g1	CCATGATATGGGCGAAAGCCTGATAGAATATGTGTTCAAAACAAAAGTGCAATATGAAGTGAAATTCTGAAGTGATGCAACGTGCATGGGAATCCATGAGTGTTCTTGTGAACTTGAAGCCCATAGACGTTACAAAGAACACAGTTATCATTTATTTTGCTTCATTATTTTTACACAAACGAAACTATAATTGCTCAGAAAGGAAGTATGTGATATGGTGCCATTCCAGCAACAGTGACTGTATAATGAATAGAAAAAAAGACTATTCCTTCCGGGGACAAGACCTTATGCAACATTCAGTGTGCAGTGACAAGTTCTCTTCTCGTGGGAACCTAAACTCAAGGCCGAAACTGATACATTTGCTGGCAGTGACTTCATGTGTTATATCATCGCTTGGAC…	526
N00092_c0_g2	CAGCTTTAGTTCACAGACATGTAACTAGATCAATAAGCTATTTTGTCCTGTATGCATGACTGAGCAAGTAGTAGATCACTGGGTTCAGAAGTATTTGTCCAATGCAGATGGATGACTGGTAACTAAGATGGGAAAAGTATTTGCATTTGAAACCCTCATCTCTTCAACAAACAATGTGGATGCTACATCAAGTTTTGCTGTCTCCTTCTATAAATATGGAATCATTGGAAAAACAACAACATTAATATGCATGCTCATTTGACTGTTACACACCAATAAGTGGATATCAGTCATTTTGATGCATATTTCGTTTTAAATTTCCTTCAAGCATCAGAATCTAAAATGTTGATATCAGCAGCTTGTTCAAGTATAAAAATCTCAGTTGGATAACGATTACAA…	886
N00094_c0_g1	ATTTTTCATGAAGAATATACGAAAGGATATAAAATTTCTGACAGTAAAACTTTATAGTAGGAAACAAAAAGGGGGAAAACAAGGAAATACTGTTGAACCTCATTTTATGTCACAATTAAAGTAATTAAAACTGCATATCTGACTTGCAGATATCAGATGTGGAACCCTTGCTTGTTTGTGACCATGATCAGCTGGCAGCATGTATTTTTCTCAGCAGCAGCTAAATTCACTTGATATTTTTTTTCATTATAACCATTGAACATATAACATGCTATAGAAGGTCTCTAATTATATCTTTTCCTCGTAGCTTCCAAAGTTAATTTTAGCAACATTAAATGAGGTTCAGCCATGTAGGCAAAGAGACGAGAACGAGACCAACAGAAAACAGCTATTGTAAAG…	717
N00095_c0_g1	AGCAGCTGTGCTTGCACTACGAGAACAGCGTCCACGACATGTATTCGAGGCTGGACTGAGACTGACGGGTGGGCGTCTGCTCGTGAGGCTCCGCTTGAGGGCGAGGCTGGAGGGACTGCAGGGCGGCGGGACTCTGAGATATGCCATGATTTGTATATATGGAATGTTTTATGTATATAGGGACGTCTTCAGGTGACACGCGGCCACCGATATCGAATTCAGCAGTCACTCCTGCCTTCAAGGAAAACCACGACATAACTCAAACTAAGACACTGTGGTTCAAGAAGTAAGAAAGCAGGAAGAGGAGTTCGACCTCTCCATAGCGCCCGAGTCGAGTCCAGGATGCAGCATCCCGCCGCTGCACGACGCTCTCACCGATGTTTATCCGTAACTCTTGCC…	542
N00096_c0_g1	GCCTACATAAAAAAAAGCGGAAGCATGCACCAATGAAAGCACACACCCACCCTCACCACCACCTCCACATCCACATCCACAACTGTATCCACATTTACATTCACATTCCCATCTCATACTCAAACTGAAACCACACTCACACAGTCACCCACAACCATACTCACACTGACACCCACAACCATATTCACACAGTCCGCCACACTTATACCCACACTCACACTCACACAGACACCGACACCCATATCCCCCCCCCCCCCAACACCCATCCAACCCAACCCACAAACAACACACCTCTTTATTAACAGTAAACAAGCCGTTTCACTTGTCATTGTTAACTGTGAACTCCAAACCTAGAAGTAAGTGTTGGATTTCCTGTTTTTAGATTTCACATCTTTTTTA…	1647
N00097_c0_g1	GGAGGCGATTCCCGAAGAGGAGCTCGCCCGCCGCCAGGAGGAACACATGAAGAAGGTGTACGAGCAAGAGCGACGCAAGAAGTACCTGGCCGAGCTGGAAGACATCGAGCGCAGGAGACACACCGACAACTTCACACCTCTTCAGAAATCTCCTATTCCCTTGAACCGTTATGATGATGAGAGTAGCCTGGGTACTTTGCGGGGTAACAGAACTCCAGAGCCAAAGCAGGTTGCAAAGGCACTCTACAATTTCACTGCACAAAACAAGAGGGAGCTAACATTTAATAAGGGTGATGTGATTTTCATCCGTCGGTCAATAGACAAGAATTGGTTTGAAGGAGAGTTGCGTGGATCCGTTGGTATTTTCCCATGCAACTATGTAGAGATTGTGCCTTATGA…	1368	20	ref|XP_018020552.1|PREDICTED: sorbin and SH3 domain-containing protein 1-like isoform X17 [Hyalella azteca]	1.7e-143	GO:0007015-IEA	actin filament organization-IEA	Biological Process-IEA
N00098_c0_g1	CATACATACATACTAAATGCTCACACTTATGCACTTTTATATCAATAAATTAAACTGAAAGAGCTTTGTACTACACTTCAATGTTGATAGAATTAAGAATGAATCATGAATGACTTGGTGATGCTACACCCTACACTTCTCTCAGTATGCAATTGATTTATGGAATAGGATGGAAACCTGTATTAGGAGAGCTAGAAGATATAACAAGAATTGAAAATATCCTAGACAAGAAGGTTGCATGTTAATGTGTGAATGTTGTAGATTTTTGCATTTTCTTATACATAGGTCTGTCTGGGCTATTTAAATACATTTGCATAGATAGATAATTATGCATAAGATAGATATTAAGATGGAAAGAAAGAGACTGATATTATGCACATATAGATAGATGTAATTATT…	888
N00099_c0_g1	AAAGGGTATCTTGCCTTCCACTCAGTGTCAAATGCAATATAATGTGTTTGGTGCATTCACAGGTAAAGTACTCTGTAAGTTTCCCATAGTCTTATTAGAATAATTAGCAACTTTAGGTGGATACTTATCACGTTTTCAGCTGTCTTCTTCTTGTGGCATGTAGTCTTGCATTCTTTGTGTACTGTGATAATAAATATTGCAACAATTAGTGAAGATCTTAACAGTTGATAACTAACTAATCAGCCTCACCTACTCATACAACTAAAATCTATTGCAAAGAGAAATACTAAGACTATGCTAAACCACTTTACAAATACACTATTCCTTAGATCATTTATATAAAAATATAAAATTATATTGCATTCATACAGTTTTCCCAAAGTGTATTCAATGCTATAT…	537
N00101_c0_g1	CGAAAGAGTGCAAGACGGGTAGCAGTGCTCAAGTACATGCACCTAACACAGTTCATTCGACACTGTTTAGCAGGCTAGTTACAAACGAAGAGAACTGTACACCCATGTGTGAGTGATTTATACATCGTGATCGTTTCTACACATGATGATGATCATATAATTTACTTAAATGCCAATTTGTGACAAGGGAGGTTTTCAAAGCTCGTCATAAGAAGACAAAGAAAGTTGTGGCTCTGAAGAAAGTGTTGATGGATAATGAGAAGGAAGGGTTTCCTATCACAGCACTAAGAGAGATCAAGATCCTTCAGCAGCTAAAGCATGACAATGTTGTTAAGTTGAATGAAATTTGTCGTACTAAACCATCGGCGTATAATCGATATCGCTCAACTTTCTATTTGG…	1241	20	ref|XP_018007999.1|PREDICTED: cyclin-dependent kinase 9-like [Hyalella azteca]	0	GO:0000166-IEA|GO:0032968-IBA|GO:0000790-IBA|GO:0016310-IEA|GO:0051726-IEA|GO:0030332-IBA|GO:0016301-IEA|GO:0070816-IBA|GO:0008024-IBA|GO:0008134-IBA|GO:0008353-IBA|GO:0005694-IBA|GO:0004693-IBA|GO:0000307-IBA|GO:0044212-IBA|GO:0004672-IEA|GO:0004674-IEA|GO:0005524-IEA|GO:0005634-IBA|GO:0006368-IBA|GO:0006468-IEA|GO:0006468-IBA|GO:0045944-IBA	nucleotide binding-IEA|positive regulation of transcription elongation from RNA polymerase II promoter-IBA|nuclear chromatin-IBA|phosphorylation-IEA|regulation of cell cycle-IEA|cyclin binding-IBA|kinase activity-IEA|phosphorylation of RNA polymerase II C-terminal domain-IBA|cyclin/CDK positive transcription elongation factor complex-IBA|transcription factor binding-IBA|RNA polymerase II CTD hept…	Molecular Function-IEA|Biological Process-IBA|Cellular Component-IBA|Biological Process-IEA|Biological Process-IEA|Molecular Function-IBA|Molecular Function-IEA|Biological Process-IBA|Cellular Component-IBA|Molecular Function-IBA|Molecular Function-IBA|Cellular Component-IBA|Molecular Function-IBA|Cellular Component-IBA|Molecular Function-IBA|Molecular Function-IEA|Molecular Function-IEA|Molecula…	EC:2.7.11|EC:2.7.11.23|EC:2.7.11.22	Transferring phosphorus-containing groups|[RNA-polymerase]-subunit kinase|Cyclin-dependent kinase
N00102_c0_g2	CAAGTAGTGTTTTTGGATCATTATGGAGAAATATTGTGTCATATCACGTTGAGATTATCAGTGACTTAAGAAGGGGCTTTCAGTTGGCAAATTAACTAACACGCATTTTTTGTTTTTTATTTTTATTTTTATTGCTGTCTATTTTGAGTTACCACACAATGATCATATGAAAGCTAATAAAGGAAACACAAAAATATCACTGGGAAAGTTGTGCATTTTTTGTGTATGTGTAATATTTCCTTTTTGTGTAGTTTGTAGATTTTTCTGTGTGGATTGAATATCTTGAAATAGTGCTTCAAAAAAAAAAAAACTAATGAAAAAGTTGATTCAAGCAAACCATATTTACATGGATTGGAAGGAATGTAAAAAAACATTAGAAGAACTTACAGTTGTAAAAAG…	1222
N00103_c0_g1	GTGAGGGAGGGCGTATTATTCTCGAGGTGGCGATTTCTGTCAATTTTCTGTGTGTCTGTCAACACCAAGAGAACCACCATGGAAGAAGAAAGATATTAGCTACCACTCTACAGGAGGACGCGGTTAACACTCACACCAGAAACAAGAGTACTGATGTTCCGACACGAGTACAAAACTGAAGTTGAACATCGAATAGCAAGACAACAAGTTGTGAGATTACCGAATTATGCAAAAAGATTGGAATTTTTTTGGAATGAGTGAAACCGCTCAAACGAGATCTCGAGTTCCTGCTCCATAATGGAAGGACTACATGTCCCATATCCAGGAAAGTATCATGCTGTGAACCAGGCAGGCATTGTGGGGGCACAACCCCTTGTGCATAACAGTGCGTCTATCTAC…	1297	20	ref|XP_013860411.1|PREDICTED: zinc finger protein OZF-like [Austrofundulus limnaeus]	1.3e-96	GO:0003676-IEA	nucleic acid binding-IEA	Molecular Function-IEA
N00104_c0_g2	GTGGAGAGAGGCCCCTGTTGGTATTGGTGGTGGTGGTGTCAGGCAAGCAGGCAAGCAAGCAACCAAGCACTGTTGGGTGCGTTGGTAACGCTTCTGTCCGCGGTGTCACTGTGGTTGACACAAGGCGAGCGCAGTGTTTGTGTGTTTGTGTGTGTGTGTGTGAGAGAGAGAGAGAGAGAGAGAACGATGCATGCTAAGGTCGAGCTGACCACTGTGCACTAGCAATTCCTTTGCCGTGATGCAAATGATTTCTGCCATACATTTTGTCGAATGTGTATGGTTGTCTCAGGATATCAAACTTCTTTATCATAACCATCTTGTATTCTGGATATAAATGCTATGTAAAGTGTTAGTATAATAATGTAAAATGCTTAAAAATTATAAATAAATAAAAAAAAG…	944
N00106_c0_g1	CAAACACACACACCAACAGACACACACACACACATACACGCACACAAAAGTATGAATGTGTGTATGGATGTTTACAGAAACATGAATGCTCATTATATTCTTTGTAATTTCCACAAAGGCAGTTCAGAATTCTGAGGTATTCAGAGTGCTGAGTAAATCCTAAGCTGAAATATAGAGATTCATATTTTCATCCCCTGATTCATTGGGTGAATTGCTGAGCTTTGTCAATTTACACATTTAGATGGAATTGGCTGTAAGAGAGACTTCAATATGAACATGGGAAAAATTTTGCTGTATTGTACAAGTCCTGCTGATAACTCATGGTTCTACAGTTTGCACCCATATCTGATTTCTTTTCTGTTTGTTCATCCCTCCTACCTCATGATTAAATGACACAGA…	563
N00107_c0_g2	CTCTAAGCTTGCAAGACTGAGGAAGAAAGATGTCAAGCTGCTTCATAATGCATTACAAGGGTATGCCTGCAGTACACCATTGTGCCAGTGCCAACTTTATAGTGAATATTTAATGAGCTTATAAATATAAAGCTGAATCTTCCCTTTTCCTTTTATTTATATTTTTTTAATGGCATATACACTTACTGAAGAAAGGTTTACAAATATTTCACTCCTTTACCCTTACCAACCATTGAAAAACAATTAGTTAATGCAGGTTTTCAGTGCTCTCTCTTTGACTTATTGTCTCTCTTTTTTTTCTGTTTTTGATGCTTTTGTGTGGTAATTTTTTTTTTTTTCTTTGTTTGGGCATTTTATTATATAATCTTGGCCTATTTGCAATGGCATCTGTTTTGACAC…	1408	1	ref|WP_073990064.1|hypothetical protein [Enterococcus faecium]	4.5e-06
N00108_c0_g1	GTGATATCTCTTCATTATTTTTATATATTTTGTCTGTGTTTACATTCCTATTCATCTTCTATCCTTTTTCTCTGCAACATATATTTTAAACATTTCCTTCACAAAAGTGTACTCTCTCAGATCATCTCTCAGTTGTTATGAGTATCTGATGGAAACGTGATAAGAATAGGATTTTGAATATTAGAATATCATAATGAAATATATATGTATTATTTTCATAATCTGTTTAGAATAACAGTAAGAAATAGTTTCCATATTATGTTAGACTTTTATTTCTGCTTTGCTAATACATTATAAGTTACATTATTTGCTCCATATATTAATAGATTGTACTTATGTTATCAGATAAAGGATGGGTTTGTTTCCTAGGAAATTTTGTTCTTATTGTTATTAGCTGTT…	599
N00109_c0_g1	TTCCATTTCTGTAGAGAGTCTTGGCCAGCAGGTGATGGATATCAGGTGAATCTGGATAGCGAGTAAGTGCGACCTCAAATATTGTCATTGCCTGTTGGAACCCATTATTCTCTTCAACAGTTGCACTCCACCTTTCAAAGATGTCCAAGTATCTTGAGTAATACTGCTCCTTGATTTGTGGTAATATGCAGAGAGCAAGAGACAGATGGGAGAAAGCCTTTCCTATTTGGCCCCTCTGATAGCACACTTCAAAACTCTGCAAATGACGTTCTGCCACCTGGTATCCACTCACAACCTGCGGTTTTGATTTGCCGTTAAATGAGCGTCCGGATGTAGGGCCGCCAGGCATGCTTCCTTCCTACTCTGGTGTCCCGTGTGAGGAATCTCGTCGGTTCTCTC…	476	1	ref|XP_018898444.1|PREDICTED: putative protein arginine N-methyltransferase 9 [Bemisia tabaci]	8e-07
N00110_c0_g1	ATATGCTATGGCAATGTTTAGACAAATTATACTTGTAGTTTAGTCTCCATACTGGAATGCATGCTATATAGTGTATTACAGATTTGAAGAAGAGGAAATATGATGTTTGACCAAACATTTTTGTTTTTATAACAAAGTAAAAAAATCTATTGATAACTGTATACATTCCTCCTCACAAAACAGCCAAACTGGCATTGGTACTTTACACTCCCCACACTTGGTCCAAAAGGATCATGCCATCATGTGTTGCCACCCATCTACAATAAGTTGAGAGTAATCCTTCTTGCCTATAAGCATTGGCAATCTCATTGAATTTGTTGGAGGATCATAAACATTGACCAAGCTAAAACAAGTATTTCTTTTTTTATCTCTTCATGTGCTTTTATGTTTATTTTGATG…	659
N00111_c0_g1	CTTAACAATAAATCGCCAGGGAGGCCTAAAAGCTCTCGTCTTGCAAGAACATATGCAGTGTTGATCAGCTGATTGTTGCTGGAATGAGGAGGGAGGAGGAGACAACACATCCTCTTCAGTAGAGCACTGGACTTCGAGGAGCTATAATGTCCTTATCTAATATTTACTAAATGCAAATTGTGTTATATACTTGTGTGTTTATCTTCCTTAAGACTATATATTATTTTTTTCTATCCCTTTGGGGTCCTATTCTGGGTGATGACCTTCATTTGTGTTTTAAGTTTTATATTTCTTAGTCATGCAGTCCAGTTATAGGTGACCTTAGAGATGTCAAACTCATTTACCAGATATGATGAGTATGCCTTATGGTGTAAAAGAGGGAGGAATTTTACAGAAATT…	565	6	ref|WP_073994930.1|hypothetical protein [Enterococcus faecium]	1.1e-06
N00112_c0_g1	GATATATATTATTCGTCTGTAAATGCATACTTTGCATTTCTCAGAAGAACAAATAAACAAACAAAAGAACAAGCCTTTAAGTGACAGGGAGGCACTTCCAGACATGCTATTAACTTTTCATCTTAGTTTGACAAATATAAGAATGGGAATTATATTATTTTTCCCCAAGGATTCCTCCTTTCTGGACCTGGTACATGGTAAACTTGCTTTCATTTGCCAAGATCTTAATATACATGGAGTTCCCAAACTCTGGTTTGAAGATCAGTGCCATGCTGCAACCTTTGGTAACTTGCAGAATTGCAAAAATTACAAATGGCTCAGATC	324
N00113_c0_g1	AGCAGATTTCAAAGAGTGAATCCGTGTATGCTACTCCCCTGCTATCAGGAAGAGGACCTCTGATGCAGGGAAGCACCCTTGGCACTGGGCAGACGGGACTCACTTCCAGCAGGAGCAGTAGCGTCAGCAGTTTTGCATCCAGAAACCACGTGACGGTGCAAGCTGATAGCAACAAGGGCACTGCCTACATCTCGGAGAGTGGAGTGAATAGTCTGGTTTCTTCTAGTCGAACGAGAAGTGACAGTAACGCTAGCCTGTGCAAAATGGAAGTGACTGAAAAGAGGGACAGTCCTGTGAATGACGTGCCCCCTCTGACGCTGAGGAGGTACGACTCCAACAACCAAGGGAAGGGCCTGTACTCTTCCCTCTCTCGATCGAAGGTTAACATGCAGGAGAACA…	533	3	gb|KDB70335.1|LysR substrate-binding domain protein, partial [Bordetella bronchiseptica A1-7]	2.3e-06
N00114_c0_g1	CCAAAGTGTTCAAAGACATTAATTTTTAATGAAAGGGATTTTTTGGGGGGTGATATATATGTGTATGTGAAGGAGTGATTGAGTGACTGAGTATAAGAGAGTGTGTGAAGGATTCATGCTGAACAAGTGGCACACAAAACAATGATACATGAATATGCGGAAGGCCCTTTTGTTATATTCCTTCTTCAGGACATACTAAACATGAGATACTCTGTGTATGTCTGTGTAAAAAAAAATACACACACACACATATATATATACACAATTACATATTTATACTATGTGAAAGTGACAATACATTTTTTTTTTTTCATTCTATGCATAGAATGCAACAATATGTAAACTGAAATGGACTAAAAATCCTGACAGCCAGATCGGAAGAGCGTCGTGTAGGGAAAG…	487	6	ref|WP_073990125.1|hypothetical protein [Enterococcus faecium]	1.2e-06
N00115_c0_g1	TTCGGAATCAACGAAAGGGAAATCATCCTCCTCGTCTTGGCATGGTTGTGTGTTTTCGTCACTGCTTTTGAATTTGTCATCAGAAGGCTCCATGACGCCATGTGGATCTGGGAGGACTGCTTCGGTCTGCTGGAAATCGAACATACCAGCGCTTTCCTCTTAGGCGTCTACTCCTTCTGGAATGTCATCACCTGCCTGCTTCTTGTGGTCTTTGCTCCCTCCCCTCCCAGGTCACCCCAGCCTGACCTGGGAAGCGTCATGAGGCTTACCCCATCGCCAGGACACCAAGGGGCCAATCCAGAGAATGGAGAAGGGGGGCAACGTAGAGAGCTTGTTCCTCGTAGAAGCATGAGGCGGTACCCTCTTCTGCGACAGAATGCAGTGGATGACGCAGTCACA…	618	9	gb|JAA86901.1|wntless [Pararge aegeria]	6.7e-07	GO:0016020-IEA|GO:0016021-IEA|GO:0016055-IEA|GO:0017147-IEA	membrane-IEA|integral component of membrane-IEA|Wnt signaling pathway-IEA|Wnt-protein binding-IEA	Cellular Component-IEA|Cellular Component-IEA|Biological Process-IEA|Molecular Function-IEA
N00116_c0_g1	GGTTCTCCTGGCGCGGGTGGAGGGTCACGGGCGTATGCATTATCCAGCTGGAAGGTCCACTGCTTGGAGACATGGGTTCGGCACGCCCATCAACTATAATGACGACGAACTAAATTGCGGAGGATTAGGGACCCAGTACGAGCAGAACGGCGGCAAGTGCGGCGTCTGCGGCGATAACTGGGACGACCCGCAGCCCCGCCAGAACGAGGCCGGCGGAAAGTACGGAACGGGAGTCATCACCGCAAACCTCAAAAAGGGACAGGAACTTGAGATCGAGGTCGAGCTGACAACGACCCACCAAGGACACTTCGAGTTCCGTCTCTGCGTCAACAACGACCCGAGTAAGATCATTACGGACGCTTGCCTGGACGAACACGTTCTTCAGTTGGCTGACGGATC…	654	20	ref|XP_013785525.1|PREDICTED: uncharacterized protein LOC106469570 [Limulus polyphemus]	3.4e-75	GO:0016020-IEA|GO:0016021-IEA	membrane-IEA|integral component of membrane-IEA	Cellular Component-IEA|Cellular Component-IEA
N00117_c0_g2	GGAGGACAAAAAAAAAGATCAAATACATTGTTTCATGCAATCAGTCAGATGAAATGTAGTCCTCACTACTTGTATCCTCGAAACACATAGAATCTAGTAATTATTAAAAAATAAATTGAAGGTCATGTCTTAGGAACATCATTTATGATTTCAAAAGTACAAGAAATTAACTTTTACTTGATCCCAAACATATTCTCATACTACCGTAAGCTTATAATACTTTGCATTTCTTCTCTAACCATATTGTAAGGTTAATGAAAGTGATCTATTTTTCATAAAGAATTCCTTGCTAATTAGCCACAGTAGGTAATCACAGTAGCTTTAATCAAAGAGAATAATGCATGACATTTATTTCATTGATATTTAGTATTAATTTATTCTCTTGTTTTTTTTTTTGTT…	532	1	ref|WP_080489840.1|hypothetical protein [Enterococcus faecium]	6.6e-06
N00118_c0_g1	CCCTTCCTTGTTAGTTCGTTGCAGCCGAATGCGTATAAATTTGTCTATTTGTTCTCCTGAAGTTGGAGATGGCTGCTGTCCGCTGGTTAGCCAGGGGGATGATACCACTGACACTGAGGGTCGTCTGCTGCTGTTGTTGCTGCTATTATTACTGCTACTGCTACTGTTACTGCAGTTTGTGGACTCTTCACACACAGACCAACCAATATTCAACCCCCCATAGCAACTTGTGGCCCACTCTTCTGGGGTCTGTGAAGCTTTGTCGACGTGCAGGAGGTTGGAGAAGGGGGGCTGCTGGACGTCCTTGGGCCACTGTCCCTTGAGGTAGATGGTGTCCAACGAGGCCGTGCGCCGCATCAGCGCGCTGCCCTCACCACCTTGTGTCCCGCGGCCTGACCC…	424	4	gb|JAS40000.1|hypothetical protein g.44304, partial [Cuerna arida]	2.5e-07
N00120_c0_g1	GGATTCTTCTATGTTGGGTCAAATAGAAATCAAGTGTGGTCTATTAAGGTTAAGGATTCTTCTAAGTTGAGTTGAATAGGAATCATTTAGGGTCTTTTAGGGTTAAGGACTCTACTAAGCAGGGTGAATAAGAATAAATTGTGGTGTATTAGGGTTAAGGATTCTTCTAAGCAGGTTGGATAGGAATCAGTTGGGGTCTATTAGGATTAAGGATTCTTCTAAGCGGGGTCGAATAGGAATTAATATAGGGTCTATTAAGGTTAAGGATTCTTTTAAGCAGGGTCGAATACGAATCAGTTGGGGTCTTTCAGGGTTAAGGATTCTTCCGAGCGGGG	335
N00121_c0_g1	CAATAACACGCTGAGAGAACATGCGAGATGGATTCAACAGCACCAGTGAGCATGGATGAAACTCCAGAACCGGCCACAAAGAACAAAATACAAACTTTTGTATTCCTGGACACAGAGGCTACAGGTTTGGTTGGAGATGATACAAGAATTCTGGAATTGTCCTTGATAGCTGTGTCAAGAGAGGATTTGCTGAGCATGAAACACAGCCAAAGCCTAGACAGCCCAAAAGATGACGTTAGCAAAACCAATGGCACGACACCTCACTCACCAGTACCAAAGCTGCCCCGCGTGTTGCACAAATACACCAGATTGTATTATCCTCGAAAGCTGATAACACCAAAGCTTGAAGAGATCACAGGGCTCAATAATGACATGCTCCATTACTTGCCAGGCTTCAGA…	460	20	ref|XP_005098868.2|PREDICTED: three-prime repair exonuclease 1-like [Aplysia californica]/ref|XP_012938246.1|PREDICTED: three-prime repair exonuclease 1-like [Aplysia californica]	1.1e-11	GO:0090305-IEA|GO:0006281-IEA|GO:0000287-IEA|GO:0008408-IEA|GO:0004527-IEA|GO:0042803-IEA|GO:0008296-IEA|GO:0003676-IEA|GO:0006259-IEA	nucleic acid phosphodiester bond hydrolysis-IEA|DNA repair-IEA|magnesium ion binding-IEA|3'-5' exonuclease activity-IEA|exonuclease activity-IEA|protein homodimerization activity-IEA|3'-5'-exodeoxyribonuclease activity-IEA|nucleic acid binding-IEA|DNA metabolic process-IEA	Biological Process-IEA|Biological Process-IEA|Molecular Function-IEA|Molecular Function-IEA|Molecular Function-IEA|Molecular Function-IEA|Molecular Function-IEA|Molecular Function-IEA|Biological Process-IEA
N00123_c0_g1	CTCGCCGCCCCACAAGCGCAAGCGCCCGCAGATGTTGCCCGAACCCATGCTCTCGCCCACGCCCATCCTCCGCACCGCCCTCGGACACACGCACGGCTTCCCCGGCCCCGACATGAGCTCGCTCGTGTCCCTCGCCTCGTCCATGATGCCCCTGCCCGGCCTCCTCAGCTCGCATGTGCCACACCTGCTGCACCACGACCACCGCGACCACCCCGAGTCCCCGTACAGTTTGTCGCTGAAGAAGGAACAGCAGATCGGAAGAGCGTCGTGTAGGGAAAGAGTGTAGATCTCGGTGGTCGCCGTATCATTAAAAAAAAAAAAACAAAAAAAGAGCATAAGGCCAACAACAGGCCCACATGAGCCGCAGCGAGACCACACACC	381	15	ref|WP_073506718.1|hypothetical protein [Enterococcus faecium]	2.2e-07
N00124_c0_g3	TTTCTGTTATCAACGTAAGGCCGGAAAGCGATTGTTCTGTGTTCAAGTGCTCTCTTGCTCTTGGAAAGAAAGAAAAAAAGGTAAAAATGTACGACGAACAAGGAAAGACGAAAGAACGCGAAGAACAGCGTAAAGAGGATGCCATCAGCCATCACCAACAGCTGCAGCAACACAACGCCCAGCATCATCACCACCACCACCATCATCAACAGCAGCAGCAGCAACAACAACAACAACAACAACAGTCGAACAACAATCAGCAGCATCACCACCACGATTACCAACACCACCACCACCATCAACAACATCAGCAGCAACAGCAGCAGCAGCAACAACAACAACAACAACAACAGTC	355
N00125_c0_g1	CTGACATCCACAACTTCAGCCACTTCCTCCACCAAGGCGGCTCCGTCACGCTGAGCCCCGCGCCCTCGGAGCAGAGCGGAGGCTCGCCGCGCCACCCCGACACAGCCTCCTCCACCTCGTCCACCTCCACGGCGGCCTACCACCACTCCTCGGCCGCCTCCACGGGCTCAGCACATTCCGGGAGTCAGTCGGATTCGGAGGACTCCACGCGGGACTCCTCCTCTCAGATCGGAAGAGCGTCGTGTAGGGAAAGAGTGTAGATCTCGGTGGTCGCCGTATCATTAAAAAAAAAAACCAACACATAATC	307	20	ref|WP_073506718.1|hypothetical protein [Enterococcus faecium]	6e-08
N00126_c0_g2	ATAGTTGATTTAGTTTTCAACAAACAAACTTATGGATTTTATATTCCTTCAGATTGTTAGTATTCAAAGGCCGTATTCGGGCGGGCTCTGCGCGACGTGACGTCAGAAACGAAGAAACCGCGTACGAAGATTAGTTCGCGGTTTCTCCATTTGACGTCGCATCGAGCAACGCTCGCCCATCTGGACAGTAACAGATATCGCTCCACGATTAGAATTTGGGACGGAACATCTGCCGCTTTTGATGCTATGTAATTGTTAAAATGCTGCTGTATATCGAATGCTAGTTCTCTTGCATTAACCATCTAAGCATCAATATACAAATCTACGCGTATGTGTACGACTATTGCATCTGTAGTCATTACAGCGGTTATTTGGTGCGAGCGCAATAGAGGGACACCC…	785
N00127_c0_g1	TGTGTGTGTGTGTGTGTGTGTGTGTGTGTGTGTGTGTGTGTGTGTGTGTGTGTTTTAAGTTTGGTCATAAGTTGGAATCTGTGATATGAAACATCCATTGTACATAAGCAAGAACCATCCTTACATTGCAAAACAGACTTTAGTAACATATTTAGTACTTGTAAATGAAACCTAATTCACCCAGAAATAGCTGTCTTGTCTAGAACATTTTATGAAGCACTTAAGGAGGGGATGCTTTTCCCTTAAGCAATTAAAACCATATGTTGTACTCTCTCTCTCTCTCTCTCTCTCTCTCTCTCTCTCTAGATCGGAAGAGCGTCGTGTAGGGAAAGAGTGTAGATCTCGGTGGTCGCCGTATCATTAAAAAAAAAACTACATAATTCTACCTTACTCACACAT…	445	1	ref|WP_073994922.1|hypothetical protein [Enterococcus faecium]	4.1e-06
N00128_c0_g2	CCCGGCGACCTGAACACGATAGTCAACGCCCCCTTCATCCCTGGAAAGCCCTTCAAGGTGGTCACCCACGGCTACCTCTCCTACGGCGCCGTCGGATGGATAAAGGTCAGTGGGAAGATCCTCTGTTGCCTCTGAGGCACACTGGCCCTCTTACAAGTATGGTTTAGTCTCGAGGAAGAAGAATAAAAAAAAAAGAAAAAAATTATCAAGAGATAGAGAGAGAAAGAGAGCATAAGAAAGAAAAAAAGAGTAGTTCAGGCTAGCCAACCGCCGCTATTTCTTTTTTCTCTTTTCTTATTTGCAAAATCGTGTCAAACTTCACAACATCTTGCACGAAGGAAGTATATCATATTTGGAACTAACGACCATCAACCATGATGAAAACGCAAGTAGAAAGCT…	623	1	gb|AHM88206.1|pancreatic lipase [Litopenaeus vannamei]	4.1e-13	GO:0052689-IEA|GO:0006629-IEA|GO:0005576-IEA	carboxylic ester hydrolase activity-IEA|lipid metabolic process-IEA|extracellular region-IEA	Molecular Function-IEA|Biological Process-IEA|Cellular Component-IEA	EC:3.1.1.1	Carboxylesterase
N00130_c0_g1	ACAAGACACAGGTCAGCGAGCGAGAGAGTGTGGAAGCTGCATGAATTTGGCACAATTTCCCCCGCCCCGGAGCCTCACGTCAGCCACAGAGCCTATGCCTGGGCAACAACAATGAATTCTCTCCGGAAATGGTTCTATAGACCACGGAAAGATGATCCGTCACTCATGGCCCAGTTTTATTATGCTGACGATGAGCTAAATATGATCGCGGCAGAACTGGATAGCTTCGACGGCAGAAAAGATCCGGAAAGATGCACTGCTCTAGTCAACCAGCTGCGGCAGTGTCAGGACAGGGTCCTGAACATCTGTGTGGAGATGATGGATGAGGTCATTCCCAACGAGAGGGCGAGTCGTGACTTCCGCGTCAAATTCCCAGACGACGTCATGCAAGAGAACCTA…	1104	20	ref|XP_018023492.1|PREDICTED: lateral signaling target protein 2 homolog [Hyalella azteca]	1.2e-162	GO:0031901-IBA|GO:0046872-IEA	early endosome membrane-IBA|metal ion binding-IEA	Cellular Component-IBA|Molecular Function-IEA
N00131_c0_g1	GCGAGCCAGGAGGAGGTGTTCGAGGTCTCTGTGAAGTGTACTTATCACGGTATATCATTTAGAGTTCTCTTCTTTTCTTTTAGTTTCTTTCTTTTTTTTATTTTCTCTCTCTTGCATTGGAGGTTTTGGTGTTGGTGGAGAAGGCGTTTGGAAAAAAAGAGATGTTCTTGTCCTTAATTAACTAGGATTTAAAGGATAGAGGAACTCATGAGTAAAACCTCTGGCTTTAGGAAGTCGTGCTGAACATAAGTGATATACTGTTTGTGTGAGATAGGAAGAGCGTCGTGTAGGGAAAGCGTTTAGATCT	307
N00132_c0_g1	TGAAGCAACCAAGAATCTTGGAAATTATTATAGCAGCAAGGAAATGTGCAGAAAGCAATTCAGAGGCAAGATGATGCACGAGTCAAGTATTCTGCTGAACATTTGGAAAGGAATGGTTTTTGAAGATGGTAAAGATGGTCTAGGCATATCAGGACTCCTTGAGTGAAGCAACCAAGAATCTTGGAAATTATTATAGCAGCAAGGAAATGTGCAGAAAGCAATTCAGAGGCAAGATGATGCACGAGTCAAGTATTCTGCTGAACATTTGGAAAGGAATGGTTTTTGAAGATGGTAAAGATGGTCTAGGCATATCAGGACTCCTTGAGTGAAGCAACCAAGAATCTTGGAAATTATTATAGCAGCAAGGAAATGTGCAGAAAGCAATTCAGAGGCAAGATG…	488
N00133_c0_g1	CTTTACCGTAGCAGTGACAAACTCTTCATAGGCTTACCAACCCTTCCGCCAGACCTGTTAGTCCTCCGACCACTGTTGCCAACGAAGACAAGTCGGCCATGTTGGTAGTGTTAGTTTTTAATCAATCAGATCTCGGACAGAATTTATTAACGAGATTTTTTTTTATGTAAAGTGAAGATGTAGAAAGACATTATTTTGTGGCGCCGCGGGTGGTCAGAACTTTATATATATAAAAGACAGAATTTATTTTAAGAGAATGTACACATTTCACATCTACCCTGTCTTGCACATACTAGGAATGTTTGTTATGTGGCATTATGTATTAGTATCCAATGAATAAATCTAGTTACTGTATTTATATATCTATGTATAAAACGAATTAGTCAACTCAATCATTTA…	442
N00134_c0_g2	TCTTGCTACACTTAAGTGTTTCCACGAGTATAGAGAATATAAAAAGACCAAGAAAAGTAGAAAGAGACTATGGATGAAACCATGGCTACAGAAAAAATACCGAAGTGTGTATCACAAGTTAATTCAAGAAACGCGAGTGGGTGATGACAGTGTGTTTTATGATTTCCATAGAATGAACAGGCAAAAATTTGATAAATTGTTAAATTTGGTGGCCCCCCTCATCCAGAAAGAAAACACACAGTTAAGGGACACGATATCTGCACCAGAACGACTCTCTGTGACCTTGCGTTATTTAGCCACAGGTGAATCTCGTCGTTCTCTAGCATTCCAATTTAGGATAAGCCATAGCTTGATCACCCACATCATACCAGAAGTTTGCAGTGCAATATATTCCGTCTT…	497	20	ref|XP_011295569.1|PREDICTED: protein ANTAGONIST OF LIKE HETEROCHROMATIN PROTEIN 1-like [Musca domestica]	1.6e-45
N00135_c0_g1	TTTTATAATTATTTGATTTTGAAAGTGTTTACACGAAGTGTAAATAGCTTTTTTGTATTGTATTGTATCTAATTATTTTTTGCTTGAAATTTATTTATTTATATATTTTTTATCAATATATATTTTTTTACAAATTTATTTTAATTATTTTTCTTAGTTTATTGGTTTTAATTATATATTTTATCTATTTTTTTCTTTTGCATTTATTTATTGTTTTCTTCACATTATTTGCCTATTCATATTTGTATTTGGTCATTGCCGATTGATTCCGTTTTGGGTGTTCTGGCTGATAGATTCTGTCGGAGGGGTCCCTTGGAGAGAGAATCAAGTCGACGATCAGCATTCACGGCTGATCACCCGAGACGATAACTTCTCAATCTTAAATTTTGATGGATCTTC…	1207
N00136_c0_g2	GAAAGACAAATCAGGCATGCCTCTTTGACGAGGACAAGAGAGCGAGTGAGCGAGCGATCATAATCACATGTAACTTACTGGGTCAAAGCTTGCAGGCTGAGATTATAACGTGTGTGCAATGGGTGGCTTTTGGGGAAACTAAAGAACCGCGTGTGCTTCTCCCCTTAAGAAAAAAGGGGAAAAGAAGTAACTCCGATCAGACGAGGAGTACATTTAAATGATTAGCAAAAAGAAAAGAGGGGAAAGTGTGTGTGTGATGGCGTAGACTTTACACTGACGGTGCGTTGAGCGAGACCCAGTGGTTTTTAATACGAGGTTTTACGAGTTCGACTCCGAATTCTGTCGGTTTATCAGTGATTTCACAAGGTGCGAAACTTAAGAAAAAGCTTTTCGAAGAAG…	680
N00137_c0_g1	ACAGACTATGGCCGCCAGAGGAAGCGACTACACTCGACTTCGAAGTCCGAGGAGGGCGAGAGCGAGGTGACTCCCCGGAAGAAGCCCGCCCTCTCGCCGAACTCCGACTCCGAGAAGTCTTGGCCTCCGCGGACAAGAAGCCGCCGGTGTTTCCACTCGTCTCCCTCTGGCCTCGGGTGTCTCAAGAGGTCCATCACGCAAGCCCGTCTGTCCCACGACGCTCCCTCCACGAACATCCCCGAAGCTCCCCTTTTCCCATCCTTTCCTTGGTCTTCCTGGTGAGGTACTCGAGACGCGCACGCACGCTCTTTCTCCCTCCTGTATGCCGTCCCCTGTGGAGGCATCACTTCCTTACTTTCTGCGCTTGTGATCCTCATGGCAATATCCCTCTGTCTTCTT…	1230
N00138_c0_g1	GCCATCTCCCTTTCCCTGCTGCTGTCCTCAGTTGCTCAGTGGACGCAAGCCCACAGTGTCGCCTGCCGGCTGTTTCCCCGCCCTGCAGCGCTGCGTCGGTGTCGAGCCGCCGTGATGGAGCCCCCGCTGTTGTTGTTCGTCCTCGTGGCAGGATCCGCCGCCCAGTTGGCAGTAGGACCCGTGAGTCTAAGCAATGGCCGGACCGTCATAACCTACGACGAGGGTTCTTCTCCCGACATCAGCCTCATCCGGTGCCCCTACGTCCTGGAGGAGCGGCAGGCGGTGGTCGCCGTCATCTGGGAGGTGCTGAAGGAGGGCAAGCGGGCCGGGAGCTACAAGTGGAGGCCGGGGCGAGGGGGGACAACCACGGGCATCTTGCGGGGAAAGGTCAACGTGAGA…	918	1	ref|WP_069134480.1|hypothetical protein [Gammaproteobacteria bacterium 2W06]	1.1e-21
N00139_c0_g1	AATGGATAGACATAACAGATTACTTAGTTTTTGATTTTTCGAAAGATGGCAGGACATGAACTATGAAATATACTTACAGATTAATTTGATTCATGCCAAAAGGAAAAGAGACATGTTTCTGCACCTGGAATGTTAATGCTATTGTGGTAGTTGTTACAAGATGAAATAGGTTTCTCTGTAGCTGTTGACCATATCAATATTTTGTCATTGAGTAAATGTAAATAACATACACACTTTTTGATAAGGTAACCATATTGATTATTTATACACAGGGATGGGATGATCAAATAGATATTGATATAAAAAAAAATGATTTGTAACTTTGAATATTAATGTGTTAAGCATTTAAAATTAAAAACATTTATCAATCTGATACAAGATGTACTTATAAGATATTTC…	868
N00140_c0_g1	CTCACAAGTCAACCAACCAATCCACCACTACCACTACCACCATCCCCACCACCACCACCCACGAGGCTGCTGCTGGCATGCTTGGACGGCGGACCACAGGGTACGGGCACCACTGGTCGGCGGGAGCACCTGTTGTCCTGGTACTGCTGGTGGTACTACTGCTGCTGCTGCTGCTGCTGTTGCTGCTCTGCTACTGGTGACCTGGTGACCGTCTAACAACTGTTGGGTGGGTCCAGAGACTGGACACTAATGGTGGGCATTAAACTGGCATGTGGGTCACTCACCTCACCACCAGGCTTGGCTAACCTCACCTCAGGGCTTCACAAGGCTGCCTGAGGCTGCCGCAGTCTGGATGGCCCAGTGGGGGCGGCAGCAACTGCCACGGCTTACACCGGGCAT…	757
N00141_c0_g1	GAAGATAAATAATTAAAGCTTTATATGTTGCGTTTACCTTTATGTATTTGCACCTTGTTGAGAAACTTTGCTAGCTTATATAATATTAATAGTAATAATGATAATAATAATGATAATAATGAGGATCACTCTTAGAGGAGTTTAGACCCCATTTATTACTCCAAGATTGAGTGATTCCAAATAAACAAGCTTGTAGTATATTTTAAGTTAACATTCACTGAGAGATCGGAAGAGCGTCGTGTAGGGAAAGAGTGTAGATCTCGGTGGTCGCCGTATCATTAAAAAAAAAA	290	12	ref|WP_073459394.1|hypothetical protein [Enterococcus faecalis]	9.7e-08
N00141_c1_g1	AATACAAACAATAATAACTTTGATAATAATGTTACTACTAACAATTACAACAATAATCCAAATGATGATAATAATGATAATAATAATGACGATAATGATAATAACAATGATGATGGTAATTAGGCTAATCATGATAATAAAATCAAAATAATAAAAACTATAAAAATAAGAATAAGAATACTAATGATGATGACTATATTAATGGTAATAAACTGTTAATACTAATAACAATATCCATTATTGATAATAGATCGGAAGAGCGTCGTTGAGGGAAAGAGTGTAGATCTCGGTG	292
N00142_c0_g1	CATTTCTATATTAGTAGGTTAAACTAGAGATATGTAATATATTGTCAAAGTTTATTAAATTATACAAAAATTGATTCGTTGCTCAAACTTGTATTTTTCAGAAGCTTTTGGGGATACAAGTATAATAGCATAGCAATGTGCCCAAAGGCAACATTACCTGAATGCTTATTATCTACAGACAACCTTAAAAGGCATAGGTAGCTTAATGGAGTCTCTCCCAACATAACCATGGTCATTGTTGCACAGCCATAGACAATACAGAATAATGATATTTTTAGTGCCTGATCTAAGTACACTTCTGAACTAGGTGGCAATTAGAAATTGAAGGGTGTATGTTACAGTAAATTTTGTATCATAATATCTTGTGTATATTAATCTATTAGGACAAATCTGAAGTTC…	538
N00143_c0_g1	TTGCCCAGATATCTCGTCACCAGCGTCAGACGCAAAAACCACGAAACGTGTCGGCACATCATCTGGCGCCAATGGGATAATGGTAATTGTCAACCTAATGACGATGGGTGTCGGCATATGACATGGTGAAAAGTGCTTGACACTGGGTGTCACAACATTTGGGAGATCGGAAGAGCGTCGTGTAGGGAAAGAGTGTAGATCTCGGTGGTCGCCGTATCATTAAAAAAAAAAAAACGACCGAACTGACGATACAACGTTACACTCTAAATAATCACCGACTGCTACACTCCAACAGATAT	299	20	ref|WP_073985063.1|hypothetical protein [Enterococcus faecium]	4.5e-08
N00143_c1_g1	GAAAAACAAACAAACCTGTACGTTCATACTGGGAAGAGAGCTTGTAGACATCCCTGGTAATTTATGGTTGATTAACCCATTGGTTGTGGTTTTAATAGAATATTTATACAATTGTCTGGCGGGTTTCTGTTGTTTGGCACGGTGCCATCCGTGTCTACGACCGACTCTACCTTGGTAGCAAATCGTGCCATCCGCTGTCATGAGTTAAGGAACTAGTCAAAACTCTGTCTTGCCAGAACGTTTGGAGTAAATGTTTGTTAGCCTTTGTTTGTTAGTGGTGAATATTTTCCGACACCTCACTTGTGTGCCATTCGTTGGTTTGACACTTCCCTCTTGTGGAACCTCAGTAGAAACCTTCCATGAGAAGAGTTATAAGAGATGGATTCCTTTATACATAAT…	658
N00143_c1_g2	AATCAGTACTTACTAGGTAATATCAATATTGTGCAGAGCAAATGAAAAGTTAACCCATTCACGCCGGTGCGATTCCGGCTTTGCATGGTCATAATGCCGGGGTTTTCGAACACATAAGCCTAACGCCTTGAGACTCTCGGGCGCACAAGCCGCGAGCCTGGGCTGCCCGCTTGATCACCCCGAGCGCCAGCCTTGCCCAGATATCTCGTCACCAGCATCTGACGTAGAAACCACGAGTGGGTTAAAGCACAATTTTTATAGTGATAAAAAAAGATTTAACATTATTTGGGGGCTAAAAGAAGAAAATTTGACACAAATACAATTATTGGTGACATGAGCAAGAAGATTTTATTTTTATATTTTTTATAGATAAATAGGCAGAGGGGGGGAATTGAATTA…	918
N00144_c0_g1	GGGGAATGAAAATACCTTCAGACTTTTTAAGATGATACAGGAAGTACATAACAATTTTTTCTTGATTTTTTATTGGAGGATGAGTATTTTACACATTTTAATTGAGACGCGGTATAAATAGCATCAGAAAAAATGACAAAGATTTTCAGGGTTTAACTTGAAGGATTTTTTTCTTTTTTTTTCTGTCTCATTGTTATATGTATTCACATATCACAGTTACAACCTGGCCCTGGCAGATCGGAAGAGCGTCGTGTAGGGAAAGAGTGTAGATCTCGGTGGTCGCCGTATCATTAAAAAAAAA	301	15	ref|WP_073990112.1|hypothetical protein [Enterococcus faecium]	6e-08	GO:0006281-IEA|GO:0090305-IEA|GO:0003677-IEA|GO:0004518-IEA|GO:0016020-IEA|GO:0004519-IEA|GO:0016021-IEA|GO:0005622-IEA	DNA repair-IEA|nucleic acid phosphodiester bond hydrolysis-IEA|DNA binding-IEA|nuclease activity-IEA|membrane-IEA|endonuclease activity-IEA|integral component of membrane-IEA|intracellular-IEA	Biological Process-IEA|Biological Process-IEA|Molecular Function-IEA|Molecular Function-IEA|Cellular Component-IEA|Molecular Function-IEA|Cellular Component-IEA|Cellular Component-IEA
N00146_c0_g2	CGAAAGACCTCTGTGTATAGATCCCCCGATCAAGCCAACGGAAGTCCCCTCACAAGAGCGGTGTTCCGGCAGAAAGAAGAAATCGTTCCTGAACAACTTGACGAAGCTTCTGGTGCAGGGTTACAAGCGGGAGAGGAAGTCCCGAAGACGTTCCTCCCAGTCGACAGAACGGCTTCGCGAACCAGCTGTCAGGTGGAAATTCTCCGAACTCGACAAGGACAACGACAACCAGCTGAAGCGCAGTGAGTACCGAAAAGTCTGCAAAACGATTCGGAACTTCGTGGAGCCCCGGAGATGCGCGAAGCTTTTCCCGCGCTTCTGCGACATCGACAATAACGGCCGGATTTCCAGGAACGAGTGGGTCGACTGCTTCACCGTCTTGACCCGCAGGGAAGAACG…	874	20	gb|JAS70446.1|hypothetical protein g.42508, partial [Homalodisca liturata]	8.6e-33	GO:0005509-IEA	calcium ion binding-IEA	Molecular Function-IEA
N00147_c0_g1	AAAGAAACGGTTGGTCTAAGAATCACTGAACACTTTCCAGATATAACACTTTTAACAAGGATGGTGGATGCTGCCATTTCTTGCTCCTCGTTCTAGGGGGAAGAGCATGAGCATGAAAGCATAAGAGCATTAGAGGAGGAAAGTGAGTGAATGAGAAAGAGTGAGAGCATAATAGATCATAATAGTAGTTCTAAAAAAATAAAAAGAATTTATTGTTAAATAGATAAAAACTGTCACTTTATAGCATGATTATTAAAGTATATTTAAGTTCTATTAGGTATAGTTGACATGTATCTGGTTGTTTTACATTTTGGTTGACAGATTTTAGCATTTCTGTCCAAGACTGAAGGAAGATCGGAAGAGCGTCGTGTAGGGAAAGAGTGTAGATCTCGGTGGTCG…	439	20	ref|WP_073495489.1|hypothetical protein [Enterococcus faecalis]	5.5e-09
N00150_c0_g2	TTGAATAAACCATTAAACCTTTTCCCACGAAATATTAGGGCTGATTATTTTTGCCTACCATAGATATGCTCTTCAATGTTTGTATGGCCATGTGATGTGGTTTACATGTACTCATAAAAATAAAAAATAAAAAAAACAACAAACCCCAAAGTTTAGCATTTAATGTTTATGGCTATACATGTGCACACCTTCAAGAGAATCCAGCAGTGTAGTAAAAATAAATCCATGATAGCAATGTCAGTTGTTTTAGGTTGACGGAAACGGCAATTGGATTACCCCGACGATTTTGTTAATCTTGCTCAAATGTGTACCCTGGCCTTGTATTTGTTTCTCTTACTAGTTCCCTTTGCATTAGGACTAGATCGGAAGAGCGTCGTGTAGGGAAAGAGTGTAGATCTC…	453	7	ref|WP_080490002.1|hypothetical protein [Enterococcus faecalis]	1e-06
N00151_c0_g1	GAAAAGAAGGTAATCATGCATTTTCCTTTTGAACTTGAGTTTGTATATGTGATAAAGCTATACATAATATGTTATGTAAAATAAGACAATTTTTGTACATTATCCCATGGAATTGCATTTCTTATGCGATTGCTCTTTCCTTTTTCCTTTGAATTTGTATAAGGAAAATATATTGATTCTTTCGGTAGTATCATGTATTACCTTGGGTACTAGAGGCATTTTGTTCTGTGTGGACGGCTTATATACACTTTTACAGACAATGAAGATACTTATAATGCAAGTTGGGTGTTGATATGAATAGGATTCCTTCTGTATGATCATTGCAAATTCTTGCTATTAGATTTGGAAGAAACAAAAGAAAAGAAATGAGAATGGTTCTCGTCTTTTAGAATGAGTTTG…	789	12	ref|WP_080489310.1|MULTISPECIES: hypothetical protein [Enterococcus]	1.9e-07
N00152_c0_g1	AATAAACATCAGCATTTTTGTGCACTTGTTGTTTCCTTAGCCATCGTTGAATTAGATATCCATTATCTTACCTACTATGTAAATATGATCGTTTGCATGATAGATCTCATTATTTAACGTTATTACTACTACATAACTGCAAATCGAGAATCAAATGACAAAACATGCCATCGGCTTCTTGCTTTCTCTATTGACCTGAGTCTCTAGTGTCTCTGCAAGTCTTCAAATATTAT	233
N00152_c2_g1	AAAAAAAAAAAAAAAAAAAAAAAGGAGATTGTTGTAATTTGTTTTATGAACTCAAGTCATGGTGTAGTATTTTTCCGTATTCAGTATTTTGTACAGTTTTGAAAAGGAGTATAAACAAAGTGCCACCATAAGTTTGTTTTTTGAGGATGATATATTGTAAGTGACAGAGCCCTTATATGTCTGGATATTATCTTGACCTCTAGCTGTAGTGATACTTTGGAGCCATATCAATATTATAGCTTTCAGATTAATGATCTAAATACAATGAATAATCAAGCCAGTCTGCCAAAAATCTAGACTAAGCAAGGCAGAGAATCATCATTATCAAGACTTAACTTTGCCATGTATAACAGCAATGATAGGTAGCTGTCCAACTTCCAGCTGTTCTGAAGGTCAGCT…	2644
N00152_c6_g1	AGTCCGTCCTTTGCTCGTAATCTGGGTTCGTAAACACGCGTCCCGGTTCAGCGCTGGTTATTTGAGTAATTATCTCGGCCGGGAATTCATTCAAAATGGCAATGTATGACAAGAGTGACATGAAGGGGGGGATGATGGACGATTCTGCGCCCATTCATCGCATCCGCATTACCCTCACCTCTAGCAACGTCAAGTCCCTTGAGAAAGTGTGCTCTGAGCTAGTTCGCGGAGCAAAGGACAAGCAGCTGAAGGTGAAGGGACCAGTGCGCATGCCAACCAAGATCTTGCGCATCACCACCCGCAAGACCCCCTGTGGTGAGGGTTCCAAGACCTGGGATCGTTTCCAGATGAGAATTCACAAGCGTGTCATCGATCTGCACTCTCCATCAGAAGTGGTCA…	502	20	gb|ALE99171.1|40S ribosomal protein S20 [Procambarus clarkii]	1.6e-66	GO:0003723-IEA|GO:0003735-IEA|GO:0003735-IBA|GO:0022627-IBA|GO:0015935-IEA|GO:0005840-IEA|GO:0006412-IEA|GO:0005622-IEA	RNA binding-IEA|structural constituent of ribosome-IEA|structural constituent of ribosome-IBA|cytosolic small ribosomal subunit-IBA|small ribosomal subunit-IEA|ribosome-IEA|translation-IEA|intracellular-IEA	Molecular Function-IEA|Molecular Function-IEA|Molecular Function-IBA|Cellular Component-IBA|Cellular Component-IEA|Cellular Component-IEA|Biological Process-IEA|Cellular Component-IEA
N00153_c0_g1	GCCTCTTCGTCCTGTGTTCTTGCAATCTCAATCATGTGTTTGGCTGCAGGATGCTGGACAGTGATCTCGCGGAGAATGGCATTTCCGTCGTTGGTCATCACAATGCCTCCCATGGGGTCCATCAACATTTTCAACATGGACCTGGGACCCAGGCATGTGCGGATGACATCTGCAATCATCTTCCCGGCATTGATGTTCTGCACTTGCACCTTCCGCCCGCTCTCACGCTTGGTGTTCTGGTTCAGAACGATGATAGGTTGGCCTCAGATCGGAAGAGCGTCGTGTAGGGAAAGAGTGTAGATCTCGGTGGTCGCCGTATCATTAAAAAAAAAAAAGACAGTCACTAGCTAGAGATATCCGATAGCACCTGAGTCAGCACTGACAATATGATGATA	395	20	gb|EHJ73569.1|T-complex protein 1 subunit gamma [Danaus plexippus]	6.4e-50	GO:0000166-IEA|GO:0005737-IEA|GO:0051082-IEA|GO:0005524-IEA|GO:0006457-IEA	nucleotide binding-IEA|cytoplasm-IEA|unfolded protein binding-IEA|ATP binding-IEA|protein folding-IEA	Molecular Function-IEA|Cellular Component-IEA|Molecular Function-IEA|Molecular Function-IEA|Biological Process-IEA
N00154_c0_g1	TCTCTCTCTCTCTCTCTCTCTCTCTTTTTTTCTCTCTCTCTCTCACTCTCTCTCTCTCTCTCTCTCTCTCTCTCTCTCTCTCTCTCTCTCTCTCTCTGATATTCCTTCCTGTCTTTTATTAAAAATTATTTGGTTTTAATTATAATATAGAATTATATTGGAAATATTCGCAGTTCTGTTTTTACTTGTGTGTTGTCTTTGAAAATTCAATTCAATTCAGGAAAATGTTTTTAGCCTGTAGATACCTCCACTGGTTCTTCATTCCTTTGTTATTTGTTTTTGTTTTTCTGTAATATTCTCAGTGTACACTTACTGAAGATTCAAGAACCATATACAAAAAAAACAACCGTGTTCATTTCCCTGTCTATGAAAACTATTGATGTTACCATTACATTAAAA…	536	13	ref|WP_073985081.1|hypothetical protein [Enterococcus faecium]	1.1e-06	GO:0006281-IEA|GO:0090305-IEA|GO:0003677-IEA|GO:0004518-IEA|GO:0016020-IEA|GO:0004519-IEA|GO:0016021-IEA|GO:0005622-IEA	DNA repair-IEA|nucleic acid phosphodiester bond hydrolysis-IEA|DNA binding-IEA|nuclease activity-IEA|membrane-IEA|endonuclease activity-IEA|integral component of membrane-IEA|intracellular-IEA	Biological Process-IEA|Biological Process-IEA|Molecular Function-IEA|Molecular Function-IEA|Cellular Component-IEA|Molecular Function-IEA|Cellular Component-IEA|Cellular Component-IEA
N00155_c0_g1	GGCTCTCACAACGCTGTGGTTGACACTCTTGGGAACCTCTCCTCACCTGATGACCTGCCGGAGGGTTGGGAAGAGCGAAGAACGACGACTGGTCGCTTGTACTACGGGAACCATCATGACCGCACTACCAATTGGGAAAGGCGCACGCTCCCAGCTCACATCATAGTGGAGCGCAGGCGGCGTGACAAGACGTTCGTGTGTCCATGTGCCATCTATGTCTTCCTCTCATCTGTATTCTCCTGTGTTGCCCCAAAGGCCTGCAACTCATCCTCCTGTTCTTCTGATTGCCCCTCCTCATCCTCTGACTCCCCCAACTGTCCCAGAGGTTCTAGTCAGCCTTATCCATCAACCTCTGCTTCCCCTAGTTGTGGTAGAGGTTCTAGTCAACCCCGTACCTCA…	859	20	ref|XP_013789681.1|PREDICTED: E3 ubiquitin-protein ligase SMURF2-like, partial [Limulus polyphemus]	4.5e-14	GO:0061630-IEA|GO:0061630-IBA|GO:0030514-IBA|GO:0005737-IBA|GO:0043161-IBA|GO:0000209-IBA|GO:0045732-IBA|GO:0016740-IEA|GO:0016874-IEA|GO:0006511-IEA|GO:0006511-IBA|GO:0016567-IEA|GO:0016567-IBA|GO:0004842-IEA|GO:0030579-IBA	ubiquitin protein ligase activity-IEA|ubiquitin protein ligase activity-IBA|negative regulation of BMP signaling pathway-IBA|cytoplasm-IBA|proteasome-mediated ubiquitin-dependent protein catabolic process-IBA|protein polyubiquitination-IBA|positive regulation of protein catabolic process-IBA|transferase activity-IEA|ligase activity-IEA|ubiquitin-dependent protein catabolic process-IEA|ubiquitin-d…	Molecular Function-IEA|Molecular Function-IBA|Biological Process-IBA|Cellular Component-IBA|Biological Process-IBA|Biological Process-IBA|Biological Process-IBA|Molecular Function-IEA|Molecular Function-IEA|Biological Process-IEA|Biological Process-IBA|Biological Process-IEA|Biological Process-IBA|Molecular Function-IEA|Biological Process-IBA
N00156_c0_g1	CACAGATACACAGGCATGTGGACCCAGACACATACTTACAAATAAATGCCCATACATGCACATGCACATACACACGCACAAATACACAAGTACACAAGTACACAAGTACACAAGTACACAAGTACACAAGTACACAAGCACACAAGCACACAAGCAAATATGCACACATGCACCATTGTGCATCTTTGCTCACCCACGCATACCAGTGTATTATAATGATAATGAGAAATTTGGTAATAATAGTGAAAATACTTGCAACAATTACAATGGTGATTATTGATGTGGTCACATTTAGATTGTGCCATGAAATGATTAAGTATTGATACAAGCAGTGGTAGTTATGATCATCTTATTTGTAGTAGTTGTAACAAGGCTAGTCAAATCAATGATATTGGAGGT…	504
N00157_c0_g1	AGAAGGTGTAGGAGCTCTGGACACGGCAGAGGACAATATTCATTTACAAAAATGATGAAACTGAGCATCGTCAGCATCGCGATGGTGATGTCAGCCATCTTTTCGGTGACGTCAGCGCAGGATCTCTTCCTCGGGTCCTGTTCAAACCAGGCTGTTGTGCAGAACTTCGACCTTAACAGTTACCTCGGCAAATGGTACGAGATCGAGAAGTACTTCGCCATCTTCGAGCTGGGCGGAAAGTGCATCAGATCGGCAGAGCGTCGTGGAGGGAAAGAGTGTAGATCTCGGTGGTCGCCGTATCATGAAAAAAAAAAAACGACACCAAAAACACACCAGGAATAAGGAGACAGCAATCATA	358	20	ref|XP_012144193.1|PREDICTED: apolipoprotein D-like isoform X1 [Megachile rotundata]	5.9e-15	GO:0006869-IEA|GO:0031409-IEA|GO:0008289-IEA|GO:0007568-IEA	lipid transport-IEA|pigment binding-IEA|lipid binding-IEA|aging-IEA	Biological Process-IEA|Molecular Function-IEA|Molecular Function-IEA|Biological Process-IEA
N00158_c0_g1	CTCTGCTCTCTTCAGCATTACTGACGCCTTGCCTAGCTCCTTCTCGTGCTTCTCTTTCTCTTGCGAGAATTCTGTCTGTGCCTTGGCATAATTTTCCTCCAGTGTTTGCAGGACATTCTTGAACGTTTCCTCTTTTTGGGCCAACTTTGCCTTCATTCCCTCATTTTCTGACTTCAGGCTCTCCTCGTTTCTTCGAAGGCACTCCGTCACCTCCCTCAGCCGCTCAAATTTCTTGACCAGATCAAAGAACGGGGCCTCGGCATTCTTCAGCTCATCCTGGTACTGTTGGCTTTCCTTCTGCAGGGCCGATATTTTGGACTCGTACTGATTTTCTAGCAGCACCAGCTGATTCTTGCGTTCTTTCTCCTTGACTTCTTCTTGCTTCATGATCTTGGCCAA…	465	2	ref|XP_018010262.1|PREDICTED: uncharacterized protein LOC108667718 [Hyalella azteca]	5.3e-15
N00159_c0_g1	GGTTACACAAGATTGTCTTGTGACAGAAATTAAAGGTTTACGCCAAGATGTGGATGGCTTGCATCGCCGCATGTCAGCCATGGACAGTCCCAAGCATCGGGCTGCTTTGCGCGCTTCTACCTCTCAGGAATCTGCAAGTCCTTTATCCACTCAGTCTTGGGCCTCGATTCTCGTTGCTCTCATTTTTTACTCGCTGATACAGTGGCTGGTGGAGAAGATACGTTCATAGCCACAGGTGCTGGGTAGATTGTTTACTCATCCAAATTGTTATAGTTTTATGTATGTGGAGTCTTTTATCATTAAAGACTCCTGTATAGTATTAATTTCCCAAAGTTTTCATAAAAAAAAGTGGATTGGGGCAAAATTCTTTTTAGTGGCAAATATAATGTATTTTAACAT…	536
N00160_c0_g1	GTTCCAAGCTTCGCACGCGAAATGAAGGGGCATGTTTGCCGTCGAGGACACGAATGGCGGGAAACAAGTCCTGACTGCGTGAGTGATTGAAGACTGACCCGATATTATGGTGAGATTTAGCACCCGTGCCGAGTGGTAAGATGCAGAGGTGCCGTAGCCACCATGCAGCCAGCAGTCAACTGTCACCTACGGCTGCATGAGCATCTGTACCGCGCTCGTCTGCCGCTGACCGTCCGTTAGTGCCACTCCCCATAGCACCGCACTGCGCAGGGTTCAGCGTTGTGTGCGCCCTTTCTTTATGTTCATGTTATTCCCATCTTCTGCGTTATCCTTCC	335
N00161_c0_g1	AGTTGCCTTGTTCTGTACATTATTCATCTCATTATTTTCAGCATTGACAGCAGTGAGGAACATATTGTTGGAAATATTGTCCAAGTGTCCACGGAACTTCAGCCAAGGTCCTGCTGCTGAAATGTGGTCAGTGGTGCACTTGCCTGAAACCTTAATAAGGATGGTCATGTCCTCAATATCCTTTCCATCCCATTTGTCAAAGGGTGAGAGCAACTGCAGGCGCCGTGACGTGACGGTAGTGCTGTTGCGAATAAACACACATAAGACGACGCATTGTCTCTGCAAGGAGCTTCCTATCACTCCTCCTTCTCCTTCTCCTCTGCCTTCTTCCTTGTGTACTAACAGCGCCTGTATAACTGCTGCTACTCATAGCAAGATCGGAAGAGCGTCGTGTAGGGA…	416	20	ref|XP_018917868.1|PREDICTED: probable aconitate hydratase, mitochondrial [Bemisia tabaci]	1.1e-30	GO:0005739-N/A|GO:0005739-IEA|GO:0005739-IBA|GO:0046872-IEA|GO:0006099-IEA|GO:0006099-IBA|GO:0005829-IBA|GO:0016829-IEA|GO:0051539-IEA|GO:0051539-IBA|GO:0003994-IEA|GO:0003994-IBA|GO:0051536-IEA	mitochondrion-N/A|mitochondrion-IEA|mitochondrion-IBA|metal ion binding-IEA|tricarboxylic acid cycle-IEA|tricarboxylic acid cycle-IBA|cytosol-IBA|lyase activity-IEA|4 iron, 4 sulfur cluster binding-IEA|4 iron, 4 sulfur cluster binding-IBA|aconitate hydratase activity-IEA|aconitate hydratase activity-IBA|iron-sulfur cluster binding-IEA	Cellular Component-N/A|Cellular Component-IEA|Cellular Component-IBA|Molecular Function-IEA|Biological Process-IEA|Biological Process-IBA|Cellular Component-IBA|Molecular Function-IEA|Molecular Function-IEA|Molecular Function-IBA|Molecular Function-IEA|Molecular Function-IBA|Molecular Function-IEA	EC:4.2.1.3	Aconitate hydratase
N00162_c0_g1	AGCTCTCGGCTCACGGCTTCGAGTGCTCCCGATCAGCTGAGTTCACAACATGGCGGGCGGGTCGTCGAACGTCGAGGCAATTCGGGAGAGAGCTTCCATTAGGGCAGCTATCAAAAAGGAATTCCAAAAGCAGGTCACAAATCCCCATCGCCATGGCTCAGGAGAAGGAGGTGTCCTGTTTGATCCAGCTGTGCAGCGCTTCATGTCAATGAGAGCTACTCGTTACGACCACTTCAAGCCTACTCCTCGTTCATCATTGCTTGGAGTAGCCATGCTTGCCATCCCTATCTTGGGATATGGTTGGTGGATGAAAACTAGTCGAGAAAACTTTGAGCAGCAGTGTCGTACTGGCCAAGTGGCATATGCAGACCGTGAATTCAAGTTCGCCTAAAATTGTTA…	562	20	gb|KDR12405.1|NADH dehydrogenase [ubiquinone] 1 beta subcomplex subunit 4 [Zootermopsis nevadensis]	6.6e-38	GO:0005739-IEA|GO:0016491-IEA|GO:0016020-IEA|GO:0016021-IEA|GO:0008137-IEA|GO:0055114-IEA	mitochondrion-IEA|oxidoreductase activity-IEA|membrane-IEA|integral component of membrane-IEA|NADH dehydrogenase (ubiquinone) activity-IEA|oxidation-reduction process-IEA	Cellular Component-IEA|Molecular Function-IEA|Cellular Component-IEA|Cellular Component-IEA|Molecular Function-IEA|Biological Process-IEA	EC:1.6.99.5|EC:1.6.99.3|EC:1.6.5.3	Acting on NADH or NADPH|NADH dehydrogenase|Acting on NADH or NADPH
N00163_c0_g1	TGCGTGGATCAGAGGTCCTTCGGCGCTCCCTACTCTTCTTTGTTATCATTTTCTCTATGTTATTCTCTCTTACTGTATTTTCTTCCATTCTCTTCTGCCTGTCTACATGCTTCTATCTCTCTTTTTCTCAGACTGACGATCTATCTCTATCTCTGACTATCCGTTTCATCTATGCATCCTTCCATTCATCCTCGGAGCTGTTTCTGAGCCCCTTCCATCCCCAGCCCTCCTACTTTACAGTGTCTTCCCGTCTCCCCACACCCACCCTTTGGCGTTGTTTTGAGCCTTGCGAGTGTAACACACGACAGCACCGCCTGGTTGCTGAATCACTAACGCACGCTGGTCTGTTCCTCCTCACTAACCCACTGTTGCTGCTGCTGCTGCCACTACTACTGCTGC…	584
N00164_c0_g2	CACAGATAGATGATAAGCTCACCCAGGTGTTAATAGCCTCACAAAGATGCTACTTTGATATTTTTTGCAATGTGTTTGAGGTCATACAGCTCAACATATTTTTTTATACTTTAGGCAAAGAAATAGGATATATTTCATTGAAGTATACCAGCAGTAGTTTGCAAGTGTAGGTATTGAATTATGTTTATAGATAAGTCAATAAATATTGTGTTTAGGACTCTATCCTTGAAAGATATTACCTTCTCACTTATTTCATGGTGGAAAGTTATGACTTTGTCAATAGAGTGAATAGCAAAATTTAATGAATGAGTTATTTTTATCATTTAAGATAACTTCTGTGTATCATACATTGGATTGGACAGATCGGAAGAGCGTCGTGTAGGGAAAGAGTGTAGATCT…	499	7	ref|WP_073981334.1|hypothetical protein [Enterococcus faecium]	3.5e-07
N00165_c0_g1	CCTATTTCTGCGTGGCCTCACTTCATAATGGCGACTGTACTTATCTTTTTTTTTATCTTTTTTTTCATCTCGTTGTCCGTTTGGTTTTGATTATATCTTCCCCCATTTTTGTCGAATAATATCCTTCTTAATTTTGTTTTTATTTACTTCTATTCTCATTCTCTCTCTCTCTCTCTCTCTTTCTCTCTCTTTCTCTTTCACTTTCTCTCTCACTGCGTCCTCTAAAACATTATTTTTTTTCCCTTCTTCTCTCTTCTTCTCTCATTTTCCACCCCAACCATATCTCTTTTTTTTTTTTTCTCTTCCTCCTTTTCCTTACTTCTC	324
N00166_c0_g1	AGAATCTGTTTTTCTCTTCCAGTTAGTCTGTAGTTTACATATGCACGTGGAATAAATTGGGAATGTCTACTGTAAGCATAAATTGCATGGGAAATAATATAACTTTTATTGTCGAAGGTTTAGCCCTTTTTTTATTTTAAGGGATAAAGTACTAACCAAAATTTGATTTATGGGATTAGACCTACAAGAATTTATTAGTAGTCTTAGTTATTCTTGTGCTTAGTATGAATTAGGTATTAAAATTCCATTGTAGAAGTTGATTTTACAGAATATGAAATTAGGTCTTTGGCATTTTTAAAAGAACAGTTTAATAACTTGTATGAGAATATACAGAGGAGCTTTGTGGTTGTAGCTATGGGTATTAAAATATGATCACACTAGACATACGAGATCGGAAGA…	437
N00167_c0_g2	CCGGTGTGTCCATGCCTAAGTTGATTATACTTCTTCCCTATGTAAGGTCTGGAGCCCCTCTCCTGTGTAAGGTTTGGAGCTACTTCCCCGTGTAAGGTCCGAAGCTCCTCTCCTTTGGTCAAGTCCACCTCCTAATGTTTCCAATTTCCTCCTTCAGCCAACCGTATTCTATAACGCCAGTTTAGATCAGTTTCTTTACGTGAAATCTCCCCAAGTTGTTTATTTCTGCCGTTTCATTCGTTATTTTACCTTCAACTGATATTATTATTGGCTGGTTGTTTCTACTCAACTTAGCTGACCTCAAGTGACGTTTTAGACTATGGGCCTCAGCCTCCCTTATACACGTCAAGAGCTCGTCGATATTTGGCTAAGAACCCGAGCTGGACTTTGGAGATAAAC…	668	4	ref|WP_073495403.1|hypothetical protein [Enterococcus faecalis]	1.6e-06
N00168_c0_g1	AGTTGTTGTTGCACATGAATAATCTGTACTCATCGTCCGACTGAGTGTTTCCATTAGCATTGGTCCCAGGCTCCTCCTTGATGTCTGGTTTCTCATCATCTGCTTCTGTCTTAATGCTAACTTTTTCATCCTCTGTTGCATCTCCATTAAGAGCAGATTTGCTCTTACTATCATCTTTGGTTTTATTGTTATTGTTGTTATTGTTATTATTCCCACTTTCTCTATTCTCTTTCCTGCCCTCTCCTTCCCTCTTTCTACTTCCCTCCCCTGAGCTCGGCAGCCCGCCGCGCAGGCACCCCGCGCAGCTCCC	310
N00169_c0_g1	CAATAGGTGTCCATACTCCAATAGAGAGCAACAGTTGTATAGAGACCGGGTGAAGAAGGGGTGGACGGAGAACTAGTGTGGTTTTGTGTTCCTAGGGATGTTGTTGGGTGTCAAAAATGTCACTTTTGATTGTTTTTGTTTTCTGTGCCTCAGCTCAATATCAATATGATGTGTATGTTTGTCTTTGAAGATCTTTGTAGAATATTAATAATGATTACTGAAAAAAGGGCAAGTCCTCTTTTCTTTTCTTTAATTTTTTTATTAAATAATGTTTTGGGTCCCATTATTGACTGTTGCAATTCATATTTGGATATATATGGAATTTTTCAGTTCATTGTTCCCTGCAGTTTGACTCTCATGATAGTCTACACAATGGTAATGTATGTTTCCAGCTGAAAT…	622	8	ref|WP_073985081.1|hypothetical protein [Enterococcus faecium]	1.5e-06
N00170_c0_g1	CAGCTGACAGACGACGCCGGACGGCCGATCAATGGCACCTTTTAGTATTTTTCTCCTCACTTAATGGAAGTGTGTTGCCGAGAAGAGCCATCAACACCCATGACAGACCGGAGTGTGCTCAGTGACGATGAGAAGAGACAGCGTATCGACCTCGCGCCCGTCCCCGGTGGCATGGAGCTGAAGGTGGGCGGCGAGGAGGCTCTCTCGGGCCAGGCTGACCACGGTGGCCAGGGTGGCGAGGGTGGCCAGGGTGCTGGTGCTGGTGGCTGTGAGTCGAGGCTCTTGCACGACATGGGCCCGCAGGCTGTGATACACAACCCTCCCGGGGAGATAAACGGACACATTAGTGAGGGCACGGCGGGCAAAGGTGATTCTGTGTATGACTTCGACCCCGACACC…	878	1	ref|XP_018020705.1|PREDICTED: uncharacterized protein LOC108677065 [Hyalella azteca]	2.7e-18
N00171_c0_g1	TGTGTGTGTGTGTGTGTGTGTGTGTGTGTGTTTTACATACATATGTACACACACAAGTATCACTAGCATTGTTGTATAAGTGTTGTGTAATAGCCCTTCTGTTTTTGCTCAGCTTTTTGAGGTGTTCCAGTAAATTTTATGTTGAGATAAAAACAATTTACCTGTAATGTGTATGAAATATTGAAACTTATTTTTTCAGATCTAAGTTAACTTTTCAAAAGAGAGAAAAAAAAGTCAATAACTGACGTAAGTGATATATTTGATACTTATATGTAGGAGCCATGGATCAATTTGCTACAGTTTGATTAGTGTGAAACTTTTATTTTGAAATTGGGCAGTAAAGAAAGAATATTCTGTGACTAATGGGAATGCCTAACCATCTGCTACTAATTTAATCAT…	873	3	ref|WP_073495475.1|hypothetical protein, partial [Enterococcus faecalis]	4.5e-06
N00172_c0_g1	GACAGACTGAAAGTTGATCTCATGAGATGCACCAACCAACTGCTAGACTAGCAGCCTGACTTTCTTACAGATTTAGTAGTATGTTTGATTTAAAATTTTTTTTTTATTTGGAAGGGTACTTAACCCATTGGTCGCGGATGGCATGGTTTGATGTCAAGGCTGGCATCGGTGTAAACGTGGATGGCATGATATCAGAACAAGATACACGCTGGCCCCAGCGCGGATGGCACGATATCCTGCGGTGGTTAGGGATAACGAGTAGATGAGGGAACGCCCTACTACCTCATATTTTTCCATGCTGTGTCATTTACGACCTCGTTTCTGGTTTACCTTACGTGTATGTCCAAATGTCACCG	356
N00173_c0_g2	TGAAAATATATGAAAATCTGTTTGATTATGTTATTATGAAATAATGTTTTTAGTTTCAATGAATATGCTAGCTGATGTTTCGTACATTTTTAAAATGCGTAGGTTACACATTATGACGTTTTAATACCATGATTTACTACCACCAAAATGGCTCTTTATATTCAAAAAGGAAAGTCTTTCCAACTCTTTCTGATCAGGCAAATTATGGATAGAAAATGCACACTGTCTTAGACTGTGATTTCAAGATGTCTTCTCAATTTGCAAACAAGAATTTCATCCAAACATATGAAACATTTGTGATGTAGGTTGATAGTAGGTACTGGTTTCAGGAGAAGAGAATGCCTTGCTCGGTGAGGAAAGTGTGGAGTTTAGTAAGGAATGAAGATCACATTTTATAGA…	446
N00175_c0_g1	CCAGCAACGAGCGCCTTCCCTCTGCTCAATGACACTGCTCACCAAACAGGTAGGTACACACACCTGTATTTACACTGGGGCCATACTAGCGCTGTACGTCTCTCTTTCAGCTTCTTTCTTTACTTCTTCTTGTATCTTCCTTATTTTTTTCTACTTTATCTCTTTCTTCTTCTCCTCTGCCTGTATTGATGTCCGCTAGATCGGAAGAGCGTCGTGTAGGGAAAGAGTGTAGATCTCGGTGGTCGCCGTATCATTAAAAAAAAAACAACAGAGTCTAGTCAGTGCACTTTACTAATATATATACACGACGTCTACACTCATAGTTACTTCACACATGTAT	340	14	ref|WP_073495489.1|hypothetical protein [Enterococcus faecalis]	4e-07
N00176_c0_g1	CTAGTGCGGCCTGATATGTTGGCCACAACGCGACTTCCAGACGCACCACAGAGACTGTGTGGTGTCACGGGGCATTGTGTGCAGCTCAAGGGGCCAGTGGAGGCTCGTATCGGCGTAGGCAGCGCGGTGCAACGACTGCCGGTGTATGTCGCTGATCTGGACGAGCCCTGCCTGCTGGGCCTTGACTACCTAACGCAGAGTAAGGCGTGTGTCGACCTTGGACGGAAGCTGGTGAGGGTGCACGGTGAAGATGTGCCCTTGCTTCCAGAGGTTGGCTGTGCAGAGGTAGTTACGGCTGAGCGACTGCACCTTGCCCCCAGGACAGAGTCTAGGATCCGGTGTCGTCTGTCGAGAGAGATGCATGGAGTGGAAAGCATTGTGGAGCCCATTGAAAACCTG…	469	4	gb|KOF62742.1|hypothetical protein OCBIM_22021999mg [Octopus bimaculoides]	2.6e-20
N00177_c0_g1	TTCCTCCACCGCCGCTTCTTCCTCCTCGTCCTCATCCTTTTCTTGCTCCTCTTCTTCCTCCTCCCCCTTCCTCCACCGCCGCTTCTTCCTCCTCGTCCTCATCCTTTTCTTGCTCCTCTTCTTCCTCCTCCCCCTTCCTCCACCGCCGCTTCTTCCTCCTCGTCCTCATCCTTTTCTTGCTCCTCTTCTTCCTCCTCCCCCTTCCTCCACCGCCGCTTCTTCCTACTCGTCCTCATCCTTTTCTTCCTCCTCTTCTTCCTCATCCTCTTCCTACTCCTCTTCCTTCTCCTCTTCCTCCTCCCTTTCCTTCTCCTCTTTCACCTCCTCTTCCACCTCCTCTTCGTTGTCCTCCTCCTCCTCGTCCTCCTCCTCCACTACCACAGATCGGAAGACCGTCGT…	542
N00178_c0_g1	GTTGTTTTTTGGGGGATTAGGTAAATATTCTACAGGGTGTTGAATTCTCCATCAGTCACCACAGTCACTCCAGCTCGAGTCCACAACTGGCGAGTCACTGGTTGCACAAGGGAATACTCAACACCGGGTTTTACTTCTTGTCTTGAAATTTATAAAAGGCTCCCTCCGCACTTGTACCTTCCATCAAATGACCCCCTTCTCCCCGGCAGATCGGAAGAGCGTCGTGTAGGGAAAGAGTGTAGATCTCGGTGGTCGCCGTATCATTAAAAAAAAAAAGACGAACACTCGTCCAACCCTCAACTCACTATTCAATTCATCACCCTCTCCTCCCGCCAACTCCCACCC	345	16	ref|WP_080491794.1|hypothetical protein [Enterococcus faecium]	4.1e-08	GO:0006281-IEA|GO:0090305-IEA|GO:0003677-IEA|GO:0004518-IEA|GO:0016020-IEA|GO:0004519-IEA|GO:0016021-IEA|GO:0005622-IEA	DNA repair-IEA|nucleic acid phosphodiester bond hydrolysis-IEA|DNA binding-IEA|nuclease activity-IEA|membrane-IEA|endonuclease activity-IEA|integral component of membrane-IEA|intracellular-IEA	Biological Process-IEA|Biological Process-IEA|Molecular Function-IEA|Molecular Function-IEA|Cellular Component-IEA|Molecular Function-IEA|Cellular Component-IEA|Cellular Component-IEA
N00179_c0_g1	CAAAGCTTGACATTCAGTTGCTTGCAATATCTAAAGGCTCATCATGCTGTATGTTCTTTTGCTGTAGCATTAATGTAGACTCAGACTGGTAAACAATTGTGACCTTGCCTCTTTCTGTGTGTGTGTGTCTGAATGTTTTTAATAAATATACAATAAGTTTTGTTCTATATTGAAATTATACTGTTTGCACAGTCCCATATTGGATGATAGCCCATACCCTTGTGTGCACTAAAGGAATAAAGGGAGATTATAAAGACAAGGTTTCATGGATTTTATTTGCGGAGATCGGAAGAGCGTCGTGTAGGGAAAGAG	312
N00180_c0_g1	TTTTCATTGTTTATTATATTCGTGTTTTTATTTGTTCTTATTTGTATTTTAGTTTTTTTTGTTTTTTTTTTTTAAAAAAAATGAAAAAAATAGGGTAAGATGGCGGGAGTTCTTGATTGGTTTTGTTTTTTTTTTTTTTTTTTTTTTTTTTTCAATTATTATTATGTAGCAGTTTCCTGATTTCTTGTATTTTTGTATTGTCTATGATAAAGGTATTCGTGGAATGCACTTGTCAAGAAGTATAATAAAAGAGAAAGAGAAAAAAAATCACAAGTCGGTGTGTGTACTCCAAGGTTTTCAGCAACAGTTCAGGTATTTGATTTGTAGTACAGATACGATTAGTTGTTTTATAAATGCTGGTACGACTCGTGATGGAAACCACATTTGTAACTAATACTG…	616	20	ref|WP_073495484.1|hypothetical protein [Enterococcus faecalis]	1.6e-07
N00181_c0_g1	GTTCATGGTTTTCGGGTTTTGATCAGTTGCCGATATGAACAAATTACAAAGGACTGTGCCAAGGTGCAGAAAGCTTTATTTCAGGAATGTTAAGAGTGTATGTGTTCCACACGTTGAAACTAAAGATAATCTATGTAGAATTTCGCCACTCTAAATTGGAGTGTATCCGTTTGTAGTATCTGGGCTGCACAACTCCATACATAATTTCGTTTGACAAGGCATAGGAAGTTTGGTGTGGGTCGTAGCTACATGAGCCTGGTACAGAGAGTGGTCTTAGTTTGTGTGGTACGACTATGGATTGAGGGAAGGCTCAGTTCTTTTCTTAGGGCGAGAATTACA	339
N00182_c0_g1	GAGGAGAACGAAACCTTGGCCTTGCAGCTCAAGAAGATGACCACGAAAGCGAAGGCCAACCGACAGAGGTCCTTGGAGCGCTCGAGTTCCCTGGAGCGCTCGAGTTCCGTGGAGCGCGGGACTCTCAGCCGCCAGGGATCCACCGAGAAGCCGTCCGCGAAGGAACCCGACGAAGGCATTACCGAAGATCTCGACCCGACCGAACTGAAGATTCAACTGGAGCTGAACGAACAGGAAGCCGCTGTCTTGAGACGAAAGGTGGAGGATCTGGAGAGGAGAACGAAACCTTGGCCTTGCAGCTCAAGAAGATGACCACGAAAGCGAAGGCCAACCGACAGAGGTCCTTGGAGCGCTCGAGTTCCCTGGAGCGCTCGAGTTCCGTGGAGCGCGGGACTCTCA…	547	20	ref|XP_018020528.1|PREDICTED: girdin-like, partial [Hyalella azteca]	1.1e-18	GO:0005615-IEA|GO:0010506-IEA|GO:0004419-IEA|GO:0003824-IEA|GO:0005829-IEA|GO:0004672-IEA|GO:0005524-IEA|GO:0006468-IEA	extracellular space-IEA|regulation of autophagy-IEA|hydroxymethylglutaryl-CoA lyase activity-IEA|catalytic activity-IEA|cytosol-IEA|protein kinase activity-IEA|ATP binding-IEA|protein phosphorylation-IEA	Cellular Component-IEA|Biological Process-IEA|Molecular Function-IEA|Molecular Function-IEA|Cellular Component-IEA|Molecular Function-IEA|Molecular Function-IEA|Biological Process-IEA
N00182_c0_g2	GAGGAGAACGAAACCTTGGCCTTGCAGCTCAAGAAGATGACCACGAAAGCGAAGGCCAACCGACAGAGGTCCTTGGAGCGCTCGAGTTCCCTGGAGCGCTCGAGTTCCGTGGAGCGCGGGACTCTCAGCCGCCAGGGATCCACCGAGAAGCCGTCCGCGAAGGAACCCGACGAAGGCATTACCGAAGATCTCGACCCGACCGAACTGAAGATTCAACTGGAGCTGAACGAACAGGAAGCCGCTGTCTTGAGACGAAAGGTGGAGGATCTGGAGAGCGAGAACGAACGCCTTCAGAAGAACATCAAAGAGGTCCTTTCCACTACCGACTCCAAATCCAGAAAGGCTGACGTCCCCCTCGACGTCAAGAAACTGGAGAAGGAACTGGAACTCCTCAAGACC…	916	20	ref|XP_018020528.1|PREDICTED: girdin-like, partial [Hyalella azteca]	3.4e-24	GO:0005615-IEA|GO:0010506-IEA|GO:0004419-IEA|GO:0003824-IEA|GO:0005829-IEA	extracellular space-IEA|regulation of autophagy-IEA|hydroxymethylglutaryl-CoA lyase activity-IEA|catalytic activity-IEA|cytosol-IEA	Cellular Component-IEA|Biological Process-IEA|Molecular Function-IEA|Molecular Function-IEA|Cellular Component-IEA
N00182_c0_g3	CGCGGAGATGGAGAAGATGAAGAAACAACTCGAGGAAGCGGAGAAAGATAAGAAGAAACTCACGGAACAATGCAACGACAAGCCTATCAGACCGGGAGGCAAATACAGCCGCTCTCAGTTGATGGCTCGGCAAGGCAGTCAGGATAACACCGACCAGCTGCTTCGTGACCTTAAGGATGCTGGAGAACGCGAGCAGGACTTGAAGGACCAGCTGAAGTTCGCCGAGGAGGAGACCAAGAACCTGAGGAAGAAGCTCTCCCGCGTGGAGGAGGAGAACGAAACCTTGGCCTTGCAGCTCAAGAAGATGACCACGAAAGCGAAGGCCAACCGACAGAGGTCCTTGGAGCGCTCGAGTTCCCTGGAGCGCTCGAGTTCCGTGGAGCGCGGGACTCTCAGCCG…	543	20	ref|XP_002429877.1|Centromeric protein E, putative [Pediculus humanus corporis]/gb|EEB17139.1|Centromeric protein E, putative [Pediculus humanus corporis]	2.2e-35	GO:0005615-IEA|GO:0010506-IEA|GO:0004419-IEA|GO:0003824-IEA|GO:0005829-IEA	extracellular space-IEA|regulation of autophagy-IEA|hydroxymethylglutaryl-CoA lyase activity-IEA|catalytic activity-IEA|cytosol-IEA	Cellular Component-IEA|Biological Process-IEA|Molecular Function-IEA|Molecular Function-IEA|Cellular Component-IEA
N00183_c0_g1	AGCAGAAGTCGCGACTGACTCACTGGTGCAAGTTGTGCAGATGATTGGCGATGATGGTGAACGACTGAGATCGAGTGATATCTGGACCATCGCCCGGCATCCATGGCCCAGGTGGCTGCCACTTCACTCAGTGACATGTAGACTGGATCCCATGACCTAGTGACGCGAGATCAGCCGCAAAAATAGGCAACTGGTGCGGAAACGAGACAGGGCCGCGGGACGTCCGCGCCTGCCTGCGGCTAGGAGCTTTCTTTCAAGAGTGTACTAATGTCATGGGTTGTTTTGGTAGCGCTGGGGCGAAAGGTGACGCCGAGGAACACAGAAGGCGGAAAGAAGCAAACAAGAAGATAAACAAGCAGATCCAGCAAGATAAACAAGTGTACCGAGCGACGCACAGAT…	1788	20	dbj|BAH98112.1|GTP binding protein alpha subunit Gs [Marsupenaeus japonicus]	0	GO:0005834-IBA|GO:0001664-IBA|GO:0005525-IEA|GO:0000166-IEA|GO:0007165-IEA|GO:0046872-IEA|GO:0003924-IEA|GO:0003924-IBA|GO:0007188-IBA|GO:0007186-IEA|GO:0019001-IEA|GO:0031683-IEA|GO:0031683-IBA|GO:0007191-IBA	heterotrimeric G-protein complex-IBA|G protein-coupled receptor binding-IBA|GTP binding-IEA|nucleotide binding-IEA|signal transduction-IEA|metal ion binding-IEA|GTPase activity-IEA|GTPase activity-IBA|adenylate cyclase-modulating G protein-coupled receptor signaling pathway-IBA|G protein-coupled receptor signaling pathway-IEA|guanyl nucleotide binding-IEA|G-protein beta/gamma-subunit complex bind…	Cellular Component-IBA|Molecular Function-IBA|Molecular Function-IEA|Molecular Function-IEA|Biological Process-IEA|Molecular Function-IEA|Molecular Function-IEA|Molecular Function-IBA|Biological Process-IBA|Biological Process-IEA|Molecular Function-IEA|Molecular Function-IEA|Molecular Function-IBA|Biological Process-IBA	EC:3.6.1.15	Nucleoside-triphosphate phosphatase
N00184_c0_g1	AGCACGAAAAAACTTTGAAAAAATCTGATGGTTGGTTCCTATCATAGCGTTTTCCTCTTGACAAGTCCAAGCAATGGGTGGCTTCGAGACTGTCTGTCTGTCTGTCTGTCTTTCCCTAGCGGCAGACAGACACAAAGCCTTTATAAAGCCACCGTTATGCGCACAATAGACCGCCCTTGCAGACTTTCACGCGCTTACGTACTACTACAAGGTGTTTATTTACATATCACTTTTACATCGTTAGTCTTTTGTTGTTTTTTTAAAAACGAAATCCCACGACAACCATATCCAATACATATCCTAAGAGTTACCCGTTTGATATATATTGAAAAATTCTATTGTAGTTTACGAATGTTAATGAATGATTGTTGCATTAATGGAGAGGATTTTACCAAAATA…	467
N00185_c0_g2	TGTCAGCGGTATTCCGGCATATTTCCTGTTTGTCTACCCACAAAATAAGCCTGCAGTTATTAGGAAGCTTCTAGATAAATTGACAGTTAGTACTCAGCAGTTGTTCTTGTCAGTACAAGGGGAAGAATGAAGAGCAACGTAATTCATCTTAGGAACTTTTAACATTATTTTCATCATCCATTGTTCTGTTGAAATTACTTCATTATATACATAATCATTTTGAGATTTTTAAAATATAGTGAAGGGAAAAAGTTACATATATTTTCTGGGAGCTCCTTTCCTGTTGTGGACGACAATCCATGTGAAATATGGATACAGAGATTGTTCCTATTTAGTGGCTGAAATTTGGTGGAGAACCTTTGAATATTTTGGAAATTTCAACTGGTCATGAGATGGTAT…	492
N00186_c0_g1	TTAAGGTTTCTTTTTTTTTCTAATCAAATGTATGTATGTATCTATATTTGGGAGCATATCATAGCATTAAATAGTAGAAGGCCTCATAGTTTTTAATTTTAACTCAGAGAGAGAGAGAAAAAAAAAAAAAATTGAGAAGAAATCACAATTCTCTGTGACTTAATGGATCCAACCATTCAGAAATGAGCAGCTTTGTGAGAGTGTCATGCATTTTTTACTTTTCTTAAAGTTTTTTTCAGACTCCTCAGGACACTTGTGGTCTTACGTGGGTGCTTGTTGATTGACAAGGTCACACCAAGAAATGTCACTTTGATGCAAATGCTCGAATCACCATAGAGTGCTTCTCCGAAAGTTTTTAGCTGAACTTAAATGTTACAAAGTTTGAGATGAAGCACAACC…	808
N00187_c0_g1	ATTGAGCGCACATGAGCAACTTTTTGGCTTTTCTCGGGAAGCTGAGCAAACCCCCCCAGCTTCCCCCTCCAAGTCGGACCCCCCCTCCCCTGTTTTCAAAAGTGCCGCTGCACAGGAGATTATAAAGGAAATGGCCTCTGAGGCCGAGAAACACAGGCGATCTGTGCCTAAAGAGAAGCGAAGGCACTTCACGATCTCTAGTAGTCGGCCTCTTATGCTAGAGACAAGAGATACAGGTCTTGAAGAGGGTGCTAGATCACGTGATGACTGCGATATGGTCAGGGCCTTGCGTCCGCGAAACCATCCTGATGTCGTTAAGTCAACCCTTAGCACAAGGGATCTCCGATTTAATGAGACTACCATTGACTCTATACTTGGTGCTCCAGATAAGATTTACAT…	1122	20	ref|XP_018015533.1|PREDICTED: uncharacterized protein LOC108672400 [Hyalella azteca]	4.6e-60
N00188_c0_g1	TGAAATTTTATATTTGAAAGTGATTGTGCTCTATGTACGAAAACAAAAGCATTTCTTTTCATACCAAACAGTTGTTAGAAATGCAAGAGTATTGGCAATAGGCCTATTTTGTGGGATCATTATATCCTGAACAACATATCAAGGTAGATGTGGATCAAGTGTTAGGCACTGGGTGCAAATACTTAGTCTTTGTATTGGCTCATTTGGTAGTAAGTCTGATCTAGAAACAGGAAAGGCCCTTCTCACTTGCCATCTGCAGATTCAGCATGTATAAAACGCTCACAGTGTTTCATGCATTCATGGTGCGAAGAAATTTCTAAAGAATTTGATATGTGAAATGATATATTTATGCACGTATGTGCATGTACATACCC	374
N00189_c0_g1	AGAATGATGTCATGATTTGTAATGGACCAAGAGAGTATTGTAGGCCCATTAGCCCCTCAAAGCCAGACAGAATTTAATCCATTGGTCACGGTATTGAATAAATATTTGTGCAGTTGGATGGCTGGTTTACATTGTCTGGCACGGTGCCATCTGTGTTTATGACCGACTTGGCCTTTGCAGCAAATCATGCCATCCGCTGCTAATGGGTTGATAAAAGTCTCTTTGGGCCAACAAGACATCCAAGCCTAATGTCTTGCATCTTACCATAAAGACACTAAATAGGGCTCACCAGATACAAGAGGTTATTAGCTAGGGGAAAGTAGTGTGATTAAATATGTATTGTTTTGGACAATTTGTAGTAAAATATATTGCCAGGCATTTATATGTTTTAATGTAATT…	449
N00190_c0_g1	CTCACGGGTAATGACGAACACGAGGTCATGGCCTATGAGAGATTCCCATATTCTACACTCATTAAGACCTACAGCGCAGACAAGATAGTCACCGATTCCGCCGCCAGCTCCACAGCCTACCTGACCGGCGTTAAGGGCAACCAGGCAACCATTGGCGTGGACGCTAATGTCTTGCTCTCAGACTGCGTAGCCATGAACAATCCTGACTACCATTCACACTCCGTGTTGAAGAACTTCCAGGATGCCGGAAAATCCACAGGGATCGTGACGGTGACCCGAGTAACCCATGCTTCTCCTGCTGGAAGCTACGCCCACACTGCTGAGAGGCACTGGGAGAGCGACGACGATATCAACGACGTCAACGGCGATCCCGAGATGTGTGACGACGTCGCCGAACAG…	1171	20	gb|ALC78852.1|alkaline phosphatase [Litopenaeus vannamei]	0	GO:0003824-IEA|GO:0046872-IEA|GO:0016791-IEA|GO:0004035-IEA|GO:0016311-IEA|GO:0016787-IEA	catalytic activity-IEA|metal ion binding-IEA|phosphatase activity-IEA|alkaline phosphatase activity-IEA|dephosphorylation-IEA|hydrolase activity-IEA	Molecular Function-IEA|Molecular Function-IEA|Molecular Function-IEA|Molecular Function-IEA|Biological Process-IEA|Molecular Function-IEA	EC:3.1.3.41|EC:3.1.3.1	4-nitrophenylphosphatase|Alkaline phosphatase
N00191_c0_g1	CAACGCGTCCGCCTCCTCAGCTTCAGTTACCTCCTCCTCCTCCACCTGACCCAACTCCTGTAGCAGCAACTCGCTCAGCTTCTCTCGGTGCTGTTACCTCCATAAATCGCAATGAGATTGAAGCTCTGTTGGCAAAGAAAATACAGGAGAAGAAGGAAGAAGAGAGAAAGAGGAAAGCCGATGAATCTGGTACTATAGACAAGAAAAAGAAAAGAGAATCTGGTGTCGAAGGAACTCCTAAATCTAGTCGCAAAGAGCGGAAAGCAGATGTCAATTCGCATGAGGTGGGAAGTGGTCGCAAACCACCGGCTGGGCCGGATGGTGACACAAGTGAACGGAAAAAGAGTGTTAAGAAGCGAGACCCGGCTGTGGAGGGTGACACGTCTGAAAAAAGTGAAC…	1197	7	ref|WP_080490014.1|hypothetical protein [Enterococcus faecalis]	2.1e-07
N00192_c0_g2	TTTTATTTTCTTTGACTTGTTCCATGTAGGATTTTTTTTTTTCTTTTGTGATACAATATTTGAATTTTTGTGGATGTAAGTGAGTGAGGGAAATATGCTCTTATTTTTTCATAGACTGTGATACTGTTTTATGCTTGAATATAAATAATGTGTTAATTTATTAATATTACAAAATGCGAATGGTAACTTACCAGTGATACAATGGGTCAAGTTTTAATTATGCAATTATATATAAATAATGTATACATGTGTGTGCGTGTGCGTGTGCAGCATTGTAAACAGATTACATACATAATCTGTGTACTTGTATAAGATTGCGTGTGTGCATGTGTGTGCATGTGAGTGTGCATGTGCGTGTGCATGTGGGTGTTTGTATAAATCCCAAAATGGGCC	393
N00193_c0_g1	GAAGGGTGGTGGATACCATCTTGATCTATTCGTCCTTGCAATTCTCCTCATTGTCAATTCCATTATGGGCTTGCCCTGGTTTGTGGCTGCCACTGTGCTCTCCATCAACCATGTCAACTCTCTAAAACTGGAATCTGAGTGTGCAGCTCCTGGCGAGAAGCCAAAGTTCCTTGGTGTTAGGGAAAACCGCATCACCCACATCGCTATCTTCGCGTTCATTGGGTTGTCTGTGGTCATGACTCCAATACTCAAGAAAATCCCTATGCCTGTCCTGTTTGGTGTCTTCCTGTACATGGGTATTGCTGCTCTAAAGGGCCTGCAGTTCTTTGATCGTATCCTCATCATGTTCATGCCTGTCAAGTACCAGCCAGATTACTCTTTCTTGCGTAAGGTTCCCCT…	1281	20	gb|AQX43455.1|sodium bicarbonate cotransporter NBC [Litopenaeus vannamei]	0	GO:0008509-IEA|GO:0015698-IEA|GO:0016020-IEA|GO:0016021-IEA|GO:0098656-IEA|GO:0005452-IEA|GO:0006811-IEA|GO:0006820-IEA	anion transmembrane transporter activity-IEA|inorganic anion transport-IEA|membrane-IEA|integral component of membrane-IEA|anion transmembrane transport-IEA|inorganic anion exchanger activity-IEA|ion transport-IEA|anion transport-IEA	Molecular Function-IEA|Biological Process-IEA|Cellular Component-IEA|Cellular Component-IEA|Biological Process-IEA|Molecular Function-IEA|Biological Process-IEA|Biological Process-IEA
N00194_c0_g2	CCTAAATCGTACCTTAACATTAGCCGTTCACATTAGCGTTCGTGTTTGCATGAAAGCCTGGTCGTTGTTCCTCCTTGTGGCGGTTGCCGGGTCGTGCGCTGGCCAGTCACTGAAGCAGCAGCTCGACAACATCGGAGTCCACGAGCCTGGAACCATCGACCTTCTTAGGAGAATATTCAGCAAAGACAACGAAGCGAATGCGGTGTCCTGCTTAGTCAGCGGTACTCCCGCCATTGCTAGCAGGCCATGCGATGTAAGGACCCAGGCTTTCAGAGAATTGCTCAGAACCCTGGACGCTTCCAACTATATCTGCAACGAGTGCGAGCTTGACACCCAGAACCAGATTGACGGCTTCGTCAACCTCTTCCGCCGTACTTTCGAGAGGAACAACTGCAATAC…	727	16	ref|WP_073495484.1|hypothetical protein [Enterococcus faecalis]	6.5e-08
N00195_c0_g1	CTGTGCCGATCGGTGCGGCGACCCGAGCACGGACGCGTCACGGGCGCGACCCTCACGAGGAAGGTCGGGGAAGCCATCACCTTCAGCTGCGACGTCGGCTACGTGGTTCGCGGACACTCGCTGGCCTTCTGCACCCAGGAAGGGGCGTGGTCGCACCCGCCGCCCCAGTGCGTGGAGTCGTGCGTGCACCCCGGCGAGCCCCAGCACGGCCACGTGTCTCCCCGTCGGCCCCGGTACCACATCGGCGCCACCGTACTGGTCACTTGCCGCCCCGGTTACCGGCCAGCTGGTCCCGACCGCCTTACCTGCCTTCACACCCGCCGCTGGTCCGCCCCCACCACCCGCTGCGTCCCGTCCTTCGGCTGAGGGACCCCCGCCCGCGCTCCTGCGACCCTGCCG…	869	20	gb|KFM61140.1|Locomotion-related protein Hikaru genki, partial [Stegodyphus mimosarum]	3.7e-20	GO:0043083-IEA|GO:0043025-IEA|GO:0008039-IEA|GO:0016787-IEA	synaptic cleft-IEA|neuronal cell body-IEA|synaptic target recognition-IEA|hydrolase activity-IEA	Cellular Component-IEA|Cellular Component-IEA|Biological Process-IEA|Molecular Function-IEA
N00196_c0_g1	CTCCGCCCACTTCATGTTCATTCTCTTCGGAGTCGCATGCAGGGAGCTCTCGAGTGAACACCTTCAGCAAACCTGCCGTTGCCAGCCTCTTCACGTCTTCAGCCACTTTCCTAAGTTCTTCTCTTCTGATCTTCGAAAACCCCTTTTCTGCCAACCGGTGGACTCCTCCAGCCTCTTCACGTCTTCAGCCAGATCGGAAGAGCGTCGTGTAGGGAAAGAGTGTAGATCTCGGTGGTCGCCGTATCATTAAAAAAAAAAACACCACAATAAGTA	273	20	ref|WP_073495734.1|hypothetical protein [Enterococcus faecalis]	4e-10
N00197_c0_g2	CGCCCCCCTGCCCCGCACAGTCCACTCAGTTCTCACTTTTCAGGGCAACTTGTAAGTTTGTAGTTTCAATACTGTTAACGGGGTGCTTTGTAGTGTAAGTTATTCTTGCTCTGTTCACCTATCTATCCTTCAGTGGTTGTTGACTGCTTGAAGATTTATTGCCAGTGCAGTGTTGTGGTGGAACCTAGGTGATGTGGCTTGGCTCAGGTGTCAAGGAGTGGTGGCCCTGACAACAAACGGTGTGAGCCAGCTGTGCATTCGCCACACATCCTGATGTACTGACTAGACTCTTGCCGGTGGTTCTGGTGTTCCCTCAAGCAGCCTCGAGTGGCTGCTGCTCAGAGGCACAGCCATTATAAAGCCACCAGTGCTGTGTGACGGTGCAGCTAAAAGACTTCG…	1130	4	ref|WP_073495466.1|hypothetical protein [Enterococcus faecalis]	5.2e-06
N00198_c0_g1	GTTCTGTTCAACGTGTTTGGTACGACGTCCAATACGTTCAAAACACTGTTCTGTGTGCAACCGCTGTATTGCAAAGTTTGACCATCACTGCCCATGGGTTGGAAATTGCATAGGAGCAAACAATCTGAAGTACTTCATTGGATACTTGGTAATGCTGTGTACAATGTGCTGCTTTGTACTCCAGGGTTGCTTCTACTTCTGGAATGGTGCCTGCAATGTTTACATTTCCAAGCAGGGGCTTTGGTCAAGTCTAGGGACAATAGGAACATGTGAGCCATGGGTGGCATGGGTTGGTGCCAATGCCATTCTGCATGCTGCTTGGGTTGCAACACTCCTTGGATGCCAGCTCTACCAGGTCCTGATTTTGGGCATGACAACAAATGAAAGAATGAATTGTTA…	854	20	ref|XP_018015557.1|PREDICTED: palmitoyltransferase Hip14-like [Hyalella azteca]	2.1e-91	GO:0016746-IEA|GO:0019706-IEA|GO:0016491-IEA|GO:1903830-IEA|GO:0016409-IEA|GO:0016020-IEA|GO:0016021-IEA|GO:0055114-IEA|GO:0015095-IEA|GO:0016740-IEA	transferase activity, transferring acyl groups-IEA|protein-cysteine S-palmitoyltransferase activity-IEA|oxidoreductase activity-IEA|magnesium ion transmembrane transport-IEA|palmitoyltransferase activity-IEA|membrane-IEA|integral component of membrane-IEA|oxidation-reduction process-IEA|magnesium ion transmembrane transporter activity-IEA|transferase activity-IEA	Molecular Function-IEA|Molecular Function-IEA|Molecular Function-IEA|Biological Process-IEA|Molecular Function-IEA|Cellular Component-IEA|Cellular Component-IEA|Biological Process-IEA|Molecular Function-IEA|Molecular Function-IEA
N00199_c0_g1	GGGCTCTGAAAATGTGAAAACTTAACCCTTCAGGGATAGGCATCAATGCTGGCAGTGTCTCCTGTAAGGCCAGGTGTCTGTGGGAGAATAACAGATGTTCAGTCACTGTTCTGTATTGTAAATGTTGGTAATCTGTATTATTGTATTTCTTGTAATCCAGGTGTGTACTGCACTTGTTGAACATACTTCCCAGTAATCACTTTTTCATGAAGGGAAAGCCAGGAATTACAGCTGCAAAATCAGGGAGCAGAGATACTGAGGGTACTTGACCATTCCTTGATGCATTTATATGTTACTGTCATTTTTTTAAAAATACGTTTTATGGATTGTGTTTGTTCAACATTTCATCGTACCGATGCTGTTACGTTTGTTTTCATAGTATCACGTTACTTTTACTTT…	787
N00200_c0_g1	ATATGTATCAGCTTCTTTTCTTTTTCTTTATACAGAAGTGCCTTTTCATGACTGAATCATCTAACTTTTCCCATGTCACAAATATTAGAATCATAACCTACACCCAAGTTTAGCTGATCTCATTTTTTTTTCTTCAGTTGTAGCATTCTTTGAAGATAAAATAGATGGAAGGAAGGAGTTGTGCCTTATGTCCCTCCTTTTTTTAGGTTGATTACCAGATATGTGTTTATGCAATTGCCAAAGTTGCTGTTCTTGCTATCATCTGGCAGGACAGAAGAGGCTCTGCAGTTCACTCTAATGTCTAAAACCATTTTATTCCTCCTATTTCCTCTTCTCCTTCTTCTTCTTCTCCTCCTCCACCACCTCTTCTTACCCTTTACCCCTTTCCCTATTTCCCTC…	946
N00201_c0_g1	CTCTAAGGAGAGGAGAGAGAATGAAAATGGAGTTTCTCAAAAATGTTTAGGAATCATGTTTTTGTAATGTTTTAGTCCTATAAGGACATTTTAAATTCATCATTATTACCATAGTATTAAGATTCATCCATCATTTTCATATGATATGAGAACTCTGTTGATGAAATGGATGCATATAAATCAATATAATTTCTTCTGAAAGTTATTTTGTCGCGTGGCAGTGTCTATTACATTGAAATCTTAAGGTCCATAATTTGCCTTATCAGCAGTCTTGCAATCAGATTTACCAGTTAGTGAC	298
N00202_c0_g1	CTTCAGTAAACAGCCTGACATGCTACGATCCTTGGTGTTGAAATAAAGTGTTGCATATTCTTTATCTGTGCTGTGGAAGTAAGAGAATACTTATCAGTTTTCACCCCAAGCATGCAACAATGATCACTTCTCTATATGCGTTTGGAAACCAAGGCATTATAGGATTTATATTTATAGGTATGTTTATATCTTTCTGGTTGCAAATTTAATTGTTTTTTTCCAGTATCATTACTTTACGAAGATATGATACGTGTACAATACTAATATAGTTAGTAGCAATTACGGTTAAAACAACTACGAAAACTACCGAGTCTGTTAGCCAAGGCATTATTATCCATTTTATTCCATATATTTTGAAGTGCATGTTCCTGATTTACTGCATTGTCACCGATTTGAATG…	577	6	ref|WP_080490014.1|hypothetical protein [Enterococcus faecalis]	6.7e-08
N00204_c0_g1	GGGTGGAGATGTTTAGTAATTAGCCGCTCGGATGGACAGTGTCGCAGCTTCTCCACTGCAGACCAGATAAATGTTGGTGGCCATACCATGTGCCTGGATCCTGTTTACAATGTGCTCTGGAGCTATGACAACAGTAATCAAGAGGTCCGTTGCTATAACATTGTGGCTGCAGAAGCCCAGAGGCTCAACAATGGAGGGTTGCAGGATGGGTTACGAGACCTTCTCTCTCCAGAACTATCTCTGCCCATCTTGCCAGAGTACCAAGTATCTCGGGCACAGGTGGCACTTCACATGCTGTCATGCATCGATACTGTTACATGGGCGCATGAGCATGGACTAACTGTGATAGAAGATGATCCCCAGACAGTTGCTACAGTAAGAGTGTATACTAGGGAAGAC…	1378	20	ref|XP_018020234.1|PREDICTED: E3 ubiquitin-protein ligase MYCBP2-like [Hyalella azteca]	3.4e-168	GO:0016874-IEA	ligase activity-IEA	Molecular Function-IEA
N00205_c0_g1	ACAGCGGCTGGGCTCGTGTGCCCACCTCCCGCTCTCAGTCCGGTGTCTCCCACGCTAATTTTGGCTGTGCGCTACTACAGAACGTACATATTATAGTGAGGATTAATGATTGTGGCTGTGCAGTGCAGTGAAAAGCGTGATAGTGAGCCCGGCATTGATTGATTTTCTGGAAGGTGAAAGTGTAGCCGCTACCATGGCAGGGACGCTCCGCTGATCCACCTTCCAACAACTCGTTGAAAAAAACTTTACTCACACTACTTACGGGCCGCCCGCCTTCCTGTGTGTAACTCTTGACTTTGAACTGCCACAAATATGCCGTGCGGGTGCTTCGGGAAGAAGAAAAAGGCTGCCGAGGAGAGATCGGAAGAGCGTCGTGGAGGGAAAGAGTGTAGATCTCGG…	457
N00206_c0_g2	CTTCCTCCCTCCCCTCCTTTCTTCATCCCTCTACCACTCCCATTTTCTTTCGCTTCCCTTCCCCCACCCCCTCCCACTGCAGGAGGGGCCAACTCTTATGTGGGGCACATTTGCCAAGGTATAACACTTGTCATCATATCTAAAATTGAAAATAAGCACCTCCACTAATATTGGATATATAAGTCTTAGTTCATCTGTATCTTTCAGGTTCCATTTTCACAGGAATTCCTTCCTTTATATAAAAAATTATAATACAGTCTCACCATTTTTGGTGTTTTACTCACTCTAAGGCTCAGTATTTATGAAAAATATGTACAGGAAACTTGTAAAATAAAGAGTCCCACAGATCGGAAGAGCGTCGTGTAGGGAAAGAGTGTAGATCTCGGTGGTCGCCGTATC…	524	1	ref|WP_073506731.1|hypothetical protein [Enterococcus faecium]	4e-06
N00207_c0_g1	CTCGTGTTGGGCATTGTGTTTCCTGCTTCTCTCTGCCATCTCTTCAGCATGGAGTCTCTGAAGGATCATCCTCTCTGTGGCTTGGAAGTCTCGTCGCTTACGCCTAATAGTCTGCCTCAGTTCCTCGTCACTGTCAGTTTCACCGTGCATGCCGCCTCCCTCGCCACCAGATCCCTCTCCATCGCTTTCACTATCGCTGTAGATGCCTAGCCCAATTCCGCCCGACAAAGAGGCAAGGGCTGAGCTCTTCTTCACCTGAACTGCCGGAGCTTTCATACGGGCACGATTCAACACCTCTGATGCAACCTCCTCCATCATTTCTGTAGTAACGTCCAGTAAAATTTCTGTCATCCAACGTCGTAATTTTAGCATCATTTCTTGCATCCTCTCCTCCTCTGAC	400	20	ref|XP_018018474.1|PREDICTED: luc7-like protein 3 [Hyalella azteca]	9.8e-17
N00208_c0_g1	CTTCGGAGTCGGCCTGATATCCATTGCGATCTTCATCTGCATCAAGAGTAAGAACTGCTCGAACAGCCCCGGCCGCGTCATCCAGAGCAGCGGTGCCCCAGCGCACGTCGTAGCGCAGCCGGTCCCGGGGGCAGCTCAGTACCCAGGTCAGCCGGTGGGCGCTTTAACCCCGGGTTATGTGGCGGTGACATCGCACACATATACCCCCATGGTGGCCGGCCAGGGAGCGACGACTGCTTACACGCCCGCAGGTGGCAAAGGGCCTTTGCCTGCGTACCCGGGCTCGGCAGCTGGTGCCTACCCAACTGGCCCCTACCCACCGGGTGATGCATACCCACCTGGTCAACATCCACCTGGTTTATACTCCCCTGGTGTTCCCACAGCTGGAGCATACCAACC…	532	10	ref|WP_080489997.1|hypothetical protein [Enterococcus faecalis]	7.7e-08
N00209_c0_g1	TTTTAATATTTAATTTTTAACTATTAACTTTTAACCTGTTTTATTTCTTTTTTCTCCTATCCTCTCTGTTTCTTTTCTTTTCTTTTAGAGGAATTACACCTTTTGAAGATAGAGTTGGACTTTGATGATGAAGACCGAGTAAATACAAAGAGGAAATATAAAATTATACATGTGTATTTAGATATGTATTAAATTAAATAAATAATTGCATAGTATGAATTGACAACGCATTTGTAAGATTAGTGTGATGTTTATCATAAGTAAGAAAGTTATTAAGACTTGATTTATATTTTCTTAAAGTAAAGAGAAAATGTACATACCATTGTTTCTTTCCCTTTTACAAATAGAAACTATCAAACTATTGTTAGTACTGTTACTAGTGTATGCTTGAATTATTAA…	744	11	ref|WP_072539064.1|hypothetical protein [Enterococcus faecium]	2.2e-07
N00210_c0_g1	GAAGATTGTCAAATGGAATATACTTTTTTACCAGTGATTCATTATATTATGGCTGTAATATTCCTGCCTATCATTTATAACACTTGTGTTTTTTTGTGATTTCAAGATAACAGCTCAAGAATAAGCTTCTTCCAGTTGAATAGTTCATATTGTATGTACTTTCCTTCAAGCTTCTATACTAGTCCTACACTAGAGTACAGTAGTTTCTGATATATTAGAATATTGATACATTTATTACAGATCTACTGCATGCTTAGAGGTAGTTATGGTAAATTGTTCTTTGTAAGTTAGAAATTTGATTGTCTTCTTTATGCTTTGCTAAATTTTGTTTATATTCATTAATGCCAAAGGATTAACTCTTCTAGACCCC	370
N00211_c0_g1	GTGCGGTGTTGTGATGGCGACTCGGTCACTTTGGAGGCTCTGGTGGACGCGCCCAAGCACTCGATCGTCCGCTGGGAGAAGCAAGGGAAGGTGCTGAAGCTCGGCGGCGACGTGGAGAGCGAGTTTGACGGGTCGTGCGTGCGTCTCAAGATTCGCGAAGTCTTCCCCGAGGACGAGGGCGAGTACTCCTGCATCATCTTCAACGACATGGGCAAGGCCGTCACCTCAGCCACAATCGTCGTGGAGATGGCTGACGATAAGGAGAATGACGTGACAGTGCAAATGGAGCACCGGCCGGACCTCTCTTGCAGGACCACGCCCTCGAGAACCAACACGCCTTCCAGGTTCTCCCGCTCACCCTCCGTCACCTTCCGACCCAGCCGCTACACGCCGGAGCCG…	1213	20	ref|XP_018026635.1|PREDICTED: uncharacterized protein LOC108682041 [Hyalella azteca]	2.7e-172	GO:0016310-IEA|GO:0004672-IEA|GO:0016301-IEA|GO:0005524-IEA|GO:0006468-IEA	phosphorylation-IEA|protein kinase activity-IEA|kinase activity-IEA|ATP binding-IEA|protein phosphorylation-IEA	Biological Process-IEA|Molecular Function-IEA|Molecular Function-IEA|Molecular Function-IEA|Biological Process-IEA
N00212_c0_g2	CTTCCATTGCATGAGGACCGGCTGCAACTACACCTTCAAGAACAAAGCGGATATGGAGAAGCACAAGACGTACCACATAAAGGACGAGCAGCTGACCAAAGACGGTTTCAAGAAGTTCATGAAACAAGAGGAGTGTCCATACGACGGTTGCAAATTCTCACGCGTCGTCAACCACATCCATTGCATCCGGCCCGAGTGCAACTACGTGCTACACTCCTCGGGCCAGATCTTTGCCCACAAGGTGCTCACCAACACTCTCCTCTTACACCTGATGAAGCACGAGCGACAGGACCACGAGCGCGCCTACAGGAAGTACAAGCTGGCGCAGACGATGCTGGGCATGCCCGAGGGCCACCCCGCCCTCACGCCCCTGCTGCACGAGGCGCTGCGCCCCCTCGG…	645	20	ref|XP_018008762.1|PREDICTED: zinc finger protein castor homolog 1-like isoform X4 [Hyalella azteca]	6.8e-64	GO:0003676-IEA	nucleic acid binding-IEA	Molecular Function-IEA
N00213_c0_g1	GGCAAAATGTTTAAAGCTGTATACTCTCTTAGATTTTGGTATGAAAAAGCTTTGTGTATTTCTGCAACACCTTTAAAGCTCTTCCAGCTCTACTATTGTCTTTTTTGTGCCATTTTTCTTTATATAGTTGTCCCCTTAATATACAGCTTTTACTCCACTTTCTTCAACATTTCCTTCTGACGAGGACTAAACAGTAGTCAAGACAAACATACATTCATAGAATTCCCTTACTAGAGAGCCAGGAGAAGGCAGAACCATGCTTACATATCTAGTCTCATGTATTTATTAGAAGCATACTTTCCTAGAGATTATTAGATTTTTTAAAAGAATAAAGCTATTTATAACTTAATCAACATGTTTTGGAGCTTCTCCATTGCAGGTATTGGTCATAGGTAGCTT…	1044
N00214_c0_g1	GGTTATTCGTGGTCGCGGCATTTTCAATTACAGAACTAATTACGTATCATAAGTATCACGAAGTGCCCTGAATAGGAGAGGTCCACAGGAGGGCATAGTCCCCTCTTGACAAAGGCTGTCTTCAGAATTAGGCAAAGTAAGGTAGGTAAATGGGTTAAGATTTTGCATGTGAAATATACCCCGAAGTAGCACGAGGTAGCACGAAGTGCCCTAAAAAGGGGGGGTTCAGGGGGAGAAAGCGCTCCTTGGCTAGGGCTAACTTGTAAACTAGGCAAAGTCAGGTAGGTAATTGGGTTAAGATTTAGCATACGAAATATGCCCGGAATTCATATTTTACCCTGTAATTTCCCTGATCTA	357
N00215_c0_g2	AGTTATCATATGCTTATATTGTGTTTAGGGTTGGCAAAGAGATGTATAGAACCATTGGTGATTCTTTATTACCAGCAGTGTGTTTGCTGGGCCGATGGTGCTGATCCTTCATACATTTTGTAGGGAGTATTAAATGAGGTGTGGTTGGTATAGAATTATATGCTATTTATTTATGTATTTTACTTTTTTGTCAGACTGATTGGTAACAAAGTACACATGTTAATGAGAGAGGCTGGGATGATTAAATCAGTCTGATAAAGAATTTTGTGTTTAGATTATTAGTGGTAATTTTATATAGGGATGTGAAACATTTCAGTGATAATTGTAAATTGTTCTTCAGAGGCAATTTTATTATTGTAATGCTGCAAAAAGATCACAATGGCTATCACTACTTCTGAT…	746
N00216_c0_g1	GGACAATACCTAGGTGCCAATAATCGCCAAGGCATGTTTGATGTTAGGGGAGAGTGGATCACTGTGTTTCTCTATTACACTTTGAATAATACCTATATATAGTGACTCATGATGCCAATTACAATTATGATTACTATAATTGCCTTAGTATTCACCAAATTTTGGTTTAGCTTAAAATCCGAAACATAGACGGCTCCAGTCTCTCCTAGCACCAGCAGGAGAGAAAACTTGAAGGGCACCCTTCCACAGTCTTTGCCAAGTACTTTCTACAGAGAGTGATGACACACAGCAAGCTGCCAAACTCTGGATCTGTAGCACTGGCAATGCAAGATGTGCTGGTAGAATGAGAAGAGCAAGTTGATTCAGGCCATATGAACTGTCTGCAATTTGATCCTGTGC…	705
N00217_c0_g2	GCCAGGGTATGATTGCTCAGTAACAAGTGACACGTTTGCAATTACTAAACCTCTTTCAAGGTGAGATGGCAATCCCAATGCTTTTTTTTCTTTTTTTTTCTTTTTTTTTCCCTTTTTTTCCCACACAAGCTGCTCCAAGCTGCCAGAGAGAGAGGCGTGTTCTTGTCTCCAACAGTGCAGGAGCAGTTCGTGAAGGCGGTGGGATGCGTTGCTCATCTAGAAAGGGGGCTTCTTAGAATGGGAAAGGGCAGGATTTCCCCATGTGATTGTCAAAGTCATTCGAAGACTTTTTAATACTTAAAAACCCTGTGGTGTACCTATGTTTCAGTAGGTGTAAATGTTTTATATAGGATCCTATTAGAGTAATTTAGACGACCTAACGAGCGTGGTTAATGCCCT…	817
N00218_c0_g1	CAGGCTTGGGTAATAATCTGGACCACGTAACTGGGAAGGTCATGTTATTAATGAGACAATAATGTGCAAGTGTCAATTTCTAGTATTTCAGTCAAAAATGTTTATTTGGAATCTTGGTCTTTGCAATACTTGAAGCATGTCACTGCAGTTATGAAATTGGTTACAATTAGTAGGTTTTAACCATTGATTACTTGCCTTCCAACTTGCCTCGAACCAGGATTGTTCCTGGTTCGACTTCTCAATGGAAGGAGATTAATGTGATGCATCCCAAAATCTTGACCCATCATTGGTCAAGGTTTTAGAAATGTAGTTCTACAAATGAATGGCTCTTAGTTACCAATGTGTTTTGGAAATTTTTAGAATCATTTTAATACTTTTGTATACTTTATATATATCTTG…	704
N00219_c0_g1	GGTGCATTGTAAGATAAGAAGGTTGTGTGAAGTGCTCGACAGTATCACACTGAAATTTTTATTCTCAGTGAAGTATAATTCATTTTTACAGCCAAGGCTGGCATGAGAAGGTGAAAGTATTTAGTAAGGGAGAAAAGAGAGTGTGATATAGATAAAGAATTTATTCTGAGAAAGGAGATAAACCTTGGGTGAAGTTATATAGAGAGAGAAAATTAAATTATTGTGAATATTTTAGACAAAAAAAGGTGATTTGACCAATAAAGTTTAATCAGTTTGTGCCCCCAAAAAGTATTCAGAGTAGCTTCTGTGCCCAGTATTTAACTTTATTTAGTTGTCAGTAGTCATCTTGGTTGTGTAGTCTGACTGATGATATTTTTAAGTAAACTTCAAATAAAGGAA…	813
N00220_c0_g1	ATAGCCCTTTCTCCTGTATTTTGGCGGCAGTCTGATGGTCAGAAAATTGGACCTTCTTTAGGTATCTGTTCTTCATGATGAAGATATGCTCTGCCTTGGTGTTAGGGAGATTTCTCTCGATCTCCTCCTTTATGTCCTCAGGATTTTCTTTGACCAACTCTCGGTCCAGTTGCTTGAACACAAGGGTTAGCTTTGCTTTCAGCTCGGGTGGCATGACAGCCTCAAAGCCCTTGGTCCTCATGAGGTTGGTAGATTGCTCTGTGAAGAGTATCTCTGCATTAGCTTCATCCTGGCATAGGATGATGAAGTGGTCCTGGGCGGTGATGACTTGGAGAGTCCTCACCTCGGCATCAAAGAGTGCCTGCAACAGGGCTTCCCTCTTAGCAGGAGAGGGTCGCC…	516	7	ref|WP_073506702.1|hypothetical protein [Enterococcus faecium]	1.2e-06
N00221_c0_g1	TGTAGATCCCTCAGACTGCTGTAGATGTACACAAGTGGCGACATTCACCCTGTATGGAAGAATAAAAAATATTGAGTCCATTTACTGAAGGAATTTTGAATTATGCAATGTACATGTTTTGGGGGGGATGAAAATCTGCTTCATCATCTACACCTATATGCTGACCCACGTGTCAAATTGTAAATGAAATTTTTAGGTGGATAATTATGTCAAGTGCAGACATACTAGTATGTCTAACAAATTATCTTTTATAAGATCGGAAGAGCGTCGTGTAGGGAAAGAGTGTAGATCTCGGTGGTCGCCGTATCATTA	312	5	ref|WP_073506695.1|hypothetical protein [Enterococcus faecium]	7.5e-07
N00223_c0_g1	GCGTACCCTTCATCAAAGCCAATAAATGTATAAGGGCATTTTGATTTAGGAATGAAACTTAAGTCCTGCATTCCGACACTACCTCACGTTGAAATACCCAGAATCTTATGTAAAAGATTGTGCAAGACTCAGATTGTACACAAGTAGAAATACATCCCTATGTAGCTAATATCAACTGACTGAAACAGGTGTAGTTGAAGCCTGTTCTTTGGAGACGAGGTAGAGTTTATAGAAAACGGAGGGAAAGAATCCTGTTTAGGGTATACTCCTTTATTCCAGTTTAACGTTATCGGAAACTTCTCGGATATAATTGGTGCTGCGAGTTTGAGGACCTGTTCAAATGCTAAGAAATGCGAGATCGGAAGAGCGTCGTGTAGGGAAAGAGTGTAGATCTCGGTG…	439	18	ref|WP_080490014.1|hypothetical protein [Enterococcus faecalis]	3.2e-07
N00224_c0_g2	GGGGATTTCTTGTCATCTGATGAGCTCTTTGGGGATTCTTTGACATCTGAAGAGCTCTTAGGAGATTTCTTGACATTTTTTTGCTTTGGGGATTTGGTTTCCTTTTTGGCCTTTGGACTGCCTGGGCTTTTCTTCTCTTTCTTTACTTCCTTTTCCTTCTTGGCTTTTGTGTTTCCTGGGGATGACTTGGAGGCTCTTGGTGAGAAAAAGCTATGGATTGATGTTGGTTTCTTTTTCTCAGCTGCATCTTTTTCCTCTTTTTCCTTTTCTTCATGCTTTGAATCGTCCACATCCATCTCTTCCTCTTCCTCCTCCTCCCCCTTCTCTTCCTTTATGCTGGCCTTTCCTCCCTCAGGTTCTTTGTCCTTTTCTGAAGATTCTTCC	384
N00225_c0_g1	AGTCAGAAGCACAATCCTCATCATCAGACTGAGGATGGTAAATCAGAAAATAATTCAACTTGTCACGTATGCTGCAAAGTGTTTAAGAAGTCATCATTAGCACTGCATTTACGAACGCATACTGGTGTAAAGCCTTTCAAGTGCAATATATGCAATAGAAGTTTTGCTGTGAAGTGCAACCTTGAAGCACACAAATGGGTCCACATGGGTGTACGTGACCGGCCACATAAATGTAAATTGTGTGAGCGTAGCTTCCATCGTAAAAAGGATTTGGAAGCTCACATACGCAGTCACAAGAACATTCGTCCTTACACGTGTAATGAGTGTGGAAAATCTTTCATTCATAAGAATAATTTGCAATTGCATGTTAGGGAACAGATCGGAAGAGCGTCGTGTAGG…	530	20	ref|XP_018023282.1|PREDICTED: uncharacterized protein LOC108679190 [Hyalella azteca]	1.4e-45	GO:0003676-IEA	nucleic acid binding-IEA	Molecular Function-IEA
N00226_c0_g2	AATATATTGGTTTTTCTTTGATTTTGACATCATAAGTATGGGATAGTATATAGGCATGTGTTTTTATCAGTTCTAGATGAGTAAAGTCAAGGCTACATCTATTAGAAGGTAAAGGTTCAGGGAAATTATACAGCACAGATGCAGACAGAGGGATAGATTGAGGAATAGAAAAATTAACATAATTGGTTGATGAAGCTTGTGTGTGAGGAAATATTTTAAAGTGTGGTAGTGTCTTTCATAAAGATGAAAGGCAATTGTTGAAGCAGGTAGAAAGATTAGGAGAAAAGGAGAGATAATGAAATAAGAAGGAAGTTTTTGGAAGAAATATCAGAAAAAATGGGAAAATGTAAATCATAATGAAAAAGAAAAGAAAAAGAAAGTTGATACCAGAAATAGAGA…	579
N00227_c0_g1	GGAGCTTAGAGGGAACAGCTACTTCAGTTAATGCAGATTATTCACTACACTTTAATATCTGATTGTACCTTTATCCTTGATTGTACTGATTAATTTTTAGGTCCATTGTAAGACAGTATTATCTATTTTCTGGAAAACTTAGATAGATGTTTAACATCTGTTATAAGTTTATTTACTTGGTAGAACACAATAAAGTAAGACACCTTTCCATTGAAAAGGGAAATAAAAGCCAGCATAAATTAGGCACAGTAGCTCAGAACGCATTACAGATTCACAGGGCAGATCCTGGCACATCTCGAAGGTCCCCTCCACTAGCCTCACCAGCTGGAGGAAAGTATAACTCAGAGTGCCACTCCAATAACCTGTTGCAGCAAAGAATTGTCTGTGTTCTTCTTCCCC…	602
N00229_c0_g2	GATAGTTGGTATGGAGTTCCTCTATTTAGCCATGTATTGTGGAATTGCAGTATGGAATATTCAATGAAATTGCTCATTATTATAATTAGAATATTAATGCCCTGTGTATTATCTACAGAGTTGACTAATGTGGTACTTAAACATCAAAGCTTATTAGGAAATTGCTTTAGTGTAAACTTTCCTTTGCAAAGGGAGTCTTTTTTTCTCCTTTTCTTTGTGCTTATTACATTTATGTTGTATAATAGAATACACTTAAAATGTATTAGTCTTGAATGTGCCTTTTTTATTACCAGTTGATTGGTTGTTTTATTTCCTAAAGAAAAAGAAAGAAAGTTATTTTACTTGTAAAAGTGGAGAGGCCATGTCTTTTGTATTAAGAGGTACTGTATCCTTGTGTTC…	917
N00230_c0_g2	GGATATATATGCCTTTTGAGCCTAGAATTGTCAATAGTGGTTCTGATCAGTAACCAATATGAATTAATATCTGCCATACTAGTACATGCATAATTTGTTAAATCCATAAACTTATGCTGGGACTTTTTTTTTCATTTTTTTCAATAATTTATCTCTGCCACACAATCAAGATGAATTGGCAATTGGCTTTTCAGTGCTATCTAATAGAACATGAGGTAAGACAAAACCTTACCTTGGGATGGACAATGTAATTTCTGCCTTATGTCTCATCAAATGAGTTTTGACATTCTTCTGTCCAAATCCATTCCAGTTATTTAGCAGTTAACATATGAAATCAACTTGCAGTTGTGGCTAAATCATTTACATATACGCAATAAAATGTCCAGATCGGAAGACGTC…	416
N00231_c0_g1	GGTATACAATATGGCGCATACAGTCGATAAGCCCTAAGAAATTTCATTCGTATTATTATGTGAGGAGTGACTTTTCCGGAACGTACAATATATCTGCGGCAACTGAAAGGATCGTAGTTTTAAACTGTGAAGGTAAGAAGGTTAGATAGCAGTGAAATGAGGGAAAGCGAGCGTTGTTTACAGTGATGTCATTCCGTTTCCTGGGGATAATGTGGATGAGGAAGTGAGCTCGCCCAAGTTGGTTCCTAACGCCTTCCGTTATAACTCGATCTGATAACGAGGAGAACGCACGAGAAACATATCTTTGGAATTAGTGAAGACGTTTCCGAAGGGGAG	336
N00232_c0_g1	CTCCAGGAAACAACATTTTCCATCACTAGTGTCAACCAATGCACATCACGTAAATACATACTTACAAAATAAACATAAATATATATAAATATTGATATATACACAAATATATATACATATATACATACATATCTATGAGTGTACATATGTGTCATGTTCATATGTGAATGCAAGTGTGTATATATATATCTATGCATGGATGTATGCATGCATGTATGTATGCAAGTGTGTATGTATCTATGCCTGGATGTATGTATGCATGTTTGCATGTAGATATGTATGAGATCGGAAGAGCGTCGTGTAGGGAAAGAG	312	1	emb|CDQ56082.1|unnamed protein product [Oncorhynchus mykiss]	4.5e-08	GO:0046872-IEA|GO:0016020-IEA|GO:0016021-IEA	metal ion binding-IEA|membrane-IEA|integral component of membrane-IEA	Molecular Function-IEA|Cellular Component-IEA|Cellular Component-IEA
N00233_c0_g1	GTTTTGTACTGGTTTTCTGGATGTGTTTTCCACAACAGGTTCTGCCTTAACTGATATATCTGGGTGATACTGTATTTCTGGTGTCTTTTGAATGTTTGGCTTATTCTTAAAAGATATTTCCATATCTTCTTCATCAGTGCTGGCCTCACTTGTATCTTGAGCACGAGTTGCAACACTGCGCCTGCCTCGTTTAGATCGGAAGAGCGTCGTGTAGGGAAAGAGTGTAGATCTCGGTGGTCGCCGTCTCATTAAAAAAAAAACTTTC	265	8	ref|WP_073495484.1|hypothetical protein [Enterococcus faecalis]	3.5e-07
N00234_c0_g1	TTTGAATAGTTGAGGTCTAAGGATTATTTAGAGTTTGGGTAGGTTAGATCTATAGCCTGTGAGGGAGAAGAAATTATCAACTAATGAGATTGATGGGATAGAGACACAAACAGCATGAACTGAGGTCATTGTGACAAATCGATAAAAGTGGTATAAAAGAGACTGAATATTTTCACAACACAAGAGATGTATTGACGTGTTTCGGGTTGTATGGTGTATAACTACACTGAGATCTCGGTTGAATTATTCAAATACTTAGCATAATACTCTGATGCAGGATAATCTTCAGCAGATCGGAAGAGCGTCGTGTAGG	313
N00235_c0_g1	GGTGCTCTGAGTCACGTCACTTTGTTGTGTAGGTTCAGCTGCAGCCTCTGTGGTCTGAGGTACTTCCTCAGGGGCTGCTTCCTGAACAGGAGCCTCCTCCTTTGCAGGGGCTGACTCCTGTGCAGGTGCCTCTTCTACAACAGGAGTGGCTTCCTGCACAGGGGCTGCCTCTACTGGGGTTGGTTCCTGAGCAGGTGCTGCCTCCTGGGTGGGGGCAGCTTCCTGAGCAGGTTCGTCTTTCTGCTCTGGTAGCGATTCTACAACGGGAGCCTCGGTACTGGCAACACTTTCCACCACTTCCTCAGTAGTCTTCTCTTCAGCTGCAGGCTCAGCTGCTGGGGTTTCAGCAGGAGTTTCTGCTGCAGTTTCTGTGGTCTCTGCGGCAGGAGCAGCTTCCTC…	806
N00235_c1_g1	TCTTCTCTTTCTTTTCCTCCTCCTTTTTCTCTTCTTCCTTCTTTTCAGTCTCTTTGTTGTCCTCCTTGTTCACTTCATTCTCGACCTGCGTCTGTTCCGCTGTGGCATCGCCGTTGGGGGCCGCGGTCTTCTCAGCCACCTCTTCGATGGTCTCCCCGCTCTTGGCGTCCTCGGCCTTTACGGGGGCGTCCTCGGTCAGCTCCTTGACCTTGACTTCGGTCTCTGTGCTGCCGTTCTTCTTGGGGCTGGACTGGAT	256
N00237_c0_g1	ATCCAGTACTTCTTCAATCAACATATATTCACGTGGGAGCAGCAGGAGTACATGTCGGAGGGGATTGAGGTAAACATCGTGGAATTCGCCGACAATCGCCCCATCCTGGATATGTTCCTGGCCAAGCCGATGGGCCTGCTTGCTCTGCTGGACGAGGAGAGTCGTTTCCCACAGGCCAGTGACCAGTCGCTTGTCGACAAATTCCACAGCAACATCAAGTCTCAGTTTTACGTGAAGCCGAAAGCCCAGAGTCTCGAGTTCACCATTCGCCACTTCGCCGGGAAAGTGGCCTACTGTTCCGACAAGTTCTTGGAGAAGAATAAGAAC	327	20	ref|XP_015595861.1|PREDICTED: myosin-IIIb-like isoform X3 [Cephus cinctus]	4.8e-52
N00238_c0_g1	AGTCTACTTTTCTAAATTAACACTGGCTATCAAAGCCGTGAATAAATTAAATGTATGTAACACTGTTTACCGTTGCCTCATTAAGTTTGTGAAAAACAGGGCGTAATGTTACACTTATGATGGTGCACCTTTAGCAATATTTGATGCTACTTCATGTAATGTACATTTTCTTCTTCATATTTTTTTTTCTAGTAAATGTTTTTTGATTCTTCAAGGGTTATCGTAAGTCCTTAACTGTCAAAGGTGTTTCATGTTGATTTAAATGTGGAGAATGTATGAGAAGTGTAGCAAAAGCGAAAAAGGCATCAAAAGGAAACAGGGGGCTCTGTGAAAAGCAGGCAGACAGTTGCAGCGTTGGTGTACAGTGGATGGCGTCCTCTGCTCTACCTATCAGCTGTT…	497
N00239_c0_g1	GGCAGCTGTGGCTGGTGATGTTGAGGTGGTGGTGACTGCTGTGGCACCTGCTGCATCTGCTGATGCTGTGGTGATTGCTGTGGAGGTTGTTGTTGCTGTAAAGGCAGCTGTTGTTGTTGTAGTGTCCGTTGCTGTGGGTGCAACTGCTGCTGTTTTGGTTGTTGCTGTTTATGTTGCTGATGTGGCTGATGATGATGCAGCTGCTGTTGTTGCTGCTGTTGCTGTTGTTGATGGAGTTGTGGGAGAGGGGGAGCACGAGCCTGTGGTTGAGCCGGAGGTTGAGACGGAGGTTGAAGCTGGGCCTGAGCCGGATGATGATGCTGCAGGGGTAGGTGTGGCTGCTGTTGTTGATGCTGT	357
N00240_c0_g2	CTAAATATCAAGTAACCATTTCGGATACTCCTTTGAAGTGTTCTCATACTGCTTTGTAGCACTATGGCGTCAAACAAAGGATAAATCAAACCAATTGCAATACGACTCCACTCCCTCTGTGGGCTTGGAATAACCAAACGATTGGACATAACTAGATATGGTTATTTTAAGAATTGATTTGAATATCGAACAGTAGGCTTGTGCTTAGGCGGACCATTTGTAAATTAGTACCATAGAAACAGACAACTGACTGCAGTGAATGATTTGCAAGAGTAGAAGATGGTGCAATCAGGCTATTTAAAAAAAAATGATATTTTTGGAG	322
N00241_c0_g1	GAGCACCTCTTAAATACTGTAGCGTACTCATCGGCAATATCCCGTGATTCCATTTCCTATAATTCTGAAATGGCAAATGATTCTTCCACTCCTCACAATGACCAGGTGGAGGCTGTGCGGACGAGGGCATCCAAGAACAAAAGGATCCAACCGCCCCAGGCATCACTCCAGCGGAATTTGCGGAGATGTGGAGTTGCTATCCATCTTTGTGAAAATTGATGGGTTCCTTTATCGGAAGTACGTAAATTCTAATTTAAGATAAAATTGGGAAGGTGCCTTCTGACTGCCGAGCAATAGTAAGATCTGTAGCTCACGAGTCTCCTCTTGCTAGTTATTTTTCACACCGCAGATCGGAAGAGCGTCGTGTAGGGAAAGAGTGTAGATCTTGGTGGTCGCCGT…	412
N00242_c0_g1	AAAAAAAAAAAAAAAAAAAAAAAAAAAAAAAAAATAAGAACAAAAGAGAGAAGATGTATAATCCCAAAAAGGCATAGCCAAAACATGAAGAGTGCATGGCTGACATAGAACAAATGAGGGTAATGAAAACAGCTGCAGTGTAAGTTCAAGTCCGTTGATGCCATGAATGATGACTGGTTGAAGAACGATGCTGTCACTACAACTTGTGGTTGCTGTTGCTGTTGTGGTCATCAGTCACTGCTTGACCACCAATAATAACCTTGGTTTACACTCCAATTTTTAGTTAAGACTTAAGGCAGTACTGAAAAATGCAGGTACAAATAAATATTTTACTTTATTAGATCGGAAGAGCGTCGTGTAGGGAAAGAGTGTAGATCTCGGTGGTCGCCGTATCATTAA…	485	1	ref|WP_073495731.1|hypothetical protein [Enterococcus faecalis]	4.1e-06
N00243_c0_g1	TGTGTTTCTATGCTCTGATGACTTAAGGGGACTACCTCAAATTTTCTGTATGCATTATTTTTTTACTGTATTTATTTATCTACTTTGTATATCTAAATGTATTTGTTTCTCTCTCTCTCTCTCTCTCATAGAGAGTGGCTCCATTGCATACTTGCATTCATAGTCAAACAAAAGATCTCATGTCAAAGATGTTATAGAGTTTTAGCTTTTTTGTGATCGAGTATATATTTTTATGTCTTTTTTCATTACAAAAGGACATTGAAGAAAATTCTGTTCCCAGATTTGTGCTCAAACATCATTTTTATATTATTTTTGTAAAAAAAGGTGGAGGAAAGATTGTTGCCCAGCAACAGTTTTTCATTTAGTATTTTAGAGAATTCTTTAAAGAGATTCATATCA…	695	10	ref|WP_073990112.1|hypothetical protein [Enterococcus faecium]	1.9e-08
N00244_c0_g1	CACAGAGTGAGACGGCGGTCGGTCCTCGTGAGTGGTTCAGTATCCCGCCGTCACCCGAGCAGGGCGGTCGCAAGCAAGCAAGCAGGCACGACGCAGGCAATTTTTTCCTTTCCTGTCGAGTGTGATCCGTTTTCCATCTCTGAAAGAAAAAAGATATTGTTTGTATTCACTTTTTTTTGGAGGTAATGCGACTTTGACTTTTAGATTGGAAAAGGACAGATCGGAAGAGCGTCGTGTAGGGAAAGAGTGTAGATCTCGGTGGTCGCCGTATCATTAAAAAAAAAACTTGCAAAGACCAATAAACTCGACATTAAGGTCGATAGTATACAACTATATC	337	20	ref|WP_072539044.1|hypothetical protein [Enterococcus faecium]	9.6e-08	GO:0006281-IEA|GO:0090305-IEA|GO:0003677-IEA|GO:0004518-IEA|GO:0016020-IEA|GO:0004519-IEA|GO:0016021-IEA|GO:0005622-IEA	DNA repair-IEA|nucleic acid phosphodiester bond hydrolysis-IEA|DNA binding-IEA|nuclease activity-IEA|membrane-IEA|endonuclease activity-IEA|integral component of membrane-IEA|intracellular-IEA	Biological Process-IEA|Biological Process-IEA|Molecular Function-IEA|Molecular Function-IEA|Cellular Component-IEA|Molecular Function-IEA|Cellular Component-IEA|Cellular Component-IEA
N00245_c0_g1	GGGTTTCTGAGGTCACGTCTGAGAACAGCACTGGTAGCACTGTACTGTTGCAAAGTGGGATGTCGACACCCTGGGCTGGTACAGCTACCCGGCCAGATCCTCCAAAGATGACCAGCCCAAACTCTGATCCCCTGCAGTGGCTCATTCCTGGAAGTCCTGTGCATCAAGTGTTGCTTGTACAGGAGCTGCCAGATACCAACGTCTTTGCTGATGTTGATCCAAGCACCAAGTTTTATCTCACAGTTTATGGTATTCTTGCTGCATCAAATACTGTATTTACTCTTATGAGAGCTTTCCTGTTTGCCTATGGAGGGATATGTGCTGCAAGATATATTCATCGCCGATTGTTGGATTCTGTACTATATGCAAAGATAACCTTCTTTGACAACAACCCTCTTG…	1397	20	ref|XP_018013126.1|PREDICTED: multidrug resistance-associated protein 7-like [Hyalella azteca]	1.3e-145	GO:0042626-IEA|GO:0042626-IBA|GO:0000166-IEA|GO:0055085-IEA|GO:0055085-IBA|GO:0032440-IEA|GO:0016491-IEA|GO:0016020-IEA|GO:0016020-IBA|GO:0016021-IEA|GO:0055114-IEA|GO:0005524-IEA|GO:0016887-IEA	ATPase-coupled transmembrane transporter activity-IEA|ATPase-coupled transmembrane transporter activity-IBA|nucleotide binding-IEA|transmembrane transport-IEA|transmembrane transport-IBA|2-alkenal reductase [NAD(P)+] activity-IEA|oxidoreductase activity-IEA|membrane-IEA|membrane-IBA|integral component of membrane-IEA|oxidation-reduction process-IEA|ATP binding-IEA|ATPase activity-IEA	Molecular Function-IEA|Molecular Function-IBA|Molecular Function-IEA|Biological Process-IEA|Biological Process-IBA|Molecular Function-IEA|Molecular Function-IEA|Cellular Component-IEA|Cellular Component-IBA|Cellular Component-IEA|Biological Process-IEA|Molecular Function-IEA|Molecular Function-IEA	EC:3.6.1.3|EC:3.6.1.15	Adenosinetriphosphatase|Nucleoside-triphosphate phosphatase
N00246_c0_g1	CTTTTTTTGTAGTTTTTTTTTTTTCCTGTAGTATAGTTTGTACATAGTCTGTCCACTGAGTTATATTTTTAGGTTTGCATTTTGAAATGTTAATGATATTGGCTTCCTTTACAATGAAGATTGATGATGACGATACACAAAATTGTGCGAGTTCATGGCACTGGCGAGTGTAATGATCATTTATCTTTAATATATGGTCTTGGTTCTTCTGCACTGTTAGAGTGGAAGAGCATTGAGGATTTCACACTGTGGGTAGGAAGCAAAGAAAGAAATTGTCTTGTATTAAAGGTAGCTTCATATATGCATTGGATGTCTTCCAGATTGCAGAAACTTTTTCTTTACATTTTGTGTTTTCACTTCTGTTTCCCCAAAAAAGCATTTTGCACATGTGTTGAACTA…	788	5	ref|WP_073495484.1|hypothetical protein [Enterococcus faecalis]	1.8e-06
N00247_c0_g1	CAAGGAACTTTCCACATGGAGACATGGGTTTTTCCACACGTCAAGTATCGACCCCTCTTCAACCAGCGATATGAGAGGCTTCTGAGCATTGAAGTCGGGACGGACTTCGATGTAAAGGAGCAAGTATATCGGAACTTTGGTGTTCCCTTTGGGCCCAACAGTGACATAACTGTGGTTACACGATGGGGGGCTGGGATCAATGCTGATGGGATGCCGGAACAAGGCGTTGAACAGATCGGAAGAGCGTCGTGTAGGGAAAGAGTGTAGATCTCGGTGGTCGCCGTATCATTAAAAAAAAAACACACAACAACAACACTCAATCACCAGATGACAGACCACTACATCCTCATGACAGCTGTTCATAACGATCTCCACTCTCTCCCACCTA	388	20	ref|WP_073990112.1|hypothetical protein [Enterococcus faecium]	1.5e-07	GO:0008375-IEA|GO:0016020-IEA|GO:0016021-IEA|GO:0006024-IEA|GO:0016740-IEA|GO:0030158-IEA	acetylglucosaminyltransferase activity-IEA|membrane-IEA|integral component of membrane-IEA|glycosaminoglycan biosynthetic process-IEA|transferase activity-IEA|protein xylosyltransferase activity-IEA	Molecular Function-IEA|Cellular Component-IEA|Cellular Component-IEA|Biological Process-IEA|Molecular Function-IEA|Molecular Function-IEA
N00247_c1_g1	TCCAACGGCATCAGTTGCGGTCGGAGAGGAAATCACAGTCGATACGGGAGAACAGGTTGTAGCCCACACCTTTGAGCTGAGGAAACCACTCCTGCCCGGGTCGTGGATGGTCTGGGTATTGGTGGACAACGTGATCGTCGCATCGCACAACTTCCTTGTCCTCCCCATGCAGTTTGTTCAGGGTCGTCAGATTTCGGTTAAGGAGGCCAAAATGCTGCACAAGGGGCCATCCGAGCCCTACACCGAGGAGGATGTGAGCCACTACAGCGTCCTTCTAAACCTTGGCTATCCTGGTAACAGCTCGGCATTGGAGGTCTCGGCGAACCACGCTCTCCTCTACGGCCCACAGCTCTCCAAGTGGATAGACGAACTAGTCACTAGATTCTACACGGTGCAAGA…	662	20	ref|XP_015918377.1|PREDICTED: xylosyltransferase oxt-like [Parasteatoda tepidariorum]	5.2e-30	GO:0000287-IEA|GO:0005615-IEA|GO:0050650-IEA|GO:0016020-IEA|GO:0016021-IEA|GO:0030210-IEA|GO:0030166-IEA|GO:0016740-IEA|GO:0030145-IEA|GO:0030158-IEA|GO:0008375-IEA|GO:0015012-IEA|GO:0006024-IEA	magnesium ion binding-IEA|extracellular space-IEA|chondroitin sulfate proteoglycan biosynthetic process-IEA|membrane-IEA|integral component of membrane-IEA|heparin biosynthetic process-IEA|proteoglycan biosynthetic process-IEA|transferase activity-IEA|manganese ion binding-IEA|protein xylosyltransferase activity-IEA|acetylglucosaminyltransferase activity-IEA|heparan sulfate proteoglycan biosynthe…	Molecular Function-IEA|Cellular Component-IEA|Biological Process-IEA|Cellular Component-IEA|Cellular Component-IEA|Biological Process-IEA|Biological Process-IEA|Molecular Function-IEA|Molecular Function-IEA|Molecular Function-IEA|Molecular Function-IEA|Biological Process-IEA|Biological Process-IEA
N00248_c0_g1	AAAAATGTCAGAGCAAAGACTTATCCAAACATGTAACAAAAAAATGCATCTTTAGAAATAATTTGTGATATCCTAGTAGGCAAAATAGCCAGGGACATGTTAATGCTCACAGATTTAAAATATCTCTTACATAAATTTTGTACAGTATCTGATGTTTATTTGAATTTTTCAATGCCCCATGTAAGAAAACACACCATTTAGCATCTGCTAGTAATTATTTTGAAAGTCCAATGGAAGAATTGCTATCAATAGATTTTTTGTATGGGCTTGAAAAGGAGTAGTGGTTGCTGAGATGCAACCTGCATGATAGGCATGAAAGATCTTGCATATGTTAGATTTTCTTTTGAAGAATAGAATGTCCCAGGCTAAAAAATTGATCTAGATCATTAGTAGCACACA…	495
N00249_c0_g1	GACAATTCCAAAACAAATGCGACTCGAAATGCGACGAAGCGAAAACAAAGACGACTCAGGATGCGACAATGCCAAAACAAATGCGACTCGGGATGCGACAATGCCAAAACAAATGCAACTCGGGATGCGACGAAGCGAAAACAATTATGACTTGGGATGCAACGAAGCGAAAACAAATATGACTCAGGATGCGACGAATCGAAAACAAATGCGAGATCGGAAGAGCGTCGGGTAGGGAAAGAGTGTAGATCTCGGTGGTCGCCGTATCAATAAAAAAAAAA	281	1	ref|WP_073421111.1|hypothetical protein [Enterococcus faecium]	5.9e-06
N00250_c0_g1	TCTTTGTTGACATGTAATTTACAATTTTCATACGATTTTGTACAAACTTTTTTTTTTTTTTACCCCAGATAAAAAAGAATGATTTCCTTTACTGTAAAAGCAAATTTTTAAGATATCTGCTATACAGGAGGGTGCTAATAACATTCTAGTTTTTCTGGTAGAAGTGAGATCAGTCTTTCACACAAGCTGGAAAAATATCTTGCTGCTGAGTCTTATGTTGCTCAAAATCGTTTGGTTGGATCAAGTTGTATGTGTGTACTCTCTGTTATCAACTTGGGGAAACAAGATGAAATACTTTGGTTCCAGCATATATTTATGCCAGACAGATGTCTTGCTTCATTGCTGCTGTGTTGCAAGCTCTATATTTTATTCCAGACATGGCCATTCATTTATTGTCAG…	801	9	ref|WP_073994922.1|hypothetical protein [Enterococcus faecium]	5.1e-07
N00251_c0_g1	TGTATCTGTATATATATAAAACTGAACTATCTTTACTCAATGACTTTCTGAATGTGATTCCATCTGTGACTAACACCATCTCATGTGGTATGAGAGAAGTGTGTCAAAATACCTTTAATGCTTTCTCTTGTTATTAGTCTGGAGTGAAAAAATAGGTCTTAGTTGATTTTTAAAAAGTAACAATAACAACTTAACAACGATAGGAATGTTTCATATAAGTTATGTACAAGAGGGCAACTCAAGAAGCTGATTTACAGGTAGTGTGGTGTGAACATCTGTTGCAAATCACACCTTGGCCTGATTACAGAGTGCCTGATGACCGATTCCCAAGAAGAGGAATCGGCCCTTGCATCCAGATCTGCTCAAAAACTGCAGCAAATTTATTCTCAATTGAGCACC…	511	1	ref|WP_073985063.1|hypothetical protein [Enterococcus faecium]	9e-06
N00252_c0_g1	GAAATGGGTGCAGGTTTTTCTATATTGGAAGGCTACAGTGAAGATGGAAACCAGGATGTTCATGCATCCTCGTCTAACCTTGGCAATGCACAAGCACATCAGATGGTGGAACCGGAGAACCACAGCCTGACTGGGGGAGGTGGAGTGGCTACAGCATCGACCGCCAACGCCAAGGGTCACCGCTGTCCTTACTGCTCCTATGTCTCTGACCGCTCCTGCAACTTGAAGAACCACATTCTGGCGCACACGCGGGAAAAGCCCTACGCTTGTCCCCACTGCCCGTATAGGTGTATTCAGAAGGGAAGGTTGACGATCCACATTAAGACGCATACGGGAGAAAAGCCGTTCTCTTGTCCCCACTGTCAGTACCAAACTGCCAATGGTAGTAATTTGAAG	396	20	gb|JAQ14811.1|Zinc finger and BTB domain-containing protein 17, partial [Lygus hesperus]	1.7e-18	GO:0016020-IEA|GO:0016021-IEA|GO:0003676-IEA	membrane-IEA|integral component of membrane-IEA|nucleic acid binding-IEA	Cellular Component-IEA|Cellular Component-IEA|Molecular Function-IEA
N00253_c0_g1	GAGAAACATTTCCGATTAGTGTTCCAATGACGTACTGTGTTGTATCGCAGAAGCAACAGTAGATAGGTGAGGAGGCGGGCGCAGCGTGGCAGGATGTGAGGCTCTCCCACCCTCAGTAGTATCATGGCCCAGGAGTTCCTCCCGCTCTGCGATGTGCTCTTCAACATCATCTCGCTGGCGTCCTACTTCTGTGACGTGGTGTTCGACGTGGTCACCATCTACACCCTGTACGAGCATCAGGAGGTGGTGTGGTTCACGCTCTCCCTCTCCTGTGTGCTGCTGTCCCTCGTCGTATGCCAGCTCTGCTCCTTCAAGTGGTACCTCTCGAGCCTGCGCAAGGACCTGGCCAAGAAGGACTGCGACCTCAGCCTCATGATCCTGCTGCACTTCTTCCAGGG	398	20	gb|JAN37543.1|XK-related protein [Daphnia magna]	8.3e-19	GO:0016020-IEA|GO:0016021-IEA	membrane-IEA|integral component of membrane-IEA	Cellular Component-IEA|Cellular Component-IEA
N00254_c0_g1	TCTCTCTCTCTCTTTTCTTTTCTTTTTTTTTCTTTTTTTTTCTTTTTTTTTTTTTAGATAAGTGATTGCTCTCAAGACTAACTTTGTTTTGCATTTCAGTTGTATTACATTGACACCTTAACTACTTGAGCAATCTTCTGTGATGCCTTGCAACATTTTAGATATTCATGATGAAACATTTACATGTTCTCTGTGAATGGGATTCTTGTAGCTGAATCAGTTTTTCTTTAGTCATTCTTGTAATAATGACTCACCAAAGAGTTTTCACAAGTCCTAGAATATATGACAGGCCTCCAAAACAGATAAAACCCACTTATCTTTCTTCTTTTTAATATTATTTTTTAAGGAATTCAGAAAGTATGAAATTGTAGTGTTGTTTGGCTTTATATTTCATCAAAT…	717
N00255_c0_g1	CTCATGTCAGTATTGTAGAGTTAGAATTTAAATGAATAAAAAAATAAAACGTAGTTGAATTGTAGCTTGAAAACTTGCAAAGATTTGTTCTTTTCTGTTGTAAAAGATGCAAAGCTGATTTTCATTTGCTCTTGCTTTTTTACAAATTTATATCACATGGTTCTTTTTTAAAGCTCCTGTGACCCCAGTGTTACAGTAAGACATAAAACCTCATTAGAACTTAGGAAATTGGTGTATTACTGAGATGCCAAAGACTATTTATATAGTTATCCTTCATGTGAGAGAACATTCTAGGAAGGGGAACTTCTGTGGTAAGCAACAGATCATATCACTGAGA	337
N00256_c0_g1	GCAGGTACACAGACTCTACATTCTCCTGAATGCTGACATCTAAGTTAGTAGATCTGGGAGATTTACAACATAAAAACCGGGTTAAAAATGGTATACAAATAAAAGAAAAATCAGAGAGAATTAAAGTAAACAAGTATATAAAATAAAAGTGTGAAATCGGTTCGAATAAAAATCCGAAAAATATATCAATATGAGTAAAAAACATCTATACATATATATAAAGATAGATATAGATATAGATATAGATATGCACATATATATTAAAGATTCTGATAAGTAAGAAGAAAAATAAAAATTCACAAATATAAAGCTCAAAACAGGT	322
N00257_c0_g1	AAGAGGACCGAGCTTCTGTTTACAAATAATCACATCTCCTACGAGCCTACTTTACTATTGAGTAGTCTAAAACCTTGTAAAAGAAGTGTCAAGTGTCGTGTTGTGCTGAAGTGATTTCATGCAGTGCAGTGAAGTGCTCGGTTTTTCTTGGGAGGGCATATTGAGCTTAATTAAGGAACTTTATCATGTTTTAGGACAGCACAGTACAACACCTCTACTTTACCCTCCCACCCCCCTCTCCGAAGGTGTGGATATTGTTCATACAATCCACAGGGAATTACTGAACGATTAGCTATTCACTGCACAAAGAAAGGTGGAAAGGCCAAGAGTAAGGCCAATACTATACGAGCGTCTGTGTTGCTGACGCCTCCCTGTATTTTATTTTAATCTAGAG	394
N00258_c0_g1	CTTTTCCGATGAAACTGTATCTTATGCACAGTAAAATATGATGGTGTTGCATACATATTTTTCCTTATGATAATGTAATGGGACGTTTGTGTCTTCAACTGACTAAGCTTGACATAACTAACGGGTTACAGACAGCAGGTTACATAGAGTTGTTCTTCTTTTGATTTAATTATAGATATAGCAACATAAAGATTAGGTAATCTCTTCTCTTGTTTTCTTCGAAGTTATCAGCTTTGTGGTTCTGATTCCTGATAGCTATTGAAGATTTTTATGTATATATATATTTCCTTTTTTTTTCATTTACTTATTTATTTATTAATACAGAAAAACAAACTTTGTACAGTACATAGTAGTTGATCTTTCTTTGTTGTCTTATATTTCTCTCTGGTAGGGAGTTAA…	1279	1	ref|WP_073495731.1|hypothetical protein [Enterococcus faecalis]	2.9e-06
N00259_c0_g1	AACGTATGTTCTGTCGTGGTGGCAGGTCTGTACCAGTGAGGAAGAGATAGATAGTTAGGGAATTAAGTTGTGTTTTTATGCATATCGTACTGTGACTTCGCAGCCTAATTAGAGGTCTCACATATCAGTGACACAATCAGTAAAGATAAAAGGAAAAAAACAACACAATTACAATAAACAGAGTCTGCGATAACGGCGCCGAAGAGTCGCAACACACGACCTTAGCCAAGATGAATGTGAAGATCCAAATCGCGATCTTGGTGACGGTGGGGGTCGTCCTCATCGTCGGGAGTCTGTGCTTTCAGGCCAAGTTCCAAAGCGTCTTCGACAACATTCTCGCCAACAAGCTGATGCTCAAGCCGGGCTCCAAGACGCTCGAGTCCTTCAAGTCGCCACCTG…	540	20	gb|AKO62849.1|scavenger receptor B1 [Marsupenaeus japonicus]	1.8e-51	GO:1905123-IEA|GO:0016020-IEA|GO:0016021-IEA|GO:0005044-IEA|GO:0001508-IEA|GO:0043202-IEA|GO:0006898-IEA|GO:0005764-IEA|GO:0019899-IEA|GO:0005765-IEA|GO:0006622-IEA	regulation of glucosylceramidase activity-IEA|membrane-IEA|integral component of membrane-IEA|scavenger receptor activity-IEA|action potential-IEA|lysosomal lumen-IEA|receptor-mediated endocytosis-IEA|lysosome-IEA|enzyme binding-IEA|lysosomal membrane-IEA|protein targeting to lysosome-IEA	Biological Process-IEA|Cellular Component-IEA|Cellular Component-IEA|Molecular Function-IEA|Biological Process-IEA|Cellular Component-IEA|Biological Process-IEA|Cellular Component-IEA|Molecular Function-IEA|Cellular Component-IEA|Biological Process-IEA
N00260_c0_g1	TAAGGATTTGCCAGATGTCGGGGACCTGGAGCTATTTGTCTGCATGATGAACTCTCTGCATCAATTACATCTTTTGCATAAAGTCATTTCATTCTTCCATTTGTCACAGTGAATTCCTGTATTTCACGGGATATAAAGTGATGTTTAATACATTAAGTGTTAGACTCTTGTGTTAGTTTATATATTTATTTATTTTCATAATATTAAAGTAAATTATGTGACATTGTCGTTAAAGTTCTAGTTGCAGAAATGGCAATGGATTTTGTAATCAGATTTTAGTGGGGACTATCTTTAGAAAAAGTTACCCCCCCCCCCTCACCACTTTTATTGATAATATTATAATTGATTAATATATTATTTATATATTTATAAAGCAGCTACAAATTTGTCTTACATGTT…	1000
N00261_c0_g1	CAAAGATGTAATGTACAAACTTCAAGGTTTTTCAGTATCTCGACAAATGCAAAGTTTCAGAGCACAATTACCTCTCAGTATTTTTCATCCGTTATTGCTTTTTATGAATGAACTCAAATCTTTTGAGATTATCTTCTAAATGCTCAAAGAAAATACTTTGATTTTATGAGACAATAATTTTACATTAGCTGCAAACTATACAAGGTAATCATTTCTACAATTTTGAATTTTGCCCAGATGCAGTTAATGGTAAATACTTTGCTCAAAAAAAACTTGGTACTGCATCATGAACTCCAGGTAAATGGTAGCATTTGTGTAATAAATACTAAAATATATGAATTGCACTAACACACTGCTTGCCAGATTCCTAGACAAATAATGTTTATCCTCTAACAAACT…	457
N00262_c0_g1	TTCGTGGTAAAGTGTTGTTAACCCTTTCACGCCGGCTGATGTTCTATCACGTCATGATCTCTCCCTCAAAACACAAGTATTACATCGTTACATATGCATATACTCATAGGAGTTTGATTTGTATAGACACATTTTTCGTCAATTGTGAAAATAGTGTAAACAAATACAAAAACCTCCTATTATCACCCTGTTGAATTGGGCGAGTAAGAGAGATCGGAAGAGCGTCGTGTAGGGAAAGAGTGTAGATCTCGGTGGTCGCCGTATCATTAAAAAAAAAA	278	18	gb|EOA08150.1|excinuclease ABC subunit A, uvrA [Pediococcus acidilactici D3]/ref|WP_005919053.1|excinuclease ABC subunit A, uvrA [Pediococcus acidilactici]	1.4e-08	GO:0003676-IEA	nucleic acid binding-IEA	Molecular Function-IEA
N00263_c0_g1	CGAACTGGCGACGTGCAGCCTGTGCCTGGCCTGCGCGTCGTAGGCCAGGGTAGGATTGACAGACTCGGCATAACCTTGAAGGCCCGCTACCAACCACTTGCCCGCTCGAGACAACTCGAGGGCGACACGGGCGCGCAGGCGGGGGAGGGGATCCGAGGGTGAGGTGGAGGACGAGGTGGAGGTTGAACTGGAGGTCCTCTCGAAGGATTCGTTCAAGTCGTCACTGTCCAAGCGCTCATACGTGCCCCTAGGCGAGCCCCCGTCCCTTCCTCCGACAAAGGACACGAGGAACCTCCCGGCGCTCTTCAGTCCTTCTAGGGCCCTCTTGCGCGCCTCCTGCAGTCCTTGGAACTCCCTCC	359
N00264_c0_g1	TCTTTTATGTATCTGGACAAGATATTACGTATAAAAGTGATTCGCGTAGAGACCATGTGAACAAAACAGATACGACTTGACTTCTTGCGATCTGAAAGTGTATCTTGTGTGAGACTTTATTATTAAAATAAAAAAAAATAACACGTTTCCGCCATGTGAATGCTGCTGGTATGAGACACGAACAAGTGAAGCAAAAAACAACAACAATAAGATATTAGTTGTTGTTGTTTTTTCGAATATATATATTTTTTTATATCTCTAGTCATCTCCAAAAATAAATAAAACTCCTGCCAAGATGGTGCTCTTAACGGATAATAATAAAGAGAACACAAG	333
N00265_c0_g1	ACTCAAATGTGGTTTGTGAAAATCAGTTTTGGTGATAGAAGTCCTGACACAAATTGAACACAAGGTTTTGTTGACATTTTGTTTCGCTTATTTAGACTAAATGTGACATGTATGTTCTTTAAAATATACATTTGTCTTCTTTTTTTCAGAACAAAGTGCCTTGAATACCAATGATCTTATACTGTTATTTAGATTTCAGTGGTATTATTTATTTCATAAATGTTATTGTGGGCATTGTTGATACTGTTCTGAATTTGAGTGTTTTTATGATTTTTTTATGTTAAAATTACATGGCAGATCGGAAGATCGGCG	312
N00266_c0_g1	CATTACCCTATTATTTTACTTCAAGGCTACTACAACTACAGTTATGTGTAACGAGCATAACCCTGATGTTGTTCTACAAGATACTTTTGTTCTTCCAGCCTCATGTGAACTGACTTCATTATCCTTATTTATTCCAGCAACCCATACCTACACAAGGAAGATTGCAATGAATACCTCCTACCTGCAGCCCATGTCGGTATCATTGCCATCCTATAACATTTCTCTTCCTAGTATAACCTTTCAACAGATGCCTACTTTGCAACAGCTTGATGCATTTACCCCGCTCAGCCCGTTCCACGCAACCTACGTTTATCCCGTATACGTTACCGTCGCCGGAATGTGTATGTTGCTAGTAACCCTGGGAGCGTGCTATTTCATCACCTACAGGCGAGTTGCATT…	722
N00267_c0_g1	TGAAAACAATGCCAGGTGTAGAAAGTTACAGGTTTCATTTTATTGGAGAATTGAGATAGTATCTGGAGAGGTTCATACATTCAAGCACAGTTGTTTCTGTTACTGTAGGCTGCCCTGTATACACCCAGGATATTTAGTCAATTTTGGGTATTAGTGTTAGAATATTTTGCTTTAATTCATCCTTGTACTTGTTGTTTCAACCTTTGAACAACATGATTCAAGATCATGAACAGGGACTGTTGATTCACTGATTATCTGTGACAATCAGTTGTTTCTATTATCAATTGACCTATAGTGGTAACAAAAGAGATTATAAACAAATTACTCAAATGAATCGTACCTGTGATTTAAGAGGTTTTGACTACAATTTTAGGTTAATGTTGAATTTTGTGGGTTTTC…	929
N00268_c0_g1	CATTTGCATATATAACTGCGTAAATACATACTGTGATCTTGTTTGAGCAAAACATTCATAGTGTGATTGCTGCTGTTGAGCTCACATTTTGATTATCCCTTTATGATGCTGTAAGGTGGCCAGATGCTGCCTCTAGCCCTCTCCCGGGGGCGAGCGAGCGCGCTCTCTGCTCTCCCGCTCGGGCTCTCCCGCTCGGGCTCTCCCGCTCAGTGCCGGAGGACTGGACGATGCCTGTCGCCTGTCTTTTTTATCAGAGTTTTCCTTTTAACTGGACTTTTCTATATTTATTTTTATTATTTTTACGAAGCC	309
N00269_c0_g1	TTCTTATCCAAAGTTTACTCAGAGCCTTCATCTACATTCTCTGTTCCAAGTCCCTTGAAGGTAGCAACGGGCACATGAGTTGCCAAAGTGTAGAAAGGGCGGCTGGATTCCTCATCCTCATTACGGCGGCGAGAAAGCCTCACACGTACACGGAAAGGAGGGTTCCTAATGCCACGGCTCCAGATAAACTTGTTAAGTCTCAAGTCAATGCGTACATCATCCGTGTTCATCTGCTGCTTGGCAAACTTGCGGATTTCCTTGATGGCACGGGTGGCTTTCCTCTTGAAACTGACTCCATGCAGACGAGCATGGAGGTTGATGGTGTATTCCCTGGTCACCACCTTGTCGATGGCCGACTGGCGCTTCTCAGTCTTACGACGAGGCATCTTGTAT	393	20	ref|XP_008192630.1|PREDICTED: 60S ribosomal protein L31 [Tribolium castaneum]/gb|EFA02592.1|60S ribosomal protein L31-like Protein [Tribolium castaneum]/ref|XP_974326.1|PREDICTED: 60S ribosomal protein L31 [Tribolium castaneum]	8.4e-43	GO:0003735-IEA|GO:0003735-IBA|GO:0002181-IBA|GO:0022625-IBA|GO:0005840-IEA|GO:0006412-IEA|GO:0005622-IEA	structural constituent of ribosome-IEA|structural constituent of ribosome-IBA|cytoplasmic translation-IBA|cytosolic large ribosomal subunit-IBA|ribosome-IEA|translation-IEA|intracellular-IEA	Molecular Function-IEA|Molecular Function-IBA|Biological Process-IBA|Cellular Component-IBA|Cellular Component-IEA|Biological Process-IEA|Cellular Component-IEA
N00270_c0_g1	CCTATACCAAATGATTGTGCCTTGGCAATGAAAACATTTCATCAGATAGTTTGACTTTGAGAGAGTAAGCAGTCATAAAGTAGGGAACCATGTAATACTATTTTTATTATTCATTTGTTGTATATAAATAATAGACATAATTGTGTTGTAAAGTTAGTGAAGTAGTTCCTGTTAATGTCTGTAAAAAGTACAATATTGTAAAAGTAAATCAACTATATCAAATAAAGTTATATTATGATAAACTTATTGTTGAAGCTAACATTTTTAGTCAGATATTAATTAATTGGTAATTAATGATACTAACATCCGTTCCTTTTTTTTTTGTTTCTTACATTGTGTTTTATATGAAAACTTGTATTTTGAAATAGTTGTTACTATGCAAAATTTGCAATATGAATA…	910	7	ref|WP_080489379.1|hypothetical protein [Enterococcus faecium]	3.2e-08
N00271_c0_g1	TTGATAAATGGATAGTTGTCCAGAATAGGACTATGCGAAGATACAGAAAAGGGAGCAATATTGCTTCACAAAAGGGATCAAAACGACATCGATAATGACGACTTTGTGAAAGATAGTGGTTGAATCATCAGATAATGGTGTCCAGAGATGTTGGCCGAAGCGCGTACGCTCACCCTGATTCTATGATTCTAGTGCAGATTTTGCAAGGCTCGCCCAGAATACATCAGGCTAACATCTACTCATTCTTTTATGTGTTTATTAAAGGTCTCCTACATTAGACTTAGCAAACCAGACCTTAGCAGTGGGTACATGTGCTGTGTTGGGTAAAATACTACAGTCAACAACATGTATTAGTAAGGCCAGTTTTGAGGACCAGATCGGAAGAGCGTCGTGTAGGGA…	442	8	ref|WP_073990112.1|hypothetical protein [Enterococcus faecium]	2.4e-08
N00272_c0_g1	AAAGGGGGGAGGGGGTTACTGTATTTAATAATTTATTCTTTTTTTACAAATTGATATTTATTAATATAAAGACTGAATGAGAAGTATAATTTATGCAAAAAACAAAAACAAAAAAAAACCGGTAAGGTGAGCAACGTTGCTCTGATTCCATACATTTAAAATCAATCAAACTCCATTAACAGCAATTATTTGTATAGAACCAGCTCGGTTTTGAATTTTATCCCTTCCACTATTGAATTGAGTGGTTGTGATGTGGTGGATTATCATAAATCTCTTATTCATTACAAGCAAGATAAAAAACTGATGTGAAATGTATGTAACATTCGTGTCTTTGAAACCTGTTATCTGTTTATTGAAGGCTGGAAG	366
N00273_c0_g1	ACATCGCACGAGAGAGGAAGAGGCAGAAGAAAGGGAATTGACACAAATATTAGGAAATTTGGAATGCATACAGGATCGTCTGGAAGGAGCCAGGAAGATTCGGAAGCTGAGGGCGGAGGTGAGGGAGAGGGAGGAGCAGCTGACGCAGGCCGAGGAGCAACACTCGGAAGAGTTGAGGAACCTGAGAAGAAAACATCGCACGAGAGAGGAAGAGGCAGAAGAAAGGGAATTGACACAAATATTAGGAAATTTGGAATGCATACAGGATCGTCTGGAAGGAGCCAGGAA	288
N00274_c0_g2	CATCCGAGTCCGAGTCAGAATCAGAGTCAGAACTCTCACTGTCTCTCTTGTCACTGGAGAGTGCAACATCAGCAAAGAAGTTCAGTGGAGAGTTGGACATCTCCTCATCTTTGCCATTCATTTTTTCAGTCTTCTCCTGCTTCACTGTCCCATTCACCAGTTCACTTTTACTAGGGTCTTTCTTAATATTTTTGAGCAGATCTTTATTAACTCCATTGAGCTTCTTCTTATCATCTTGGGATGCTTGTTCTTTGTACTTTTTAGCTTCAGGGCAATCACAGTACTGAGGGATGTTCCACTTATGTCTCACTTCATGCACTTTCCCAGATCGGAAGAGCGTCGTGTAGGGAAAGAGTGTAGATCTCGGTGGTCGCCGTATCATTAAAAAAAAAAAACCTA…	500	20	ref|XP_018015621.1|PREDICTED: probable JmjC domain-containing histone demethylation protein 2C [Hyalella azteca]	4e-15
N00275_c0_g1	TTTTATCATTTTTAATTAGTCAAGTCTGTTGGCTTATTTTATCTTCATCTAGAAGATGTGATTTTATGATTGAAGGTTCCTACGATGCTAGACATTAAAATTTGTGTAGTACAATTATGGATCATATGTGGTAGCTGTAGTCTATAGTAGCTGTCCAGATTTCTGAACATTATTGCTTATTAGTGTTTCCATATTACAAGTATGGAGAGTTGAAAGCTGTAGTCAACTTATTTTAGAATACCAAACAGTGCGTATACTGGCCACGTGTAGCGCTTAATGCATGCTGTAAAGTCCTTTAGCTTCCAGTCGTTAGATATGCCTTTTTTCAGATTCATTGGAGGGTGATCCATTTTATTTCTGATGGTATGCAAATATTTTAGAAAGTGACAGCTATATCTT…	821
N00276_c0_g1	AAAAGGAGGAGTACGAGGAGAAAGAGGAGGAGGAAATGTAAAAAAAAAAAGGAAGAGGAAGGGCCGAGTACGGGGAGCTGACGTGGGAGCGAGTGAAGGAGGAGGCTGGCTGTAAGACGACAGAGTTCACCAACCAAAAGATCTACGACGACAACCTCATCATACGTCTGGCAGAGGCTTGTGCCAACATCCTGGAACATGGAGATCACCTCGACTACCTCAGGATCTTTGGCAGATGGTTCGTGCGGTTCTGCAGCGACCGGAACTACGACAAGATGCTGAGGATCACAGGGAGACACTTCTGCCAGTTCCTCACCGAGATGGACAACCTCCACTCGCAGATGAAGTATGGTTTCCC	358	20	ref|XP_002430302.1|Soluble guanylate cyclase 89Db, putative [Pediculus humanus corporis]/gb|EEB17564.1|Soluble guanylate cyclase 89Db, putative [Pediculus humanus corporis]	2.9e-22	GO:0006182-IEA|GO:0000166-IEA|GO:0016849-IEA|GO:0004383-IEA|GO:0016829-IEA|GO:0020037-IEA|GO:0035556-IEA|GO:0005622-IEA|GO:0009190-IEA	cGMP biosynthetic process-IEA|nucleotide binding-IEA|phosphorus-oxygen lyase activity-IEA|guanylate cyclase activity-IEA|lyase activity-IEA|heme binding-IEA|intracellular signal transduction-IEA|intracellular-IEA|cyclic nucleotide biosynthetic process-IEA	Biological Process-IEA|Molecular Function-IEA|Molecular Function-IEA|Molecular Function-IEA|Molecular Function-IEA|Molecular Function-IEA|Biological Process-IEA|Cellular Component-IEA|Biological Process-IEA
N00277_c0_g1	CTTCGCCCCTTTCCCCACCAGGAGGACCTGTTGACCATGAGCGTGCAGATTGCGTCCGGGATGGAGTACCTCTCGTCGCAACACTTCGTCCACCGCGACCTGGCTTGTCGGAACTGCCTGGTGGGAGAGAACCTGTGCGTTAAGATCTCTGACTTCGGGATGTCCAGAGATGTTTACACTTGCGATTACTATAAGGTCGGAGGGTCCCGGATGCTGCCTGACCGCTGGATGGCGCCCGAGAGCATCATGTACGGCAAGTTTACCCTGGAGAGCGACGTGTGGTCCTTCGGCGTTGTCCTCTGGGAGATCTATTCCTTCGGGAAGCAGCCTTACTACGGGAACTCCAACGAACACGTTGTGAAGTTGATCCAGCAAGGCATTCTCCTGAGCCCCCTCGAC…	465	20	ref|XP_018496592.1|PREDICTED: BDNF/NT-3 growth factors receptor [Galendromus occidentalis]	8.5e-79	GO:0004888-IBA|GO:0005737-IBA|GO:0004714-IBA|GO:0004713-IEA|GO:0004715-IEA|GO:0005518-IBA|GO:0070374-IBA|GO:0043066-IBA|GO:0030154-IBA|GO:0016740-IEA|GO:0018108-IEA|GO:0038063-IEA|GO:0038062-IBA|GO:0004672-IEA|GO:0043235-IBA|GO:0009968-IBA|GO:0005524-IEA|GO:0005887-IBA|GO:0006468-IEA	transmembrane signaling receptor activity-IBA|cytoplasm-IBA|transmembrane receptor protein tyrosine kinase activity-IBA|protein tyrosine kinase activity-IEA|non-membrane spanning protein tyrosine kinase activity-IEA|collagen binding-IBA|positive regulation of ERK1 and ERK2 cascade-IBA|negative regulation of apoptotic process-IBA|cell differentiation-IBA|transferase activity-IEA|peptidyl-tyrosine …	Molecular Function-IBA|Cellular Component-IBA|Molecular Function-IBA|Molecular Function-IEA|Molecular Function-IEA|Molecular Function-IBA|Biological Process-IBA|Biological Process-IBA|Biological Process-IBA|Molecular Function-IEA|Biological Process-IEA|Biological Process-IEA|Molecular Function-IBA|Molecular Function-IEA|Cellular Component-IBA|Biological Process-IBA|Molecular Function-IEA|Cellular…	EC:2.7.10|EC:2.7.10.1|EC:2.7.11|EC:2.7.10.2	Transferring phosphorus-containing groups|Receptor protein-tyrosine kinase|Transferring phosphorus-containing groups|Non-specific protein-tyrosine kinase
N00278_c0_g1	AGTGAGTGAGTGAGTGAGTGAGTGAGTGAGTGAGTGAGTGAGTGAGTGAGTGAGTGAGTGAGTGAGTGAGTGAGTACGTATGTATGTGTCTTATTAAACTGAGGCATTGTTTTTTTTTTAATGTACACATGTGTATAATCAACATCCATCCAGGAAGGCATGAGTAATTTTAGGTCAGTCGAGTATTGTTCAGTCAAGCTCTAAGCTAAAAGATTCGTCGCCTCTGACTCATGACCGGAATGGTGGAATGTGAAGTATGAGGTAAGGAAGTATGAGGTATGGAGAGAATGTGAAGTATGAGGTAAGGAAGTATGAGGTATGGAGAGAATGTGAAGTATGAGGTAAGGA	348
N00279_c0_g2	ATTGAAGATTGGATAATGAAGAACTGCCTTCCATGTCTATGAACGAGTCCCCCAAAAGGCTCCTTCTACACAAGGAAGACAAAACCCAAAAAATGAATAAATAAAAAAAATAAATAAAAAATAAAGATGATAATAAAGAAAGAAAGAAAAAAGAAAACAATTCTCATTACCCTAACCAAAATTATATACCTATTGATTCAACTCCTCCACCAACAAACTCCTGTTTCATCTTGCACAAGCCATGCAAGGAACGAGGCGCAGAAATGCTGTTCCTGTGCATGACATGAACCTTTCCAGGACTTTTGAACCTTGAACCCCGAGACACTGGCACGGGCGCTCTCTCGGCTACGAACAGATCGGAAGAGCGTCGTGTAGGGAAAGAGTGTAGATCTCGGTGGT…	446	9	ref|WP_073990112.1|hypothetical protein [Enterococcus faecium]	8.5e-08
N00280_c0_g1	CCTCGTTTTAGCGGTGCGGAGGTTTCCGTGCTCTTTGGGTTGAATTTGAAATTGGAATTAGGTTTTTTAGATGGTTCATGGTTTGAATTGGCCAAAAGTTGAGCGTGACATGTAAAAAACATTATTTTTTGGGAAACAATACAAGTGAGTTTTTAACGGAATCATTTATTACTCAAATAATATGTTCATTTTGAAATTTTCTTGCAATGCCAGATATTGGCAAATCTTCATAATAGGACAGCGCAAAGATATGGGGCAGATCGGAAGAGCGTCGGGTAGGGAAAGAGTGTAGATCTCGGTGGTCGCCG	308
N00281_c0_g1	CTTCCCTGTCTTTCATCCCTAGACCTGACCTTGACACGATCGAGATGGCGGCGCCCTTACTTGAGACGGAAGCAGTGCCCGCGGACGCCTTCTTGGGTGTCGGCGCGCTGGTCCACTCGTACTGCCGCGACCATCCCTCCTGCAGCAGCGAGCCTCCCGTGCAGCGAGTCATGGGCGCTTTCCACGCGTTCCTGGGAGAGTCCTGCCACCGAGACTCTTCCGATGACAAGATCCAGATCCTGATGGCGCTGAAGGGGTTGGAGAACGCAGGTCTGGCCGTGGGCGTAGAGGTTCCTCCCAGCCTGGATAAGTGCATCCAAAACGAGGATAATGAGAACGAGATTCGATTGGCTGCCATCACGGCTTTCAGGCGTTTCCCGTGTGGCGTTTCCCGCGAAC…	848	20	ref|XP_018021013.1|PREDICTED: uncharacterized protein LOC108677311 [Hyalella azteca]	9.7e-66	GO:0006869-IEA|GO:0005319-IEA|GO:0005319-IBA	lipid transport-IEA|lipid transporter activity-IEA|lipid transporter activity-IBA	Biological Process-IEA|Molecular Function-IEA|Molecular Function-IBA
N00282_c0_g1	CTACAGTGAAGATGGAAACCAGGATGTTCATGCATCCTCGTCTAACCTTGGCAATGCACAAGCACATCAGATGGTGGGGCAGCCCTGTGATAGCAGAAGCGAGGCAACCGCCAAGTTACATCAGTGTCCCATCTGTGCATATTCCACATTTAGAAAAGACAGCATGATAAGGCACATAAGGACGCACACAGGCGAAAAGCCCTATTCTTGTGTTCATTGTTCCTACAGTGCCAAGACCAAAGACAAACTGATACAGCATGTTCGTATTCATACTGGAGAAAAGCCATATCTTTGTCCCTACTGCCCATGCCGGTTTTCCTCGAAGACGTACCTAACAACTCATGTTCGTGTTCACACAGGAGAGAAGCCATACGCCTGCTCATTGTGCCCATATCGTTC…	619	20	gb|JAG26019.1|Protein glass, partial [Lygus hesperus]	1.2e-31	GO:0000981-IEA|GO:0040034-IEA|GO:0005634-IBA|GO:0006357-IEA|GO:0003676-IEA	DNA-binding transcription factor activity, RNA polymerase II-specific-IEA|regulation of development, heterochronic-IEA|nucleus-IBA|regulation of transcription by RNA polymerase II-IEA|nucleic acid binding-IEA	Molecular Function-IEA|Biological Process-IEA|Cellular Component-IBA|Biological Process-IEA|Molecular Function-IEA
N00283_c0_g1	TAAAGAATGAGATAAGGAGAGATGTTATATATTTTTGTTACAATGTGCAGTTCCTGTAAATATATTTTATATAATGAAAATGTAAACTGCATTCATATTATTTTAATAGTATTACTGACTAATATAAGAAATATAAAGCATTGTGTTAATCTCTTTTCTCATGATGCTTTTCTATTATATATTCATGGAATGCTATCTATTCATTACTTTTAGATATAGATATGTTCTAAAAGTAAATGCATGTGTAACAGGTGTTTTATATGCAAACAATTGACTTTTTCTTCTAAGTTTTAGCCTATTGGGCCAAGTACAGTTCTGGTGTAATTAAAAATCCATTATTGGTAACAAATATAATCTCAACAATATGTTCCTCCTGTTTAATGTGGTATTTGTTAAAAA…	561
N00284_c0_g2	GTCTGTAACACTTAATTTACTTAGTGAAAACGTCTCCTTTCCACAATTGTTGTTTAGTTAATACGATAACTGAGGTTATCACTGGAACAAGCAAATGTATGAGATAAGTCATTCATGAATATCAACTGAAACAGAGCTGGATATGAAAAGATTCATTAACGATACTCCATAATTCTGCTCATTCTGTTCCCGCGACCGCTGTAAGGCAATCGTTCCCCAAGATCAAACGTCTCCGAAAACACCGCAGTTTCAAAATCTCGAAGCGTTTCATTTTTCAAGATTCCTCGGACGAAGAAAGAGGAATCGCCTCCAGATGTGTCATTACGATCTCCCCTTTCTTGTTGGTCGTCCACGTTGAGCGCCTGAAGTTTGTCAACAGGACACGGGTGTGAGTTATAT…	641	4	ref|WP_080489840.1|hypothetical protein [Enterococcus faecium]	9.9e-07
N00286_c0_g1	CTTCATTGTAGATGGTTATATGTTTCGTATTCGTTCATGACAGTACAAAAAATAAAGTTGCTTTTTGTCAATAAATAAAACACACAAAAATGGCTCTAGTTTTACAATGTGTGACTGAGAGAGAGAGGGGAGTCAAAGTATGACATGTGAAGCAGCCCCACTCTGAAATAAAACCCATCCTGGAGAATGGGCAAGTGAATCTATTCCCTGTCCGCAATGGGTTGATCTGTTGCTGACAGGCCTAAGATCTTGAATTTGGTCTGATGAAGAGTTTAAAATAGCAAATGCTCAACATCTTCCAAAGTTGGCA	310
N00287_c0_g1	TGGTCAGTACATTGATGGTGGATTCTCAAGATGAATTGTTAAGTTTTACTCAAGGTTAATCTTACAAACCATTCATTTACAGGAAATTTTGTATCAGTATTGTAAAGTATGCTAGGGAAAAATAAAATTAATTACTTGAATAATAATTCTTGTGCATCTGTTTCAGGTGGAGGAGACGGCAGATGTCAAGGTCCCTGTGCTGGGTGGCTTGACAGTTGTGAGTGATGAAACCACAAAAGATGATTACAACACATACAAGCGACAGATCGGAAGAGCGTCGTGTAGGGAAAGAGTGTAGATCTCGGTGGTCGCC	313
N00288_c0_g1	CTTAGAAAAAAAGGTCAGAGAAAGAAATAGGTAATATCTGATGAGTGATAATTTGGGGAGGACCAAAGTTTAGGAAAGTTCCATCAATTTCTACACACCAGCTAGGAAAAATAGGCTTACAAAAGATAAATATATCCACATAAGGGAATTCTTTTTCTCATGCTCTCATTGGACACTTCGTCTCTATCATGCCATTAGAGATCCTCTCTAAAACTTCACATGCCAATTCATTAAACATAATTTTCATATCTATCTATCTATCTATCCCTTTATCTGTCTGTCTGTGTTATATAATTTTTCTACCATTTCCTGCTTTTGCACACATTTAGATGAATACTCTTACATTTACCTTTTTATTTACTGATTTGAAAAATCATTAATTCACA	386
N00289_c0_g1	CTCCACTTTTTATTTCATTTACTTGTTGGGACGAGGCCTCTTCTCAGAGGATCGTGGGAAGCGTGGTGGGGGGGTACGGATCTTCCTGGCCTTGCGGCTGCGGTTCCTCACCACCTTGGAGTGGATAGCGCAGGAAACGCAGTAGTGCTGCTTTATATACAACTTTGGTAGCTGGTATACGGTGTACACAGAAGCCTCATTGATATCCTTGACAGCAGCAGCTTCCACGATGTTACGGATTTGGAACTTCTTGATGGCCTTGTCCTTGGGGACACAGCGACCACAGTTGGTGCAGCGGACAGGCTTTACATGACCACGTCCATGCTTGGAGCGTCCGTTATTACGGCGTTTTGAGGTCATTCTGGACCAAG	371	20	ref|XP_018007637.1|PREDICTED: 40S ribosomal protein S26-like [Hyalella azteca]	9.5e-60	GO:0003735-IEA|GO:0003735-IBA|GO:0022627-IBA|GO:0003729-IBA|GO:0005840-IEA|GO:0006412-IEA|GO:0005622-IEA	structural constituent of ribosome-IEA|structural constituent of ribosome-IBA|cytosolic small ribosomal subunit-IBA|mRNA binding-IBA|ribosome-IEA|translation-IEA|intracellular-IEA	Molecular Function-IEA|Molecular Function-IBA|Cellular Component-IBA|Molecular Function-IBA|Cellular Component-IEA|Biological Process-IEA|Cellular Component-IEA
N00290_c0_g1	ATTCTGATCATCCATTTATGCTATGATCTAATAGTTTGCATACTCCTAATTAACCTGCCCTAACCCCTAAAGGATGTGCCATCTTGTGATCTGCTGCAGAAATGCACAAAACGTCTTTTTCCTACTCTTAATTTAATCTACACGAAAGTTAGTTGTATTTTGGAATTTATAGGTCAAAATCTACATAATGGTACTTGAAAATATTGCAATCATTTTCAAGCTTCCTATGGGATATTGGTAAGGATTGTGCATGGATACATATTCTGTAGTAATATTTTTTTGTATGCTACTCTCAGATGGTGAGATGCTCCAGGTTAACTTCTTCCCAGAG	331
N00291_c0_g1	ATTCTGATAAATCTGTCAGCGACTTAGGCAATTGGTTTCTTTCCCAGTTCTGATCAGTGTTTTGAACTATAGAAGCTTGTTAATTATGCAATAAATCATTGCTATTATATGTGAATATTTGTTACAGGTATTTTTTTTTCTTTATATTTGGGAATTGGTCAGAATATGATCAAATGGAGCAATGCTGTGGCCTTAAGAGTTTGCGCCCCATACACATATCCGTGAGAGTTTAATCTGGATAGAGCTTGGATTGGTTCTTTATTTGAGATAAATCTTGGTAAAGTGCAGATCGGAAGAGCGTCGTGTAGGGAA	312
N00292_c0_g1	GCATTACATCAATTCTCGGGTGTTGATGGTTTCTTGCTAAAAACTGATGCTCTGTATGAGGTTAATTCAGGTTATCAGTGGTATCTTCAGGTCTTGTATACCATTGGCCCAAGCAGTAGTCGAAGCCGAAGAGATGCACCGTTGCACACAGTTTTGTCTCAGGTCCAGTCAAAAGAGGATGACTGGAGACGGACACTTGTCAAAAGGACTCTCTCCAACCCATCAGAAGACTATGCAAAAGAGGAAGATGAAGAACTACCAACACCTGCCTTTCTCAGGTCCCTCCATACACGTAATGGAACAAATATGCGAGGATTCCAGTTGGACACGGGTTCAAAACCAGATCGGAAGAGCGTCGTGTAGGGAAAGAGTGTAGATCTCGGTGGTCGCCGTATCATT…	408	20	ref|XP_013794564.1|PREDICTED: extracellular matrix protein FRAS1-like [Limulus polyphemus]	6.1e-12	GO:0007492-IMP|GO:0007154-IEA|GO:0016020-IEA|GO:0016021-IEA|GO:0048703-IMP|GO:0071711-IMP|GO:0010669-IMP|GO:0010669-IGI|GO:0033334-IMP|GO:0033333-IMP	endoderm development-IMP|cell communication-IEA|membrane-IEA|integral component of membrane-IEA|embryonic viscerocranium morphogenesis-IMP|basement membrane organization-IMP|epithelial structure maintenance-IMP|epithelial structure maintenance-IGI|fin morphogenesis-IMP|fin development-IMP	Biological Process-IMP|Biological Process-IEA|Cellular Component-IEA|Cellular Component-IEA|Biological Process-IMP|Biological Process-IMP|Biological Process-IMP|Biological Process-IGI|Biological Process-IMP|Biological Process-IMP
N00293_c0_g1	AAAAAAGTAAATATATGTGTCACATGCTATTTCATCTCCGGACGTTGTTATACTATGTGTCACCATTTCCCGCTATTGATTACATAGCAGCGGTGGCAGTGAGAGAGGAGGGTTATACGCAGGCGCATGTATATGGTTTTAAAAATAATTAAATCTTCAAAATAAAGAGATTTTGGGAATAATTGACTATAGCGAGTTAAAGTAAGATGTTCTGATGGTCTCCGTCTCATTGTGCCTTCACCCTTCTTTCCAACTGCCATACCAGGATGGTTCTTAACCGATATTGTTGTTGACAGTGTAATAGCTTCTGGTTGATAATGGTTCACAGATTGGTTACTTTTTTTTTTTTTCTTCGTGGATAATTCCAGATCGGAATAGCGTCGTATAGGGAAAGAGTGT…	407
N00294_c0_g1	AGTGATTACCAAAAATGTTTTGACATTCTCACCAAAAAAAAAAAAATCATTTTGCTTTTTTTATGTCTTGCTGGTTATAAGTCATTTACAATAAGAAAATTCATTGAATATTTTTACTATAAGTTTGATTTAATTTTGATTCTCTCCAGAGCAGTCAAATTGGATGGTGATATGTAACATTACAACAGACTTCAAATAACCTCAATTTTTGTTACCCAGTAATTTCTCAGTATTTCCCCTTTCTTTCAAAGTAAGTGGGATTGTAACAATCGCTTCAGGTTGATTTCTGAAATTACTTTTTGTTTATTAGTGGTCAGAGTATTGAGGTGCCTTTTAGAGTGATAGTGACCATGACTTTGATTTCCGCACTAATGTCATTCCATCCGTGTATTATCATTG…	650
N00295_c0_g1	ATGGAATAATGTAGTAACACAAGAGTTTGAATCCAAGAAATGTTGCAAGAGTAAAGAAGGCATAGGATTTCTTAAGAGTCCATGAAGATTATTGTTGATTACCATTATATTGGAGGTTGTATGTTAGTAGATAGATTCTACTCAAGATATATGGACTTAACAACAAAGAATATGACCTCATGCTCCTTCAACATGATATCAACATTAAGTTGTGATTAATTTTCGTGTAGTAGCATTATTATCAGCCAGGAAACATATGCCGATTTGTTTTGACAACCTATTTAAGATATTGTAGCAGTCCCTCCCTGGTGCTCATTCAGCAGCTTATGTTCGGGTAATTCTCAGAACGCTATTGATGTTAACAGTTTGTGTTATGGTAATTTTCAGAAGGTTGTTATC…	592
N00296_c0_g2	CTTCCCGGCGTTATCGGGAGTAGGCGAAATTCCGCCCCGGCGTGAATGGGTTAAGTGAGCATAGATTGTTTCCTTGGCCTCTTCCAAATCATAATCATTTGGGCGTTTGCTTGCATACTTATCGAAAGCAAGATGAAGTTTCAGAACTCGTAGAGCCCCTGTGAAGTTTTCTTCCCACAAGTCATAATTATCTGCATTACCATCAAATTCCTTAATTCTGGGCCCATAACCTGTTGAGGTGGTGGAAGATGTCATCTTCTATGCGTGAAATAAGGAAGTTTGGCTTGTCAATGTACAGATAATTGATGTGGGGATCAGAGAAACACAGCTAGATCGGAAGAGCGTCGTGTAGGGAAAGAGTGTAGATCTCGGTGGTCGCCGTATCATTAAAAAAA	395
N00297_c0_g1	ATTTTGAAGAAGATTCATCGCCGAAATAAGAAAAAAATAATTCGGAATAGAGAAGCTAATTGGAGATTTAAAAATATATATATATATAAAGTACTAATTATTTTTTGATAATTATTGATAAGTGATGATTAAGAGAATGGTGCTATTTATCTTAATACATAATCTAAAAAAATCTACTTGATGAGTGTATAAGAAGTAGGCAAAACACCTAATGATTATCAACCACGAAATTTAAAATGATTCCGGTTGATTGGCGAGAAGGAAGTGCTCGTAAAGGCCCTTGACTCTTGCACATTTTGTCCAGCAAGAACCGTTGAGCTTTACGAACACAGAATGAGGTTAGCAGTTAGGTGGGTGATGGCACCGGTCAGGGATTATTAGTGTGCTGTGGACTGGAAG…	483
N00298_c0_g1	CTCAGTAGCTGCATTTGTTTACCTGTGCATTATGCAGTGTCTTTTTCATTTTATTATGTACTGAAGCAGTTGCTTTAGATTCTGATATATTATATTTTGGAAGAGTATATAAATTTATGTAATGTTACTTCATTGGAATTTAGTGTCCAGGAAGAACCATCGCTCTGTGAAGCGAGTAGCTATATTTGTGTATATATGAAGAAATCGTGTACTGTTTATGCATGTCATAGTGTGGGTGACATTGTTCCTCGACCGGGACCTTCGACTTTGGGTCAAAGCGGCTTGGCAGTAGCATAGGATGTAGATGTTACTGCTGTGCAGAGGAGCCCTCATAAAGCTCTGCTCTCCCCCAGGAACATATTGGTGCTATTTTTTATTCTCCCATAAGTAATGGGCAGG…	539
N00299_c0_g1	CGAGTCGTTCACGGAATCTTTTTCATTCAAGAATCCTCCTTACTACACCTTCCTCGAGAGCGCCTTGTCGTTACGTTTGCGAGGTCTTGAATTATTGCTTTCACATGCTCTCTCTGATAGCAGTGAGGAGTGTAAAACAGTGGGAGTGACGTAGAGAAAACAAGATGAGCGAATGAAAGCAGAAAAGGTGTCCCGAAATTGTCGATAGCAGTAGGGAAACCTCGTGTCGGGATGTAGGGATGAGAAAACTGTAGAATCAAGAGGGTGTAAGAATAGTCAACAAGTGGTTGGTTCATTTGCTATTGCCTTTTAATCAATACGACCACACTAAAGTCGAACTTTAGTATGAGATTATCAGTAGTGACGAAAGTCGCACATGAAGAATTTTCGAAATTAAAC…	586
N00300_c0_g2	TAACTGTTTCCTTTTAATTCAGTTCTGAGTTTAATTCTATTTGTGAGTTCATGCATGTTAATATATCTAAATTAAGAGAAGATATGATTTGATATTGTAAAACAGTTTCACCCAAGGGATGGGACACAACTTTCATTTCAATTACTTAGTTTTTTAAACCTGTTGATATATTGTTTTTTTGTTTTTATGCCAAGACGAATGTAAAGTAAAGGATGAATTCCTGAGTGATTGATTGTCAAAAAATCAAAATTTGTCACATGATAGTCAACAAATTTCCAAGAGTGAATGAAAATTATATGTGAAATGAAGGTGTGATTCTTTGCATTAAAGCTTTAAAACAACATCACTTAAATTTTGTGAAAGAACTGGTGTAGTAGCAAGTAGTGTGCATATGATTTG…	732
N00301_c0_g1	GCCCTCTTTCTCCTCTTGAGATGTTTTCTTATCACTCTTTATCTTCTCAAAATGTTGCTTGATGAGGTGATCAAGACGGAAACATTCTCCTGTTGACACATCCTTGACCATGTAATCAGCAAATTTGTCAACATGACCTGAAGCCTTTAAAACCGGTTCAGGAGTTAGGATGGAACAATTGACCTTCAGCATGCGTTCTTGAATGACAAAGTGCTTATGCCATTCTCCCATCATATTATCTACTAAGTCACACCCCATGGGTCCAAAATCATACTGGCCAGTGATGCCACCATAAATTGCAAAGGAATTATCATAGAAGAAACGGCGTTTGATAAGGTCATTCATCTTGGCACGATCAAAGGTGTCTGGTGGACTTAGCTTCAGAATTGTGTCCTCCAG…	801	20	ref|XP_014483783.1|PREDICTED: glycine--tRNA ligase [Dinoponera quadriceps]	4.2e-86	GO:0006418-IEA|GO:0000166-IEA|GO:0005737-IEA|GO:0004812-IEA|GO:0006426-IEA|GO:0004820-IEA|GO:0005524-IEA	tRNA aminoacylation for protein translation-IEA|nucleotide binding-IEA|cytoplasm-IEA|aminoacyl-tRNA ligase activity-IEA|glycyl-tRNA aminoacylation-IEA|glycine-tRNA ligase activity-IEA|ATP binding-IEA	Biological Process-IEA|Molecular Function-IEA|Cellular Component-IEA|Molecular Function-IEA|Biological Process-IEA|Molecular Function-IEA|Molecular Function-IEA	EC:6.1.1.14	Glycine--tRNA ligase
N00302_c0_g2	AAAAAGGTGTAAGTGTTGATATGATTTTCATCATTATTGTTTTATTCTATTTTCTATTATTGTATTGCATTGTATTGTATAGTAGTTTTTTTCTTTCTTTTTTTTTTCTCTTTTTTTTTTTAAGAAATTGAAGATGATGAGCTTAGAAAAATGATGTAAAATTGTTATGGTCTTCCTACTGAAGGAGGTTTCAGTGGTAAAATATCAACATTTGTTTGGAGTGCAAAGACAGAAATAAGATTAATTTTCATATTTATTGTTATGCTTTCAGATGTTTATTTACAGTGATTCAAGAAAAATTGTAACTAAAGTATACAGTTGGAGACAGGTCCTGGTTTTGTAGTGTGTAAATGCTTTGAAAAACTTGCAGCAGATCGGAAGAGCGTCGTGTAGGGAAAG…	480	16	gb|ESE43085.1|integrase, partial [Shewanella decolorationis S12]	1.6e-08
N00303_c0_g1	AAGAGGGGTTCTTAGGGGGGTGCTGGAGCTATGGGCGTGTAGGGAAGCGATCGGATCTCGATTTTTATTCCAATTTAGTTTTAAACATGACTTCCCGGTGATATTTGCTTCTCTGTTTGTAATAAGCGGAGACACAACTCAAAGATGGACCAGGAAGAGCTGCAGTATGATGAAGGGGAGATCGGAAGAGCGTCGTGTAGGGAAAGAGTGTAGATCTCGGTGGTCGCCGTATCATTAAAAAAAAAAAAGAAAGACAGAGTAGACTGATAAGC	272	20	ref|WP_073470643.1|hypothetical protein [Enterococcus faecium]	1.3e-07
N00303_c0_g2	AAGAGGGGTTCTTAGGGGGGTGCTGGAGCTATGGGCGTGTAGGGAAGCGATCGGATCTCGATTTTTATTCCAATTTAGTTTTAAACATGACTTCCCGGTGATATTTGCTTCTCTGTTTGTAATAAGCGGAGGTTTGTTACATAATTTACTATAGTAGTAATTTCGATTTTTTTTATTTTGAAAAAAAAAAAAAGGTTTTATGATGTATGTATGGTTTGGGCTCAGTATTTTCTACAATGTAAATGCATCAGGTATGATCTAATTGGATGGTTACTGCAGTTTCTAATGTGCTTGAAATTGCATTTTTTAAAAAGTATTATTTATGCCAGATCGGAAGAGCGTCGTGTAGGGAAAGAGTGTAGATCTCGGTGGTCGCCGTATCATTAAAAAAAAAAAAGA…	421	16	ref|WP_073990054.1|hypothetical protein [Enterococcus faecium]	1.1e-08
N00304_c0_g1	GAAAACTGCATAGTGACAAGGGACAGACCCTGGCTAGGAGCACAGATGCGAATAGTGAGGGGATCTCAAACTATCGGGACAGGCAGGCTCCTCTCCTGTTTTACCAACAGAATATTTTGGAAAAGCTGCAGGAAGTAAGGAGAATGCTTGATGACTTGAAGCCTTTGGAATGTAGAGTGGAAGTGATGGAAAACATATTTTCTCTCTTGTTTGTCCGGCATAGTGACATGAGTGATGAGAGATCGGAAGAGCGTCGTGTAGGGAAAGAGTGTAGATCTCGGTGGTCGCCGTATCATTAAAAAAAAAAATATAACAACTCAATACATCATGCCTACCAACCGCAAGAGACTACCATCAGACCACCCTACGCCAAAACGACTACTCAACACATATCAGTAC…	410	20	ref|WP_080489839.1|hypothetical protein [Enterococcus faecium]	1.7e-07
N00306_c0_g1	CCCAGCAGCTGGGGCACCACCGACCCCACACCCACGCCAACACACAAAGTACTAAGTGCTGCCACCACCACCACCACCACCACTTTGCTGGCACTTCCCCTATCCCTCCGCTCCTACAGCCCCTTTCCCCGCACCATTTTAATACTTTGGTGGCCCAGACCCTTCACTCTAACATGGCAGCGCACTCCAGCACACTGCAGCCCGCCTCCCCACCTGCCCCTCCGGATATACCCACCCTTGTTCATGAAACTAGTATCTGACCCCCTCCCCAGGACTGATTGTGGTTCTTTCCACATGACCGTTTTGTAAAATTCCCACAACTCTCTCCTTGGGTGATAAGCCTCCCCACCTGCCCCTCCGGATATACCCACCCTTGTTCATGAAACTAGTATCTGACCC…	498
N00307_c0_g1	CAAGGGTCAACGACATGGCTACTTACTTATTATAGACTTGTGTATATTTATGACAGATCCCAAGTGAACATCTCTTTTATAAACGTTTTGTTTTTGGACTGATCTATATAGGAATAAAGAAAAAGCAAATTTTATTTTGTAATGGATTGATTGTATGAATAGTTTATATGAATCTTGTTAGGTTTATTGCCAAACTGTAATCGTATAGGAAGTACTTTATTTTTATTCAGGATTTAACTCTGTGAGAGTTAAAAGTCGGCAGCACCAGATGTCTACGATTGGTGTGTGTAAATAAGCTGTAGAGCGGAATGAAATGTATCGAAGAGATCGGAAGAGCGTCGTGTAGGGAAAGAGTGTAGA	360
N00308_c0_g2	TGCTCTCATACATATACATATAAATAAATATATATATATAAATATCAAACATAAGGGAAATCAAGGCATTATAAGTAAAAGCATCCAGAAATGAGCAATCATGCCGTACAAACGAACAAACACCCACTTACCACGTCCTCGTCGGCTCTGGAAGAAAAAAAAGAAAAAAAAAACAAAAAAACAAAAGCAAAAACAAAAAAACGTGTTGTGTGTCGAGGAGGCCTCAAGTTTTTAACAAAGTGTTCCTACTTGATGATGTATGATAACACAAAATATGATAACAAAAATAAGAGACACGGGCGACTTCCACCATGTTTTAGCATACATTTAGGCCTAATTCACACGGCTTTGTTCGAGACCCGCCTTGTAAGTGATTTTAATATATAAAGAAATGGTGGT…	1050	2	ref|WP_072539044.1|hypothetical protein [Enterococcus faecium]	8.9e-08
N00310_c0_g1	GGGAAGCCTAAGAACCAACAGCAGACTTGGCACAATGTAAGTTTGGTATTTTCTAGTTGAGTTTTCCTAGTTAAAATAAAGGTTCCTTTAGTACCAGAACCACCCTATTTCACTTTGGTGCTCTTTCCCCAAATACAAGAGCTTGTCATAGGCAAAAATTAATACTATTGCTGAAATTCCTTACAGTAGATGATGATACACCATGCACCACACAGATGGCTATGTTGAGATTTGAATACCGATTTCTGATCCATTTCTGGTTTCAAAAGGTTTTCCCTTGTTTTGTAACTTTCTAAAGGTTTTTTCCTTACTTCACAG	318
N00311_c0_g1	TGCTGTTGCTGTTGTTGATGGAGCTGTGGGAGAGGGAGAGCAAGAGCCTGAGGTTGAGCCTGAGGTTGAGACTGAGGTTGAAGCTGAGACTGAGACGGATGATGATGATGCAGGTGTAGGTGTGGCTGATGATGTTGATGCTGTGGCTGTGATGGGGATGGCTGTTGTGGCTGTTGTTGTGGTTGTTGCTGCTGCTGCTGCTGCTGCTGCTGCTGCTGCTGCTGCTGCTGCTG	233
N00312_c0_g1	GTGGATGTACAGCGCTTCGCCTCTCTGGGCACAGCATGTGTACCCCGCTGCCCTCTGCCCCGTGCCGGTATCGTGCCACCTTCGTTGTGACAGTGGCCGTTTCATTCAACTTGTGAATTAGCTTTAGAGATTTGTTATTGTGAGCCATGCTTACCGGCTGTGTGGAGTATAGTATTGATTTGGTGCTTCCCGTGTTGATTTGTACCCAAGGCAGCTGAATAAGGCCTAGGGGTAGCTGGTGATGGTGGTTACAGTGAGAGGAGAACAGAAGCCCCTTTAAGGTGGCTGAAATTAACCCAGAATCCCTTGGGAGGGAGCAAGGAGAAGGAGTCATGGAACTAGATCGACAGTCCCTGGACGAGTGGGCTAAGGACAAGCCCCTCAGTATTTTGCAGTTGG…	869	20	ref|XP_014475408.1|PREDICTED: microtubule-actin cross-linking factor 1 isoform X30 [Dinoponera quadriceps]	1.4e-94
N00313_c0_g1	CCTGTTTGAGATCCGGTGGATAGTACAGACAGACGTTCACGTGTCATGGTCTTTATTGTGGACTCTGTTAATACACTTAGATCTGGCCAGAGGCCGGAGGTCATAGCTGTTCGCTCTGCCTGTTCTCTTGTCTATTTGTCTGACTTGATCTGACTGATCTGCCCTGGGTTCTTTTTGTGTCTTTCTGAAGTATGAATCCTGAGTCAGACTGCCAGATCGGAAGAGCGTCGTGTAGGGAAAGAGTGTAGATCTCGGTGGTCGCCGTATCATTAAAAAAAAA	280	20	ref|WP_073495734.1|hypothetical protein [Enterococcus faecalis]	6.7e-09
N00314_c0_g1	GTTTCCTAGTCATTAATTACGTAGGATCTCGTGGCGGTCACCTCCTTGACGAGGATTCCCCAAGAAGGTCATGGAGTCCTTTGAAGGGGCGGCTGCACCTGCGGGGACCTTATTAAGGAGGCTCTGCGGGGGTCTCGTGTCTGCTGGAGGGCTGGGAGAGATTTTCAAGTCTTTTGCTCTAGTAATTCGTTGTCTGTTTTCCCTCTTTGTTCTTGTTTCTGTCTTTCTTCTCTCTTTTGAAAGGATGATAAACATTAAAGAAATGGTTTAATTCTTCTTTTCGATTCTTCTCCCATCGCGTGAAAATCATTCATGTTCTTCTTGTGTGTTTTTGTCTTTTTATTATTCAAGGATAGTTATCCTGATTTTCTTCTCCTCCCTTCGTCTCTCGCCGTCTCC…	670	5	gb|ESE43082.1|hypothetical protein SHD_0280, partial [Shewanella decolorationis S12]	3.1e-07
N00315_c0_g1	CGTGAAGGAAAACAGACTACTAAAAAACAAAAACAAAAAAAAAAAACGTATACATAAATATATTTTATTCTCTTCAAATCTAGATTGGTTGTTTCAGCGGTCTGTCTCTCCGTGAATCAGAGGCCGAACGCAAGCCATTGTATTTCGACAAAATCCAGTGAAACAGCTGGCGGTTTGGAACTAAACTCTTTTCTATTGAGGTCCCTTTGCCCTACAGCAGAGTGGATGATGACTTTGGCAGGTTGAGCTTGATCAGCGCTCCTGTTTTTGGTTTTCTTTTTATCCTGTAGAGCTCGGAAGAGCGTCGTGTAGG	313
N00316_c0_g1	CACAAATTGAGAAAATATAAACCAAACGATTAATCTCTAAAACAAACAAACAAAACAAAAACAAAAAACAAACAAACCCCGTAATAACGACCCCCGAAGGAGAAAAAATCCAAACCGAAAATAACATAAAAGAAAATAAACAAAAACAAAAAAAAAAATTAGTGACCCCGGAGTGACTCGAACACCCAGCCTTCTGATCTGGAGTCAGACGCGCTACCATTGCGCCACGGGGCCGGTGAGAAAGGAGGGAGAGTTAGTATAAGAGATTATAAATTTGAGGGTTGTGATTGATCTATTTTGTCTTTTATTTTCTGTTTTTAAAGTTTGTTGTATGGTGTATTATGAGTTTTTGGTTTATTGGGGTGTTGTTGTTGTATGTGAGGGTATATATTTACAAAG…	476
N00317_c0_g1	CTTTAACTCTCTTGGTCATATCTTGTATTGGAAAGCTCTTGTGAGACATCTATACTTTCCAACTAAGGCTTTTTAAAAGCTGGTGCTGTAAGAGGTTATCAGGACAAGTTTTTTTGTCATTGATTTACCTCGACAATATTCCTCAGGCTGTGTGTCTGGGCCTTACCCACAAGCACACAGAAGGGGGATGGTAAGTCATCATGTTCAGCGGCGAACTCTTCAAGAATGATAAAGTTTTCAACACCTTACAGTATCAATTAGTATTTGCAAGCTATATATTGGTTAAAATTTAGATTATGGTTATCAGTGAAATAGGACTGAAAAGTGAATGGATTTTAATCCTTTAGATTTTCATGAGAAAAACAGGTAAACCTAATGATTGTTTCAAGTTTGTTAAAT…	595
N00318_c0_g1	TCATATCTTTTCATACACTAACATATGGTTAATATCTGCAACTCAACCACTCACACATACTCTCTCACACACTCACACTCACACACACACACACACACTCACACACACACACACACAAACACAAACACAAACACAAACATAAAAATCTGTAATTATCTTCATCAACTACACATAACAAATTAACAATTCCTTTTTGTCCAGGCATTCACATAAAACAATTTCCTTCTGCCAAGTAGTAAATGTAAAAAAGTATATTTTAAAATTTATGCCAAATTACAATACTACAAACTGAAAATGGATTCAACATTTATAGATATTTAAAAGACTGTTAGGTTAGAACTTTGTTAAACTGAATGAATTCTAAAATGCACAACTGGATGTTACTAGATTCCTAATGAC…	457
N00319_c0_g1	GTGAGTTTTTTCACCTTGTACTGATGGATTAATTTGGCCAAATGTCTCTTATTATGACTAATTTTGTTTGATATTGACAACATGACATTGATGTAGTACGATTGATGAGTTTAAGTTTGGCATTATTTTGCGAAGAATGTGGTCAGTGGCAGAATGAATTTACAGTAACACTGCAGAGATCGGAAGAGCGTCGTGTAGGGAAAGAGTGTAGATCTCGGTGGTCGCCGTATCATTAAAAAAAAAAGAACAGAGAAACCTCCGGTCTATTACACGACCCTATCCTCATAACACTCCATCTATACATGATTTATATCCCGTTTGCTG	324	14	ref|WP_073421114.1|hypothetical protein [Enterococcus faecium]	1.1e-06
N00320_c0_g1	TCATTATCAAACCCTCTTCAAATCTATTCTAGATATTTACAATTACAATACAACACGACAGAAACAGAAATTCCTCTTTGCTTTCCCACACAGTGCCATGCATAAATATTAATTTTCACATTTATCTTATGTTATGGACTCTACTTGATATTTCCTTCACAACCTTGCACTCTTATGCTTTGAAGTTTTCCTATTATTAATTCTCACTTAAACATTCCACTTTAAACCCAGATACTCACATTCCCCTAGAGCTTCCTTTATTACTCATTTTCAATAATATGGCTATAAATAAAACAAAACAAATAATGCCCCCACACTTTTCCACTTTTGGAAACTAATATTATCCAGAGAGATCGGAAGAGCGTCGTGTAGGGAAAGAGTGTAGATCTCGGTGGTCGC…	418	6	ref|WP_080489310.1|MULTISPECIES: hypothetical protein [Enterococcus]	7.8e-07
N00321_c0_g1	AGGAGGACCTGATGGCTATCTTCGAAGGCACTCTGGCCCCCTTGCAAGCATACCTCTCTGGCCACCTAACAGTACAGGGCAACATCCAGATGCTGATGGGCCTCGAGACGCTGCGACAGACCACCAAAGACAAAGACAAAGAAGACATCTTTGTGGTCTGATGTTAAGTGAAAGGATGGCACTTCCTTTCCCTCTGTCAGTAGGGAGGGGTGCCATGTGGAGAGGGAGGCAGTTATTTGTTTTGTATTTGTTTTGTGTCCCATTTTAAAAGAGCTAGAGTTGTGGATATATTTCTGCATCTGGTATTTTGCTCAATTTTTTTTTTTTCTTTTTCTTCGTCCTTGATTTAATCTCTTTCTCATTTTTGTATGGTTGTGATTCCTGTGGCTAGTCTTTGTA…	833	1	ref|XP_018011819.1|PREDICTED: uncharacterized protein LOC108669045 [Hyalella azteca]	2.9e-07
N00322_c0_g1	CTTAGCTTGGGATTCTTGGAGTTAAACTTTGGCCAAAGTAAAGTATTTGCTACTTTTTAATCTTATACATGTTGTTAAGAAAGACTAATATTTGTTCCTGTGAAGGACTAGTTGTCTGTCTGTGACAGTTAGAATAAGTTATTATTATTATCATCATCATCATTATTATTTTTGTTATAAGTATCATTTTTTAAATTTCTGTTTTATTATTATTATTAGAATGATTCTTATTCTTTGTGTGGACTTTGTATAAGCAGTTGATATATGTTATATCTTGAAGGATGTTACTTGCCTCTTGTTGTCATCATTACCATTGTTACTGGTATAAGTATTCTCCATATGGTTATTGGTAAACTAACTGTTAATGTGTTAATTGTTGAGTACAAATGTTATATTTAC…	595
N00323_c0_g1	TTATGATCTTTCACTGTAAATGTGATTAAGACTATTTTGCTATATTTAGTATTCATTGTGTACCATTGTATTTAAAATAAAGCTTCACTAATTTTCAGAATATTTAATCTGAAGGTACCAATGTTGCCTGCTATCAATCAGTAACTCTCTTTTGCCAGGAAGGGCCTCAGCATGTAGCAGATTTCAGATATTTAAAACATTACAATTTAAACCAGACTTGGGCCAAAGATACTACATCTGTCGCTAGAAAACTTATTACAAATGACAATTATCTCTGTACCTTTGTAACAAACAAATTATTAGACAATCAAATTTTTCAAGTGTTTTATTTTCTGGAAAGGAAAAAAAAAATGTCTGAACCACATTCTAAGAATAAATGTAAACAAATGTCATATTTTC…	461
N00324_c0_g1	TAAAGAACAAAAAAATTATGATTATGTGAAAGAGATTACCTGTGATGTGACAGAAAAGTTTGTCCGAAAAATGTCTATTCGAGTGTTTCTGTTTCTGTCTTTGCAACCGGTAGAGAAAAGATAGATAGAAGTATCCCTGTATTTGTATTGATAATGCTGATAAGATTCGATATAATTTGATGTTACGATTACCTTCTGATAAACATGTATTATCAGGTCAGGGGATCAAGAAGGAAATTATGCAAGTGTTGTATATAGTAAACATTACACCTCAGGCTTTAAGTTGATATATGCTATTTTCTTAAGGCTCTCTGATTTCATGCTTATGTAAACAGTCAGTCATTTTCAGAGATCGGAAGAGCGTCGTGTAGGGAAAGAGTGTAGATCTCGGTGGTCGCC…	441	9	ref|WP_080489832.1|hypothetical protein [Enterococcus faecium]	7.8e-08
N00325_c0_g1	CGGCGGTATGCTGGCGCGGTGTTAACTCGATCGTGTGTGCGTGCGTGTCAGTGTGTGCGTGTGTGCTCACAGCAAGTCCGATGACGGCGGCTGTGTTCCGCGAGTACAAGCAGACTCTCGCAGATGGCTTAAGGCAGTAACAGTGTTCATTGTCGAGAGCGCGCGAGGTGTTGGCGTGAGAGAGGCGCACGCCCGCAAGAGAAGGCTCACACTGGACAGACGCCTACGATGTCCATGTTGGACAAGATACGCGGAGATCGGAAGAGCGTCGTGTAGGGAAAGAGTGTAGATCTCGGTGGTCGCCGTATCATTAAAAAAAAAAAGACAACATACAACATATGCATACATGCAGCAATAACAGCAGAA	366	20	ref|WP_073495403.1|hypothetical protein [Enterococcus faecalis]	2.4e-07
N00326_c0_g1	GTTCATATAAAGTACATCCCAGGCACCTAAGAAACAATAGATAAAACATTGTTAGCACATACATGATGTATGTGTGTTATTAAATCATTGTATGTTAGTCATGTTTATGCTAAGAAACATCTTGCACATATGGCTTCAGAACTAAGAGCCAGAGGCAATAGAAGCAGCAATAAAAATATCTTATTTCGCTTGTGTGAAAACTTTGAAGGATTTGCTCAGAGGCAAGAAATTTTTCAGTGTAGCTAAAGTATTCACTACATGTGATAAAGTCATTGTTTGTTAGTTATACTGAAGCATAGAAACTCATCTATGTAACAAAGCATGAATCTTGTATTAGCAATACATAATTTCATGCTGCCAGTTGTAAAG	369
N00327_c0_g1	GGAGGTGTCTGCCGCAGCCAGAGTATTCAGTGGGGAAGCGACTGTGATCGAGAATGGGTGTTCTACGAAGCCTAAAGTGTTTTCGCACTTCTTCAAAGAGAAGCACAATTCACCAAATGGAGACATGGTTACGTTACACTATGCACACTTCAAGGTTAGTGGTTATGTGGTACTACAGCCTGACGTTGCGAACCTTTCTAAACCTTTTCTGGAAATTGCTTTGTGAATGGTTGTCTGTTTGGCTTGTCCAATCCAAATATCCAGTCTGTATTTTTCTTCTAATCGTATGCTGTTTAGGCTTTCAGATTTCCAACGTCTATGAAGATCGTTATTCAGTGTGACGTCCAAGTTTGTTACAAGGCATGCGAAGAGCTGCCTCCTTGCAGCGAGGCCTTCACA…	438
N00328_c0_g1	GAGCGTTGTTACCTCCGCTGCAATCTCTTCTTTGGAAGCCGTGCCTGATCCCTTAAGCACCCTCACCTTATCACCCTGCTGTGTCACTAAGCCCTGTAGCCGTTCTACCTCAGTTGGATTGACAGCAGTTGCTGGAGCAGCTGCAGCAGAGGTTGGAGGAGCTTTGGCTTCCTCCTTCCCTGGTCCACCACCCTTCTTCTTTTTTAGATCGGAAGAGCGTCGTGTAGGGAAAGAGTGTAGATCTCGGTGGTCGCCGTATCATTAAAAAAAAAATTTTTCACTTTTTATACGGCAATGATAACTTATATTGATATGCATGTGCTTTTAATCTATATCACTTTATCCATGTTGTAGACCAAATAATGAATTTACTCTCTCTTGTACAGGTCTATCACAT	397	5	ref|WP_073421133.1|hypothetical protein [Enterococcus faecium]	2.8e-07	GO:0016627-IEA|GO:0055114-IEA	oxidoreductase activity, acting on the CH-CH group of donors-IEA|oxidation-reduction process-IEA	Molecular Function-IEA|Biological Process-IEA
N00329_c0_g1	CTGCAATTGGCCCCATGGGATTCTAGGATCACTCAACAGATCAGTGAAAGTATGGCACATCCAGAATCCACTCAAACACATGATATCCAGCCGGGATTAATTTAAGAATGGTACACCTAGCCTAGACGATTTTAAGGACAGTTCTGGTTGTACTCTTCTTAGATGAATATGTATGTCTGTACATTTTTTGTGTGTGCTTATGAAATAGACATGGAGCTTTCATTCCAGCAGACAGTGGCATTTGTTCCCTCCAAATAGGTCAAGATGGTAAAGCTGTAAGGAAGGCCTTCATGCTCAGGGTAATCTTTTCTAAGTAATAAGTAGGCTAAATGTATTATGAAAAGTATTTGTATAACTTGGGGATGTCACAGGGATGATATCAGTGACAAGTATAACTGA…	808	2	ref|WP_073470630.1|hypothetical protein [Enterococcus faecium]	2.8e-06
N00330_c0_g1	AGCAAATCTTTTTGGTACATGTTGTACCTGAGTCCTAGCACAGATACAGCATAAATGTTTACGTATCAGTAGGAAGATCCCATCTTTATTTCAACGATCACTTGTAAATCAGTATCACAAAAATAACATCTTACGTTTTTTAGTTCATTGCAGCACGGAAATCCTTATCTCTCGGCATGATGACTGGGCAGTATTTGTTAACAATACCACATCTTAGTTCATTGCAGCACACAAAAAATCCTTATCTCTCGGCATGATGACTGGGCAGTATTTGTTAACAATACCACATCTTAGTTCATTGCAGCACACAAAAAATCCTTATCTCTCGGC	330
N00331_c0_g1	ACCCACTATTCCATCTCTCTCATCGGCTATATCAGTACACTACGTAAAACCAAACAAACTTTTGTAGTAGTAGTTCAATGAAGACAGAGGATTTTCTAAAAAAATTCTGGAAATATTTACGCTCTTAAGTGGTGGACCCTCTCCCCTGTATTGCGTGAAGGGATTATGATAAAATATAAAATACTTTTTCGACCTAAAAATAAGAAATCTCGCCACTTCAGAAGTCGTATTCATCGCCTATCTAATCCTCAGCATCAGAACGACACTTGACACAACAACTTACTCATCATAGTCTGCCTTTTTACTCCGGAAACATACACGAGGTATTCCTGTCTCCAAAGGTGTTCACCGGTACCACTGTGTAGGCGGAGAACAGTGGGTATGCCCGTCAGTTGCCAT…	470
N00332_c0_g1	TTTCTTTATACCCAGTGTGATAGAAGTATTACAGTTTTATGGGAAGACAAAAAGCAACTATATTTTTTCGTATTTGTGTACTATCATGAACGAATATAAAACAAAACCCTTTCCCTGTCCCTCTAATTTTAGCCAGTGCCACTAGTGTCGTAGACCACTCACCTCGACGACCAATTAGGTCGTTAGGCACCCCGTCGGCAAAGGGTTTATGTTATTATTATTATCATTTTTGTTATTGTTTTTATTATTATTATTGTTCTTATTTTTATTATCATTATTATTGTTATGATTGTTATTATCTTTAGTATTATTATTATAATAATGTGGGTGACAATAATGATAGTAAAAAAAAATTGGTGGGTATTAGCAAAAGGGAACAGATCGGAAGAGCGTCGTGTA…	446	5	ref|WP_073990101.1|hypothetical protein [Enterococcus faecium]	5e-07
N00332_c1_g1	CCAAAGTCAGTCTAAACTTGCATTTTATGGTGGATTTATGGAAAAACATTGGGTTAGCCTGCGCTACCCAGAGGGCGGAGAGAGCCCTTTCCCTGTCCCTCTAATTTTTGGCCGGTGCCACTAGCGTCGTAGACCGCCCGCCTTGACAACCAGTTAGGTCGTTAGGTGCCCCTGCTGCAATGGGTTAATGTGACGGTGAATATTAATACATTACTCAAATATATACTAACTAATTTCTTACTTTTTGGTTTCTATGGCATATTTTTTCTGATTTATCCTCATTACATTCTTTATTAACCAGTTGCC	306
N00333_c0_g1	ATAACTGGTTTAATTAGTTAAGTGGCAACCCTTAGTGCCACGGCGTGCCAGCGCCAGCCGTCAAAAGTTGTACCCTTAGTCTGCCTCCGGATGGCACTGGACACTTGACCGTTCTCTACAGCGCGCAGTGCCTACTCGTCACGCCCTAGTGCCAGGGAATGTCTACTTGTCTCGAGCGAGTGCCAAAGTTGTGCATGAAATCTCACTCCCTTCTTCAGCATGTGCCTGTGCCCAGTGTTTCCACCTCTGTAAACGCCTTCAGTGTTCTCGATTGTGTCGTGGCCTGTGTCTAGGCGCCCTCGCATCCCAGCCGCGACAGATCGGAAGAGCGTCGTGTAGGGAAAGAGTGTAGATCTCGGTGGTCGCCGTCGCATTAAAAAAAAAA	385	6	ref|WP_073495403.1|hypothetical protein [Enterococcus faecalis]	2e-08
N00334_c0_g1	CGTAAACACCTGTCAAGACCCAGCTTGCTGCAGCTGAGAGCCGAGTTACGGGGCGTGGTGTCTCTTCCTCTTAACGGAAATATGAGGTATCCTGTACGAACAACTCACCATACTGAGGTTCGGGCGAGCTGTCTGAACCCGAAAGTCGATTCACTTAGTCGACAGATCGGAAGAGCGTCGTGTAGGGAAAGAGTGTAGATCTCGGTGGTCGCCGTATCATTAAAAAAAAAAAAACCAAATCACCCGTACGCTCTACCAATACCTCCCCTCTAGCCTCCACTTGCTATACAC	291	11	ref|WP_072539067.1|hypothetical protein [Enterococcus faecium]	6e-10
N00335_c0_g1	TATAATTTCCTCTATAACCAAAACTGTTATTTTAGTTCTTTGCTATTCATTACTTTATTTGTTTTGAAGCTTTTTCCTTAAAAAAAAAAAAAATTCAATAGGTTTACTGAAAAAAACTAAGATAATTGATGCTTTATTTATTTTAAGGGCAACATTTTCCACATCTTGGTTTGCAAACACAATTATATATATATATATATCTCCTAATAATTAATTAACATGTTTAAGCTATATATTCAATGATGTACGCAGCTGAGTGCAATTCTAAGATTAGTTTTAGTAGTATTGAAGTTAAAGCTCCAAAGCCTCTGATTCACGGAAGAGAGCGGAAGAGCGTCGTGTAGGGAAAGAGTGTAGATCTCGGTGGTCGCCGTATCATTAAAAAACAAAAACACTATA…	431	3	ref|WP_080491698.1|hypothetical protein [Enterococcus faecium]	4.7e-06
N00336_c0_g1	GGGGAGGGGAGGGGAGGGGAGGGATTCCTTTGTGGCGGGGATGGCGAAGAGTGTTGTGGTAGAGTGAGGGGAGTGGTAGAGTGAGGGTGTGAGTGAAAATGAGTGTGAGTGTGAGTGAGAGAAAGAGAAAGAGAAAAAGAAAGAGAGAAAGAAATTAAGAGAGTTAGTGTGGGTGAGTATGAGTATGAGTATTAGTATGAGTATGAGAGAGAGAGAATTGTTTGGTCACTTTCCTTATTGAAGATGCAATGAAGATGCAGTTCAGATGATTCTTTATTTGGAGAGATCGGAAGAGCGTCGTGTAGGGAAAGAGTGTAGATCTCGGTGGTCGCCGTATCATTAAAAAAAAAACAACATTAAATCAAGAGCAACACGATTCTATATCAAAGAGACAACTGA…	419	7	ref|WP_072539044.1|hypothetical protein [Enterococcus faecium]	5.9e-08
N00337_c0_g1	TCATTTTCAATCAACTTTATTATTGTTATTAATTTTATTTATTATTATTTTTTTTAATTATCAATTTTATTAACTTTTTTTATTTTTTATTTTATTTATTTTTTTTTTATTAATTTTAGCATTAACTTAATTATTATTATTATTAATTTTGTTAATCATAAAGTTTTTTTTTTTTTCTATGCAAAGAGAAAAAGATATATAAAGCGAAGGCAAAGACACTGAGAGAAAGATTGAGAGCGAGAAAAAGACTTGAAGAAAAAGGAAGTGTCAGAAGAAATATATATACATATATATATATATATATACACATGATTTTTTTTTACGTGTGTGTGTGTGTTTTACGACGTAGAAAAATTTCTGAGGATTGAAAATTTCGAATAATTTCTATTAATTTCTATT…	538	1	ref|WP_073495731.1|hypothetical protein [Enterococcus faecalis]	3.5e-06
N00338_c0_g1	AGTGACCACACTTTCCACATCTTAGTACAAAGAATCTAACTAGACTTTTCCAATGATAACCAAGATAACCATTTTCAAATTCAACCCCATGTTTTACATTTTCTGTATATAGGATCCTCACTTCCTTATAGTGTGGTTGTTTGTGTACTGAGTATTGCATATTTTAATTCCATAGAACCACAATACCTCCAGCTTGATTGCACATTTTATAGAGGGGTTATAAGGGAATTGGAGAGAGAACAGGATGATAGGTATTTCATATGTGCTGCACTCAATTCAAAACAAAATGGAGGCAGTAATCATAGCCGTATACTTGCGTCAGGGAGAGGAAAAACTACAAGGGGGAGATCGGAAGAGCGTCGTGTAGGGAAAGAGTGTAGATCTCGGTGGTCGCCGTAT…	413	2	ref|WP_073461105.1|hypothetical protein [Enterococcus faecium]	5.5e-06
N00339_c0_g1	CTATGATTGTTAATATGTGAAGTCCATGTCCCATAACGGTGTCTTTCTCTCCTTTAGGTAAGCACTAGAAAACAATCATGAAGAGATGTAAGCGTTGTTATTATTACTATTATTATTATTACCATTATCATGTTTATTACTATTCCTTTTTCTTTTGCTCTTTCAGTCTGGTGTACATTTTTAGTGACCCTTTTCTAAGTTCGAGGACATTTTGTTGTGCATACGAACCCAAAATACGAACGCCCTAGCTAATATTTATACGTGGAAAATAGGGAACTGATTTTTGTCGACAGAATAGAGATATAGATTGTGAAGGTTTCATTTTCTAGCCAGTCAAGAAGTCTCTTTATTTCATCGGAAAAAGAGAACAATGTTCATCGTACTTATAAGAGTCTAAAA…	445
N00340_c0_g1	AACAAAAAAAAAACAAAAAAAAAACAAAAAAAAAACAAAAAAAAATAATAATGATGTAGGAGCTGAATGGATACAGTGTAACTGTTGAAGTGTAGGCCCAATTTAGTGTGAAGTTTAGTGTATGAGCACCAATAGTTTATGTGAAAGGGTTGATTATAGTCTCTTAGAACATTATGCTGTTAATCTTCATAATAGCATTACATATTTTGAGTTCCACATAACACTAGATCTGAAATGTTTGATTGTACCAAGCAATGACATTTGATTTAAATTAATAAAAGACCATCTTGAAATTGATCATCAGCATGTTATCCTTTCCCTTGAAAGAGTTAGGTGATGGCTGGAAGTTCTTTTTTAAAAATTCTCACACTTTTCCTGTTCTTTGGATGTAGACTCAGT…	1014
N00340_c3_g1	GACTTATAAACATACACATACGCGTATGCATACACATACGCATACACATACGCATACACATATGCATACACATATGCATACACATAAGCATACACATAAGCATATACATACCCATGTACATATAGATATAAATATGAATATAAACTCACACACAGACACACACACACACACACAATTATTGCCAAGTATGTTTAAATAAGCTTAACATGCAAGAGTATCTTAATCTTTACCTGGAGGATGGTATTATTTTATAATTGTCTTTTTACATGATTAAATTTTGATCTCTCAACTCATTTTCAATCTTGACGAGGAAAACGTGAATATCTGCGGCAGAGTCCAGATCTATTCTATATTAGTTTTAATGTTCTGAATTTCTATATCATACTTGTAATTAATGTA…	918
N00341_c0_g1	CACTCAGTGCACACAGGCCTTGCACTGCCTATATTGATCTCTTTCTGTCACTTCTATTGGTGTGATAAGCTGCCCTGGACACTTTCTTTTATTTATTTATTTAGTTATTATTATTAATATTTTTTTATATAAAATAACAGAATTAAACAGCCTTTGCAATACAAAACACCATACTGTTAAATGAATATATTTTTGCAGGAGTCAAATAAAGGAAAACATAAAGCTCTTACTATCATCATTTGTTTGTTTTGTTGGCACATTAGATATTGATGTGACTTTTTTTTACCAAATTTTATATATGTACAACAAGCCTAAAGGTAAATAAAAAGAGTAACAGTATACAATATATATTTATTCCGTTTGCATTCTATATACAATGCACAAATAATACATTAACCC…	470
N00342_c0_g1	TCTCTGTGTCTCAGCGTGACTGACGAAGCCTGTGGTCTCTCTAAGATCGTGCCAAGATGGTGATGACAAAGGTCCTGTTGTTGGTGCTGGGAGTGATGGTGACAGGCTCTCTCGGGTCCATATTTAAGGAGATCGAGAAGCCTGGTGGCCATCCGTTATACCCAGGGAAGTGTGTGGGAGAAGGGAAAACCTACGGAATTGGCCATTTCCAAACTTTACCTGGTTGTATAAAGGTAGAGTGCCGCCGTACTGACAAAGGAATGTCCTTGGTTTATTCTGAGTGCCCACCACTTGACCTTAGGACCCCGTGTCGCCAGGTAAACGTTCCGAACGGGCCATTCCCCGACCGATCGGAAGAGCGTCGTGTCGGGAAAGAGT	378	1	dbj|BAW78903.1|single VWC domain protein 6 [Marsupenaeus japonicus]	4.4e-09
N00342_c0_g2	TCTCTGTGTCTCAGCGTGACTGACGAAGCCTGTGGTCTCTCTAAGATCGTGCCAAGATGGTGATGACAAAGGTCCTGTTGTTGGTGCTGGGAGTGATGGTGACAGGCTCTCTCCGGGCCGAAGCTAACACTTTGTCGGTCCCTGCTGATCATCCGAATTACCCAGGGATGTGCTGGACTGATACGACTCCTGTTAGAGATGGCGGTTCCTTTACTCTAGCTGACTGTGTAAGGGCAGACTGCCGCCGTACTAGTACTGGAATGAGGCTGTACTATCACACGTGCCCACTAGCTGTCCCTAGGAGTGGGTGTACCCTGGTAAACAATCCGAAAGGGCAATTCCCTGACTGTTGTGTGAGACTCCGGTGCTAATATCCTCATGCTGATGGATTCACTGACT…	404	1	dbj|BAW78903.1|single VWC domain protein 6 [Marsupenaeus japonicus]	1.9e-57
N00343_c0_g1	AATAAATAAGACAAGACTGGCTGATCGTACTCGAACCTCCGTCACTCTAAGAACATCACGTCTGAAACTGCAATAATTAAGCGAATATCTCGGTCCAGATAACGTGGTGTTTTCCTCTCTGTGTTCTCTGGCCCACTTATACGACGTGTAGATGGCAATATTAGTAATTGGTTGTTTGGCAGTTTGGTCTGGAGGCCCAACTCGCTACCGGTCGGGTGACTTGGCGAGCGCTTGTGTCAAGGTGGGGTTTACGAGCATGTTATTCGCTCCTTTTGCTTTGTGCAATATTGCTATAATGCAAGAGAGAGGGAGAGTATTACCTGCAGTTAAAGTCATATAGGGTTTTCAGAAGAGTTGCATTGCATGCACGAACCAAACTCCCCCCCCCAAAAAAAAAAG…	541
N00344_c0_g2	TTATTATATACTTTTAAAAGATTTGTTTTTCATTAGAGACTACCCATGGTTATAGAAGACCTTCATGCAAGAATGGTTTAGTAAATTATTTTTAATAAAAGCATTGTTCAGACCAGAAAGTTTTGGTTCAACCCTGGCATCTTTAGAGCAACAATATATTTTTTGTGTATGTGTGTTTTGTTTGTATATGTTTACCAATTCTGCATTCGTAGGGTTTCAAAATAATGATCTTTCAGATTTGGTTGAATATCATCCATAACTTTTAATTACCTGTATATCTCTAGAGATCGGAAGAGCGTCGTGTAGGGAAAGAGTGTAGATCTCGGTGGTCGTCGTATCATTAAAAAAAAAATTAGATATAGCATTACACATTCCTCAAACT	382	14	ref|WP_080489997.1|hypothetical protein [Enterococcus faecalis]	3.5e-08
N00345_c0_g2	CTTATCCTTTGAGGTAAGATGAATAAATAATTGAAATCGCTCATCTTATAGAGCATGTTACAAGGTTCATTAGGAATAGGATATTTAATCATGTTCTGATATTAAGGTAAATCTTGTATTGTAGTCCTTTATTAATATTAGTTTTTTAAATGGTTTTCCTTGCTGGCCATCTGCATTCATAGGGATTACTTTGAAGTGTAACAAACACATGTTTGTATTAGATGTTGGGCTTGAGTGTAATGCACTACTTAATAATAATTAATTTTATTATCTTTTAAAATTCTTAAGCTTCAGTAATGTAAATAAATGATCTTCATAACACAATGGACTCTGTGGAAATTAAGATTAGAATTAAGAACCTTTGTAGTTTCTCAGAAGGGGTGATGGTTATGAAAGGTC…	408
N00346_c0_g1	GATTATTCCTGATATAATCACAGCAGTGCATAAAATGTGATGTGGTTGTGTAACCTTATTTATACAGCAGGACGGTTGTTGGAGGTATTGTCTCTCTCTATCTGTGTAACTATATATTACAGTTTTATATATTTTTAAAATTTATTTTTTCCATTATTATTTTTTTTTTTTATCTTTCTTTTTTTTTCATTGATTTGATATTTCTTTGCTATCCATCATAACTAAGAGAACTGTACAGTTGAGCGGTACAAAGGTTTTATTGCATCATTAAAGCCAGGGTACTGAAGATTTTTAAAGAAATGTGTCACACGTTCCCCGGTGTCATAGATGATGGCAAGGAATGTTTGGCATGTGAAATATTCTACAATTGATATATAATATGAATAGTTTATAGAGACA…	1222
N00347_c0_g1	AAGGAAAGCACTGCTGCACTTATAGAGAAAATACTAAAACTATGACATTTTGAGTCGAACTAAACTCCTCTTCAGACAGTAAGAGCAAAATGTCCACTCGTAATTCACATTAAACAATACGAGTTTCGCATTTCAGATATCATTCAGTCGGTGAGATCGGAAGAGCGTCGTGTAGGGAAAGAGTGTAGATCTCGGTGGTCGCCGTATCATTAAAAAAAAAATAAACTCTCATCACATATTGTCACACCTTATCAACATCCCTACCCATTCCATTTCTTTACTCACTTCATTCATCTCACTTCTGATCTCTATCTACTAT	319	15	ref|WP_073495731.1|hypothetical protein [Enterococcus faecalis]	1.5e-07
N00347_c0_g2	AAGGAAAGCACTGCTGCACTTATAGAGAAAATACTAAAACTATGACATTTTGAGTCGAACTAAACTCCTCTTCAGACAGTAAGAGCAAAATGTCCACTCGTAATTCACATTAAACAATACGAGTTTCGCCTTTCAGATATCATTCAGTCGGTGTTTCATATTGGGATTAAGTTTCACGGTATGTTGAAAAATTGATGACGTGCAGGTTAGGAGCGTATTCGCCTGCATATATTACTGCTTTGATTTTGTACTTGTTCTGCAACTCACTTCCCGTGAAAACAAAATGTTAATAGTGTATATAAGCACAAATCACTCAAAGGAAACCAGTATTTTAGTGTTTTTTTTTTTTTTTTTCTTGATTACTTATTTTTGTTCTTGTACATGTTTATTTTTTTGATT…	509
N00348_c0_g1	TGAATTTGGATGTCATATGGAAATACTAATATATTTGTTTGTTTCAAGTTCTATTTTCCTCCATATAAATGTACTATAGATATTGTTCAAGTACTTCCCATTAAATCATATTAGTGTTGATATATGATAATTTCCTCTGAATTCTATACTCATCTTGCATAAGAATAAATCCAAAAGCAGTTTTAGAAATGTACTCTTGTATGATTAACTGCATTATTCAGTCTTTAACTGCTTCATTGCAATACAGGGTATTCTATGGTGTTTAGCAGGTTTTTCTTTGCAATCTAGTTATCATAGTCTTTGTCAGCGGCTTTATATGTTGTCTGCTTATTGGTTAGCAGAAAAAAATATCTACAAAAGACAAGAATGTAGTTGAGCAGTAGAGAGATTATGCAAACT…	896	1	ref|WP_080491794.1|hypothetical protein [Enterococcus faecium]	5.4e-06
N00349_c0_g1	GTAAGAGGAATACAGGGCAACAATGGTGTTAGCTGAAATTGTGAGTAAAAAGCAACAGCACAAAAGGAAACTTGTAGTGTGAAAATACTTGTTTCATCATTTGACCCTCAACAGCCAAGTAAGAAAAGACTTTATTTTCCTATCATTTTTGCTTTTACAAATAAATGGAACTATAGGGAGAATATCTAACAGGTAGCCATCCTCCGAAGGAACAGAAACTATTCTATGTTTAACCCTTTGACTGCTTCATTTCCCAAAATGTGGATAAAAATATATTCTTAAATGCATATGAATCCTATTCTTGCAGAATATTGAATAAAATGTCTCTCTCCCCAGATCGGAAGAGCGTCGTGTAGGGAAAGAGTGTAGATCTCGGTGGTCGCCGTTACATTAAAAAAA…	410	2	ref|WP_073470631.1|hypothetical protein [Enterococcus faecium]	8.1e-07
N00350_c0_g1	CTCCCCTCCACTCCACCTTTATCTTCTCTCCTCTCCATTGTTTTATTTTTTTCCCTCTACATCAACCCTATCCTATTCTTCCCTTTTCATCCCCCCTCCCCCTTTCTGCCTCCTGCCATCCAGTCACTTGCTCTGTCTTCCTTGTTTATTCTACTCTCTTTCCTTCTTCCTTCTCTTCTCTGTTATCGTATCAAAGTTATGCATCAATTTTGACCAGTACTTGTATGATGTAATTTAAGAATTAATTTGTGTTAGGAAACCGGTTTGAAGAGATTTTGGAATATCTACGGGATGATGATGATATTCGATTAAAAAAAAACAAAAAAAAACTTGATAAATAGCTTGCACCAATGTCTCTTCACAGCATACATCATTTCAGCACTATGTTCATGCAGCATC…	441
N00351_c0_g1	TTTTTTTCTTAGGAGTGTGTATGCTCCATATTGAAAAGTTATCCTTATTTTTCTTATTATTATTCTTATTCCAGTTATTATTATAAACCAACCCCCCTCCTCTTTTATCTAAACAATATATATTTATATATATGTACTTCCTCACTCTCTCGTATTTTTTTTTTTTTTTTTTTTTATCATTATTTTTTAGAGATTCTTTTGATTGTTTTTACTATGCTAAACACTTGTTTTGGACAGCATACTTTTAGCAATTTTTTACTCGAGGATGTGTTTTTTTTACTTTGTTTTTTTGTTTTTTAACCCATGACTTATTATTTTTTTTATTTTCTT	330
N00352_c0_g1	GGGAGGGCCATAGGGGGTTACCTAATGATCTTTCTTTAGAATGTAAAGCCTTGGAGAATGCAAGGTCGCTTATTTTTTGCCGTGTGTTTCCTCGCGGCGGTCAGCATTGCCTCCTCATTCCTCTTTTCCCTCTCCTTTATTTTCATCCCTGTGGAGTGTCACGAGGTACGCAACATGAGTGACGAGGTGGCAGCTGCGAAGGCTGCGTCCTCAGGGAGCAAACACCAACCCGCCATCTTCGATAAGATCATCGACAAGTCTATCCC	266
N00353_c0_g1	AAAACGAATGTGATGGTCAAAAAGAACATAAAACAACACTGATCAAGAATATAATTCAATTTGTGTAAGATTAAGGCAGCCCACAAATTGTTATCAAAGTCTGTGCACCTACACATCCAGCAAAACTGTTCCTCTGAATTATGCAAACTCTGCACTCTGGTACATTCTTGTATATTCTGTAAAGGTGGTTTGTTGATCAGCATGGTGATATTTAGGCAAATATGGAACTAGTTGAAGCTAAGGCAGTTAGATCGGAAGAGCGTCGTGTAGGGAAAGAGTGTAGATCTCGGTGGTCGCCGTATCATTAAAAAA	312	7	ref|WP_073990130.1|hypothetical protein [Enterococcus faecium]	1.1e-06
N00354_c0_g1	GGGTTAATAAGGGAAAGACATGTTATTGGGTGTTTCCTTCATGCTCTGCCTCGCCTCATGGGGTTTTGGGCCGCTGTGGTGTTGGGCGCCTTTTGGAGCTGTTCTTTGTTCATGATCCTGTGGTTGAGCACATCACCTGCCTGGCCTGCCTGGTGTTGGTGGGTGATAGGTGGGGCGGCTGGTGTAACAATACGTACATTATAAAAAGAAACATGCATTTTTTTGTTGTATTTTCTCTGCATTACTAATATTGCTTAGGACATAATTGAATTCACATTTATCAGAAGGAATTTTATTCCTCCTCTGCAGGATGATGATGATAAGATAATGACTACAATGGTGATGTGATATCATAATTAAAATAAAATAAAAGTAATGACTACAGTGATGTGATAATGA…	554
N00355_c0_g1	GGAAAGGTGAGAAGGGAAAAAGGAAATAAAGAGTTATTCATGAAGGAGGAAAGAACAAATAAGTGAAATATCAAGCGAACCTTAAAAGGTCATTTGAATTAAGGATTTTGATGTTTTTACGTTTAGCTAATTTGTTATTTGTCTTTGATAATGGAAGTGGCCTGAGATGATTTTGAAATGATTTTTATTATCTGGGGATGACTTATATAAGATTCTGTCAACATCAATTACTTTCAGATGACTTAAGTCAGATAAGATAATTCATGTTCATTCACTAGTCGACTCTGATCAAGAAACTTTTCCAAATGCTACACAAGTTCTCACCCTAGCCTTCCCAAGGCAGCCCAGAGATCGGAAGAGCGTCGTGTAGGGAAAGAGTGTAGATCTCGGTGGTCGCCG…	412	1	ref|WP_080489381.1|hypothetical protein [Enterococcus faecium]	6.4e-06
N00356_c0_g1	TGTGTGTGTGTGTGTGTGTGTGTATGTATGCGCGTCGGCGTCGCGGGAGATTGTGTGTGAAAACTTTATAGATCATTGAATTAAGAAAGAAAATAGTGACCCATACAAAATCTCAAATACAGTGACCTAGTGACAAGTCGAGTGTTTACCGAATACATTATACGTGAAAATTACTTGGATTTCTACCTTATTTGCTGAGCCAATATTGCCGTCATCCCTCGATCAGATGGCGCCCTCTTGAGGTCCTTCCCACCTGTGCCACCTGTTCCACGTGACAGCCAGTCATGAGGCGCCGAAAGCCCTCCTTCTGCCACCACCACGCCCACCTGTAGCCCCGCCCACACGATTAGGATGGCAGCGACCGCCACCAGTACCGCGGTCGGGGGGGGTGGTGGGGTG…	447
N00357_c0_g1	TGTTTCTTTATTTTCCCGCTGGTGAAGTGAAGTTAAAGTAATCATGGTCACAAAAATGTATTTCACTGCTTTAATCTCTTGTATCTGGTGGTGTCATTGTGGTAAAGATGGAGACTCATTTTCTCTGCATTTGTCAAGCTGGTGCAGGCTTCATAAGCGATCATCGGCGCTAAACCATAATACTGGTTTGGAGATTTTGTTGGGTCAGGCAGACTTTTGTCAGATTTTGTCTCCTTTTTGTGCTTATAGAGGGCCAATACTACCCTCTTGGTTCATTACGAACCAAGACATTGCTTTTTGGGGAGAACCATATCAAGAAAGTTGAATCTTAACTTTTGAAAATGATGAAAAACTGTTGGAATCAGAAGAGTAAGAAAATTATAAGATTTTTTAGTTCAT…	505
N00358_c0_g1	GTGAGGAATGAAGAAGACAGAAAATAAAACTACCTAGAGAAAAAACAGGAAAACAAGATAGGAAAACCACCAATTGTGAAAAAAAAGACACTTAACCACACATGCCCTCAAACAAACATACCCTAAGTGTTTATGGGCCTTCAGAAATGGAGCCTTATTTTTTCACAAGTATGTAAATAGCCAGTACATGGACTATTTATTATTGACGATCCCATCGTCATCATGACAGGTGTACGCACTGGGATTACGAATTGTTAGAAGAAAAGAAGGAAGAGAAGGTGGGTAAGAAAGAGGAAGAGAAGACGGAAGGAGGAGAAAAAGAAAAGAAGG	330
N00359_c0_g2	ATCTACGATGACCAGGAACCTTCAGGTAGGCAGCATTGGGAAGACAGACTCCTCTGAGAGTGTGGACTCACAATCCAGCTCCCAGCAAGGCCCGGCAGACTCTCTAGAGGAAGATGACGATCCTGGGTTTGAGGCTGTGGGAAGGATGCGAAGCAAGCTGAGAGCCATGAATGGGGCAGTCCGTGTGAAGAGTATTGACCGACCCTCTGTCTTATCTATGGTACACACTGAAGGTGTAAGCCCACGTGATAAGGTGGGCTCTGTCAACCAGGAAAATTACTCTGCTCTTAATGGTAGCTATGTAGGCAGTTCATCTACCTTGGCAAGCAACATACAGTCTAGCAGAAATTCTGACTCCAATGTAAAGGTAGCTGCCAACAGCTCAAGAAAGTCTCATCT…	480	1	gb|ESE43082.1|hypothetical protein SHD_0280, partial [Shewanella decolorationis S12]	4.9e-06
N00360_c0_g1	AACTAGTATCTGTAGGGTGCTAAGCATTGGAATGGTCAGCATTTACAGCATTGGGAACCTTATTGCTGAGGTTCCTAATTACATGTCTATGGAACAGGAATGCAAAAAAATAGAAAGAGTGCCTATGAAGGTGGCGAGGAAGGGGAATCCATATGTAACATGGTAGGAAGGTAGGAAGTCAGGAAGTCGAACATATTGGGCTGAGCAGTAAAGTTGGGTAGCATACGGACATTTACATTTGGGATAGAAACATTAACAATGGGGAATGAGAATGATACAGGATCCAAAGATGGTGCATGTGGAAGGTAATCAAACAAAAAAACAACGGGACGGACGGATGGTGAGCCTCTTGGAGACGAGTCGGCAAAAGCGAGGGAGGAGGAAAGCATCTGTGACCTT…	566	6	gb|ESE43082.1|hypothetical protein SHD_0280, partial [Shewanella decolorationis S12]	7.3e-08
N00361_c0_g2	CCCCCTCTGTTTTGCGTTCTTTTGCCGGCCCGTTGCCTCATTCATTGCTCTCTCGCTTCACACGAGCGGTCATTTCGTATCATTTACCACTTGCGTTCCCTTCATTTTTTTTTTCTTTTTTTCTATTTCTTTCTCTTTCTTTTCCTCTCTCTCTCTCCCTTTCCCTCTCCCTCTCCTCTCACCCTTTTCCTCTCCCTCACTGCATTTCCCTCTCCCATCTCCCAGACTTCTTCCTATACCTTTCTATCTCTATACTCTCTCCTTCCCTCTTTAATCCTCCTTACTGTGTTTCTCCCTCTTTCACCTTTTGCCCTACGTCCACTTCTTCCTTCTTCCTTCTCTCCGGATGGGGCGAATGGAAAAAGAAAAAAGGAAGAAAGGGGAGGACGGAAACACAAG…	631	6	ref|WP_073990112.1|hypothetical protein [Enterococcus faecium]	3.6e-07
N00362_c0_g1	AACCCTTCGATGGATAGCCACAGGCAGCTTGTAGTTAACTATTGCAGACGATTTTGATAAGTTGCAGCAACTTGTGAGCAACTGCACTATCAAAATAAAAAATGATAAATGCAATGGATCACATTCTGTGTTCCCCGTACATCGCAGCACAATACCTCAAGGAAATTGGTTTCAACAAGAAGGCTTACGTCGTAGGTTCTCCCGGTCTTGCAGAGGAAATTCAGAAAGTCGGAATTACTTGCATTGGAGTTGGTTTTCAGATCATGGTGAATTAATGGCCAGTGTAGTCAACTAATATGAAGAGTCTTAGGATTGAATCTACACTTGTTTTCAACCTGAAAAAATTGAAGATCCTCTGTACAATGCTGCAGTCGAAGGAAAGCTAGGCCTCGATCCTAA…	599	20	ref|XP_018579608.1|PREDICTED: glycerol-3-phosphate phosphatase [Anoplophora glabripennis]	6.6e-20	GO:0005829-IBA|GO:0016791-IEA|GO:0016791-IBA|GO:0016311-IEA|GO:0016311-IBA|GO:0016787-IEA	cytosol-IBA|phosphatase activity-IEA|phosphatase activity-IBA|dephosphorylation-IEA|dephosphorylation-IBA|hydrolase activity-IEA	Cellular Component-IBA|Molecular Function-IEA|Molecular Function-IBA|Biological Process-IEA|Biological Process-IBA|Molecular Function-IEA
N00362_c0_g2	AACCCTTCGATGGATAGCCACAGGCAGCTTGTAGTTAACTATTGCAGACGATTTTGATAAGTTGCAGCAACTTGTGAGCAACTGCACTATCAAAATAAAAAATGATAAATGCAATGGATCACATTCTGTGTTCCCCGTACATCGCAGCACAATACCTCAAGGAAATTGGTTTCAACAAGAAGGCTTACGTCGTAGGTTCTCCCGGTCTTGCAGAGGAAATTCAGAAAGTCGGAATTACTTGCATTGGAGTTGGTCCTGAAAAAATTGAAGATCCTCTGTACAATGCTGCAGTCGAAGGAAAGCTAGGCCTCGATCCTAACGTTGGAGCAGTAGTTGTTGGCTTTGACCGTGACTTCAACTACGACAAGCTCCTTCGCGCCACGTGTTACCTCAAGGACC…	519	20	ref|XP_015124690.1|PREDICTED: phosphoglycolate phosphatase-like isoform X2 [Diachasma alloeum]/ref|XP_015124688.1|PREDICTED: phosphoglycolate phosphatase-like isoform X2 [Diachasma alloeum]/ref|XP_015124689.1|PREDICTED: phosphoglycolate phosphatase-like isoform X1 [Diachasma alloeum]/ref|XP_015124687.1|PREDICTED: phosphoglycolate phosphatase-like isoform X1 [Diachasma alloeum]	6.4e-29	GO:0016791-IEA|GO:0016311-IEA|GO:0016787-IEA	phosphatase activity-IEA|dephosphorylation-IEA|hydrolase activity-IEA	Molecular Function-IEA|Biological Process-IEA|Molecular Function-IEA
N00363_c0_g1	GTTCAGAATAATCTGGTAGTTTGTAACAAATTACCTTCATGGGAGAAATACTTTTTTTTTTTTTATGTCGATGTTCTCTGATACAAGTTTCGTTGCTTTTCTAGTTTGATTATTGTCTGATAAAAATGCAGGTTCCTTATTTTAGAGAAGTAATTTAATTTATATTTGTTTTATGTGAAATTAAGGAATTAAGAGAGGAATAGAAGGCTTAGAGTGGAAAGGGTTAGAATTATATTGATAAACTGAATGATGATGATAATCTTGTCATTAGAAGCATAGTACAAGACCATTTTTATTTTGTTTTACCATAGGGTGAAAATTGATACATATAGATGAAAAAAATTAAAGCAGAAAGTCGATCTGCATTTTAAATGTATTTCACTAATCAGAACAAAAAAA…	477
N00365_c0_g2	ACACACACACACACACACACACAGACCCACACATACATATACACACGCATACATACATACATACACACATCCCTATACATACATAGATGTTTCGATAGAATGATAGATGGGAAGATAAATAAAAACACAAATAGATGGACAGGAAGATTGAGAAATGCAAAGCTATTTGATCAAGTCAAATTGTTTTGTCCACAGATAACAAGAATTTTAGACACTTTTAAAGAAATACGAAAGTTTTAGAATTTATGAAGGAGATGTTACATATGCCTGTGAACATTTTCATGAGGTGTTTGGAGGTGTTTGATATTAATAGTGTCTTTACTATTATCAGTGGGTGCACGTCCAGATCGGAAGAGCGTCGTGTAGGGAAAGAGTGTAGATCTCGGTGGTCGCCGTATC…	412	11	ref|WP_073495620.1|hypothetical protein [Enterococcus faecalis]	5.7e-08
N00366_c0_g1	ATTACAAAAAAGATCTAAAAGCTAAAGATGTAACAACTATAAAGTCTATAGAAGAACTAACAGACCTTTTAAGAACTACAGGACAAACTTATTTCAAATTCAATAATAAAAATAGAATAGATAAACCAAATAAACCATGGTGGAATAACAAATGTAAAGAAATTATAAAAAAAAGAAATAAAGCATATAACAAATGGAAGAAGAAACCAAATAAGGAAAATCAAATTGAATACAAGACACTATTAGCAAAAGCTAAACAAATCATAGATAAAGAAAAAAAAGAATCCTGGGAAAAATTCTGTACCTCACTTAGCTTTACAACCCCTCCGAAAACAATATGGAATTTCATTAAAAAAATGAATGGCAAAACATCAAAAATGGACTACCCAATAATAATCA…	794	1	ref|WP_080489838.1|replication protein repB [Enterococcus faecium]	6.8e-06
N00367_c0_g1	GAGGACTGTGTGTTGTGTAGACTAAATAAGCCGAATGGCATTAAACCTATTTGTTTCCATGACTGTCATGAAAGTTAACTTCATGCCAGTGCCATTTGACGACTAAATTCTGCCACTTTTTATTTTTATTTCTGTTTAGTTTGTTGACTTTTTTTTTTTATTATTATTATTGTTATTACTACTATTATTATAATTATTGTCATCATTATTTTTTCTTCTCTACATATAATAGCCTTGTTTTCTTTATTCTTTATTTTTTATCTTCTTTTTTATATTTCCATTTTCTTTTTTCTTTCGTTTTTATTCAATTTTTGAAAGTTGGGAGGAGGAGGAACAGTTCTCGGACCGCGCCACCTGCATTGACTGGATATCTTCGCACCAACTTCCTGGCTACCGCAA…	641
N00368_c0_g2	AAATAGTGTGGTGAGTAAGTGAAACCATGATGGTAAAGGCATCTCCTTGGTGAAAAGAGCTGGAAGACGTGTGTCAAGCCAGGAAATTATGAAATACAGGCCGGATTGACTGCGCATCGATGTGGTTATTACGTTTTTTTTTTCTCTGTTGACTTCTCGATTTTTCGAAATTACCCCTTTTCCATTTCTCCATAACAGTAAGCATTTTACTTAAAAGCTGAATGAGAAGAAGCCACAGGATAGTGGAATTTAATCAAAGAATTCGTGCAAGGAAAAGAAATAAGATAAATAAGGAACATACACGTGTAACCTGTCCTTGGATGGCGCCGAACAGAACCATGTGCTTGCAGCCCAATGGCCAGTTGGCTGCAGGTTGGACTAACCTGTTTTAAAAGGTAT…	499
N00369_c0_g1	TCTCAATTCCCCCCAAAGAATTCTCTCCTTTACATATATAAAAAAATAATGTGGTCATCATTATGATTTTTTTTCTTTGTGTATCACCAGGTGCTACAGCCTGAACTCCAGGGAAGGACACAAAGTTTCATTAATACCTCTAGGGACTTTTTTAGTTCTTAAAAATAAAAAAACTCAAAATTATTGGTTTTATGGAAGTGTATTTTCATCAACGAAGTTCACTGATAACTTCAAATGTTCAAACTTCTGTTATTTTGATATGTTCATTTGTGAATTATTTTCCTCATTGTCAACTATACACATTGTTAACTATTTCCCTATTTCCT	326
N00370_c0_g2	CTGTAACTCACAAAAGTGTCATTGAAACAGTCAGATGAAGTTAGAGGTGTCAAAGAAATTTAAATTTATTGTATAGAGGAGTTTCTTAAAGTCTATAGGTTCACACTTCTTTGAAAGCTTGAATCCTTTTTCAAAGTGTTTTGAAGTTTGACTTCAGTGCTAAAAGCATAAGTTAGAGGATGCAATGGATTAAACAGGCGACATAGGTTTCCATTGATAAGTAGCTACAGAGTATGTGATAGGAGGAGTTATTATGAATTGATGTTATGGAAAGTTTTATCAGATGTCATTTTTTATGAAGGCTTTCATATGTATTGATCAGTTTTACAAATTGTATAAGAACAAATGCTTCTGATAGTAGGGGCTTAGTTGTAAATAGTAAAGAATTATATTATGTAG…	685	9	ref|WP_080490014.1|hypothetical protein [Enterococcus faecalis]	1.4e-06
N00371_c0_g1	ACTGGAGAGAAGAGAGCTGGAAGCTCAGAGAATGAAACAGCTGGCAGAAGAAAACCGCCTGAAGGAACTCAAAAGGAAAGCCAGAGAAGAGAGACGATCACTAAGGGAGCTGAAGAAAGGAAGGAGAGAGAGGAAAGAAAAGAAGGATAGAGAAAAAAAGAAAAAGAAAAAGAAAAAGCGGGGAAAGAAGAAAAGAACTCATCCAAATGATCCATGGGAAAACTCCTCAACTTCATCCAGTTCAAGTACTGAAGAAGAGGAAGAATATGACCTTGAAGAAGAAGAAGATGAAAACCTTGTGTTCAAGAGCGACCATGAATTTTCTCCCGAATCAGATGTTGAAGATGCTGATGCTCAGCCAATTAAAAGAGCAAGAACAGCAAAGAAAGTCACAAGTGA…	598	20	ref|XP_019867639.1|PREDICTED: remodeling and spacing factor 1 [Aethina tumida]	4.3e-22	GO:0046872-IEA|GO:0006355-IEA|GO:0031213-IEA	metal ion binding-IEA|regulation of transcription, DNA-templated-IEA|RSF complex-IEA	Molecular Function-IEA|Biological Process-IEA|Cellular Component-IEA
N00372_c0_g2	TGTATTCAAAGTGCTTGGACTCTGTTGCAAAGGAAGTGTGCTCCCGTGGTACTTGTCGATATCATAGTGAGAGTGTATAGACAGACAACCACAGCAGCATTTATTGTTTGGGTAGCCTCGTACCTCTGCAAGAGAAGTGTACAAGTAGACTTACTTGTAAAGAAAGCTAAGAACAAGAAGTGTGACAACAAGCAGTGTGGAGTCATGCATGCCATGCATCAGGAGTATAATGAATAACCACATGGCCTGGTAGGAAGTGTTGTGTAGACCAGGCCTGTGGAATTACTGTGAAACGTGGAACGCAATATTACGGAAACTATCAATTGGAAATAAATATTAAAAAAAACATGGAACCATGTCATTGTATACCAAGAAACCTCAAGAGAAAAAAAGATAATT…	687
N00373_c0_g1	GCGTCCTAATAATAATAATGAGTAAATTCATTATAAAAGAAAAATAATTCCAATAGAAAAGAAAGAAAAAAGCCAAGCTGAAGCTCCTGTTACCGTGTTCTTGTGTCTGTTCTTGTGATCTCGTTTTCTTGTGCGTTTCTGTGATCCCGTGTTGTGTGTTTTTGTTCTGTCTTTCGGTGTTCGGTGTTCTGTGAGCATGTGTTCATGTATTTTTGTTCTGTGGTCCCTTATTTGTTTGTTCTGGAATCCCTTGCTCTTACTTTTGTTTGCTCTGTGATCCCTTGTTCGTGTAT	293
N00374_c0_g1	ATACATATATATACATATATATACATATATATACATATATATACATATATATATACTTACACATACACTTGCAAATGTATCAAGAGAATCTCAGCATTCAGTTTGCCCATCATGCAAAACTGATAAGAAGTTTTGTTATTAATCCTTTAAAGTGTACAATGTAACTACTGCATTGGCTGGAGAAGAATTGTAAAGTGCTCTATTTTTACACATATATGTAGACTGTTTGTATATTCCCATCTTTGTAATAACAGAATTTTTAAGTTTTTTTAAGGCTCGAAGCCTAAACTTTTAGAGGTGGTCCTAATTTTTATCCATTTTTCTTTTGTTTTATGTTTTGTTTTATTCTGTTCACCTCTCTTTTGCTAACATTTCATTGTTTTAGAGGCATTGAATGAA…	1535
N00375_c0_g1	GAAATGTGTTTGTGCCGAAGGTGGTTGCCAGAAGGATTGCAAATGCACAAGTTGCAAATGTGCTCCATGTGAGAAGTGCTCGACAGGATGCACATGCCCTTCCAAGGAGGAATGTGCAAAACGGTGCACGAAGCCTTGCAAATGCTGCCCTTAGACGGTTGCAACTCGACTGCTGTCTTCTGTTAGTTATTGTGTAATGCAGACAACAGGTCATTAGGATTTTTTAAATGGAAATAAATTAAAGAAGAATGTTTGAATAAACGGGAGATCGGAAGAGCGTCGTGTAGGGAAAGAGTGTAGATACCGGTGG	310	18	gb|AIT97018.1|metallothionein [Litopenaeus vannamei]/gb|AFC76410.1|metallothionein [Litopenaeus vannamei]	6.2e-12	GO:0046872-IEA	metal ion binding-IEA	Molecular Function-IEA
N00376_c0_g1	GTATTTCTTTGTATAGAGAATTGTGTCTCATTTGCTCTGGCTGGGGTACAGAGCATTGTTGTGTGGGGTGGTAATCAGATGGTGCTCTTATCAACCATGATATAAAAGTAATTGGTTTTAGGTTGGGAGTTATTTTTGCGAGCCCTACCTACCTTCCCTTTGCCATACTTTTTTTTTTTAAACCAATATCAAAAATAGCAACAGAAGTATTTTTTTTTTTTTTTCATCTATTACTTTTACTGCAAAGATTGTTATTATTGTCATTATTATTGTAATTGTTGTCATTGCTATTAGTATTATTACTATTATTTTTTTTATTCTTGTTTTTGTTGTATATTGTTTTTATTAATATGTATATTTTTTTTTCATCTTTTGGAGAGCATAGATATGTCCTTGTCC…	549	13	ref|WP_080490014.1|hypothetical protein [Enterococcus faecalis]	3e-07
N00377_c0_g2	CAGCTGTATAACATTTTGAACACGATAAAAGCCGAAGATATCAACCTGGATCCCAGCCTCTTGCAAGACCGAGGAACCTTCAACCCAAGCAGGGATGGTGCACCTGTTACATACATGCAGCTTTATGAAGACAGTGATGTTACCATATGTGTCTTCATCCTCAAAAAAGGAGTGCGATTACCCATGCATGATCACCCTGGAATGCATGGTCTCCTAAAGGTCTTGCACGGCACAGTGGCTGTACAGAGTTACAGTTTCATTGCCAACATGTGCATGGATGGCGTACCAGTAAACCAGTCCCTCTCTGGCATTTTTCCAGCGAAGAAGCATGAGTCAGTTACAATCTCTGCCAGTGATCCCGCCTGCCGCCTCTTTCCCGAAAAACAAAATGTGCACGAA…	1201	20	ref|XP_018017978.1|PREDICTED: 2-aminoethanethiol dioxygenase-like [Hyalella azteca]	5.2e-60	GO:0016702-IEA|GO:0051213-IEA|GO:0055114-IEA	oxidoreductase activity, acting on single donors with incorporation of molecular oxygen, incorporation of two atoms of oxygen-IEA|dioxygenase activity-IEA|oxidation-reduction process-IEA	Molecular Function-IEA|Molecular Function-IEA|Biological Process-IEA
N00379_c0_g1	CGTTCGCTGGACCCTCTGGCTTCCAACCGGAGGTGTCGGGTTGGCAAGGTGATGGACAATCCTTGCCAGGAAGCTTCGGAGGACTGGGATTCCCACCCCACTCCTCTCAGGACAATCAACCAGGGATGCAGCCGACTCTGCTGTATCGCACACAGGAGACCGCGGCTCAGCTGCAGCAGCAGGGATACCATCAGCAGCCCGCTGCACACAGAGAGAATGCTTGCGACTTTTCGTGCCCCCTGTGTGGCAAGGAGTTCCACGGCGTGAGACAGAGGCGCAACCTCAAGCGGCACTTGATGATCCACTGGGGCGAAAAGCCCTTCCACTGCCCCTTCTGTCCGCACCGCTCCAACCAGAAGAGCAACCTCAAGACGCACATTCTCAAGGCGCACCAGGTCC…	460	20	ref|XP_018006801.1|PREDICTED: longitudinals lacking protein, isoforms H/M/V-like isoform X38 [Hyalella azteca]/ref|XP_018006802.1|PREDICTED: longitudinals lacking protein, isoforms H/M/V-like isoform X38 [Hyalella azteca]	1.4e-15	GO:0003676-IEA	nucleic acid binding-IEA	Molecular Function-IEA
N00380_c0_g1	ATGTGAAAGAAAATACACAGAAGTAAAGGCATGGGTATTTGAACATAACATAAGGACCGATTGTTACAGGAAATCAATTAAATAAATGGAAAGTCACGAAACTTAATTAAAAAAGAAGGGAAACGACAAAAGAAATGAAGAAATAAAGAAAGAAATGAAGAGGAAAAGAAAGAATCACAAAATTGAAAAAAAGTTCATACCATCTTCAACTTCCTCGGACAAGACCTCTCTCGTCAATGTGGTAATTTGGCCTTTTAAGCTGTTTAAGCTATCATTTAGATTTATACTCAGCCAAGACATGGTCTCTTTTCCTTCCTTTTCTTCTTTCCTTTGATCTACTGCTCTCTTTTCCTCCTTTTAGGCCTTGAATAGGAGGCGAAAAGGGAC	387
N00381_c0_g1	GGGGTATTATATAAAAAAAAAGATTGCACAGCATGAGCTGCCACAACGGAAGGAGATAAGGAAGGTGGAAAATGAGAGGTATAAAGAGAGACATAAATGGAAGAAAAGGCATGGCTGAGGTGTGTTGTGGTTGTTGCAGGGCGTGGGCGGGTGTGGTCTGGCTGCCGCAGATACCCGTCGAATGTGGACTAGCAGTGGCAGCAGCAGCAGTGGTGCCGCCAGCAGTCATGCTATTGGTATTGTGAACTCTACAGGTGGCAGATCGGAAGAGCGTCGTGTAGGGAAAGAGTGTAGATCTCGG	301
N00382_c0_g1	CCAGAATATGATGGCCCACAGAGGGATGCCATTGCAGCCCGGGAGTTCATCCTACGTATGTTTGTAGAATTAAATCCTGATCCTGAGAAGATTATATATTCACATTTCACATGCGCGACAGGTAAACAGCACCTACTGTGGAAGTGAACATGCATGATGGCCCTTCTAGACAGAATGTTCAGGAAGGCTTGAGACGTGAAATGTTCCTCTCTGTTGTCCGGGGTGCCTATGCATGGTGGGGTACCTTTTAATGTGTGTGCAGTTGCCATTCATCCTAAGTGTCAGACTAAGGGCCTCTCGGTCTATCAATGGAAATCAGGGCACTGGTGTGTGGCTACCTCCTTTCTTTTTTTCCTTTTCAGCAAGCTTTTTGTCCTTTGATTTTTGTGTCCCTCTTGA…	708	20	gb|JAS24305.1|hypothetical protein g.31419 [Clastoptera arizonana]	5.1e-18	GO:0001664-IEA|GO:0005525-IEA|GO:0000166-IEA|GO:0007165-IEA|GO:0046872-IEA|GO:0003924-IEA|GO:0019001-IEA|GO:0007186-IEA|GO:0031683-IEA	G protein-coupled receptor binding-IEA|GTP binding-IEA|nucleotide binding-IEA|signal transduction-IEA|metal ion binding-IEA|GTPase activity-IEA|guanyl nucleotide binding-IEA|G protein-coupled receptor signaling pathway-IEA|G-protein beta/gamma-subunit complex binding-IEA	Molecular Function-IEA|Molecular Function-IEA|Molecular Function-IEA|Biological Process-IEA|Molecular Function-IEA|Molecular Function-IEA|Molecular Function-IEA|Biological Process-IEA|Molecular Function-IEA	EC:3.6.1.15	Nucleoside-triphosphate phosphatase
N00383_c0_g2	GCCAAAGGGTGCCATATGACAAACCCATGCTCAATTGCAGCAACACTCAAAAAGCGTGTTCTTATGCTTTAGTTGGTGACAATTGTAAATGCTTGATGGTCTTCATAATCACTGTCCTTTCCCTTTTAATTGTGTTTACTGGGTGGCTTTCTTAGTTTTCTTCCTTGCCTTCTTCTCTCTCTTCAAGCCATCCATGTTGGAGCGGAGGAACTGAGCAAATTGCAGCTGGAACTTCAGAGCATCTGCTGCTGACACCACAGTGCTTATCTTCTTGTCTCTAGTTTTGGCACGTAATAAACAGCTGTACTCATCAGGTTCCGGCAGAGGTTCTACCTTTGACATCTTGCCGTTCTTGAGCTTTCTAGGTTTTGGATAGGGTCTTGTTCTGCCATCATATCT…	643	20	ref|XP_018020056.1|PREDICTED: signal recognition particle 14 kDa protein-like [Hyalella azteca]	1.5e-36	GO:0006614-IEA|GO:0048500-IEA|GO:0045047-IBA|GO:0008312-IEA|GO:0005786-IEA|GO:0005786-IBA|GO:0030942-IEA	SRP-dependent cotranslational protein targeting to membrane-IEA|signal recognition particle-IEA|protein targeting to ER-IBA|7S RNA binding-IEA|signal recognition particle, endoplasmic reticulum targeting-IEA|signal recognition particle, endoplasmic reticulum targeting-IBA|endoplasmic reticulum signal peptide binding-IEA	Biological Process-IEA|Cellular Component-IEA|Biological Process-IBA|Molecular Function-IEA|Cellular Component-IEA|Cellular Component-IBA|Molecular Function-IEA
N00384_c0_g1	CTCAACCCTCTCTGGACGAGTGGTACACTACGGTACTGTGCATTCAAGGCCCGTTCGCTGGGTGACGCCATATGGCATCGTTTATTCAACTGATTTAGGCCTATGCATTGTAATGTGCAAGACTGGAATGCCCCCGTCGTGACGGGGTTAAAATCAGTCCAAAAATATCAGGAATTTTAGAGTTTTAGAATTTTATATATTGTGAGGATTAATGGTTTTTACAGGAAGAGGTTTCTGGAAATACTTACATTGCAAATACTGTATATCACATTCTTAGGTGGAAGGAGATCGGAAGAGCGTCGTGTAGGGCA	311
N00386_c0_g2	CATTTACTCATTTTCTTTGTAGGTGAAGATTTATTGTTCTCTATTACTTTTTTTTGTAATAAATTAATATTTGAATTTATGGATTTGTATTTTACCCAATATCCAACTTTTTTTTCTATATGGTGATAAAGATATACTGGTACCTTAATCTATATATGTATATCTATCTAGCTTTTTGTCTCTATCTCTTTGTATATTGGTCAATATACCTGTCTGTTTCAAGTGGTAATATACTTTGATGAATCTGCTATATGATGAATGTATCCAGGAAGTTTTGATTAGTAACACTCTTATTGTTTTTTTCCATATTTTGTATAGCAAAATATCAAGATAATTAAACTGTTACATTATAATGCATACATTATTGAATTATAAAGTGGAAATTCCCAATATTTTTTG…	768	20	ref|WP_073495731.1|hypothetical protein [Enterococcus faecalis]	9.6e-08
N00387_c0_g1	TGGGAATACTGTAGCAGTGTGATAAGTTGGAGAGATGTCATTGTTGTGAAAGCTGGTGCAGGCAAGGCAAACTCTTGTTCATCATTGGCACTAGCATAAACGAGTTTTAATTACTCATGTGGCCAGTAGGTAGCTAGTATGAAATATCAGCCAATTCTTTTCATGTCATGGAATAGAGTAAATTTTTACTTTGAATATTTTATATTGCAATACAATAATTTTTGGGTCTTGGAAAATCACACATTTATTTTCCTTTTCATATCCAAAGATCGGAAGAGCGTCGTGTAGGGAAAGAGTGTAGATCTCGGTGGTCGCCGTATCATTAAAAAAAAAAAACTAAATATCTACACCACTACACTACAGCTAACAAATAGCTAACCTACTACAATACATACAGAT…	426	14	ref|WP_073495731.1|hypothetical protein [Enterococcus faecalis]	9e-08
N00388_c1_g1	TAAACATCCATGTATTTTAAGAGATGAGAGAATGTTGATTCACATCATGAATGACATGTTCACCCTTTGAAATGAGAGAGAGAGAGAGAGAGGGACTGTGTGTATGTGTATGTAAGTGTGAGTGTGTATAGACGTAACCAGCAGACGTTAAGAGAGAGAGAAAGAAAGAAAGAAAAGAAAAAGAAAATCAATCACATTCCCTCATTCTCCTCACGCCATCTGTGTCTCGTTATATTGTTTAATTGCGAGGCACGATGCCAGATAATTGCCAGATCGGAAGAGCGTCGTGTAGGG	294
N00389_c0_g1	CACAATCCCCCTTGACCAAGAAAATGCTTTCAGTACTGGGACATTCAACAGAATTACCGTTGGTGGATCTGTTAAGGTCGTAGAGGTACCCGAGGGTGACACTCAGCCGCCCTCGCCCGTCCGTGACTTCAAGGTGATACTCAAGTGCTGCAGCGGCCCCGGGGATACCCACCACAACCTGGCTTTGACCTGGACGGCCCCCGGAGATGACCTGGATGATGGCACAGTCTCCGGCTACGTGATTCGCGTGAGCACCAATATCTCCGACTTGGAAGAGGACACTTTCAATGACGCCCCAAACAGTACCCTCGTGGATATCAATTCTGCAACGAGCGGGATACGTGTCAAGGCCGGTGAAAAGGTGACCGTCAACGTATCTTTAGAATTAAACCTCCAGCA…	637	20	gb|KZS04118.1|Calcium-activated chloride channel regulator 2 [Daphnia magna]	1.3e-14	GO:0005229-IEA|GO:0005737-IEA|GO:0016020-IEA|GO:0034220-IEA|GO:0016021-IEA|GO:0006821-IEA	intracellular calcium activated chloride channel activity-IEA|cytoplasm-IEA|membrane-IEA|ion transmembrane transport-IEA|integral component of membrane-IEA|chloride transport-IEA	Molecular Function-IEA|Cellular Component-IEA|Cellular Component-IEA|Biological Process-IEA|Cellular Component-IEA|Biological Process-IEA
N00390_c0_g2	AAATTACATATAGGAAGGTTAGCCAAAAACCCTAATTGCAGTTATCGAGTTATGTAAATACTGACATTTTTATTGTAGCTAGATATTGTAATTATTTTATCACATGTATCATTTTGATAAAACTTTTTTGACAATGGAAAGCAAATTTGTGAGAGTTGTATATATGTTCATCAAGTAGTCATATATTTCTGCAGATGTGAACAGAATGCAAGGTAGAGCAAGATGTTGGTGGTTTAAACATGGAAAACTGTTCATTCTTTTCTTCCAAATAGTGCATAGCTGATATAAAACAGGAGATCGGAAGAGCGTCGTGTAGGGAAAGAGTGTAGATCTCGGTGGTCGCCGTATCATTAAAAAAAAAAATCGTTCATTACACTTTAAATCATCATCTTTTTCATC…	434	12	ref|WP_073495586.1|hypothetical protein [Enterococcus faecalis]	1.2e-06
N00391_c0_g1	GGTTCTCAGCCTCAGTCAATGGAAGAACTAGTTGCTCAAGCCATTCCAGGCTCCTCTGGATTACAGGGGAACTCCGTTTCCCTCTGGGAGGGAGACGGAAGTCTACAAGGCTTTCCTATGGAAGGCTATAGTGGAGATGGTTCTCGGCCACCTCAGATGGTGTTCCCTGAGAGAGGCCGTGGGATCACCACTAATCTTCCACTTGCTGCACTCTATAACTCTAATAGGAAGAACCAGAGGTTTGGCTGTCCTTATTGTGGCCACATGAGTCGTGACTCCTATGATCTCAAGAAACATATTCGTACACATACGGGGGAAAGGCCGTATGCCTGTCCTCACTGTTCTTTTCGTACAAAGGATTGTAGTACCCTCCGAGACCATTGTAGAACCCATACGAGA…	653	20	ref|XP_018023171.1|PREDICTED: longitudinals lacking protein, isoforms H/M/V-like isoform X3 [Hyalella azteca]	2.7e-18	GO:0003677-IEA|GO:0000981-ISA|GO:0000981-IEA|GO:0046872-IEA|GO:0040034-IEA|GO:0016020-IEA|GO:0016021-IEA|GO:0005730-IEA|GO:0005730-IDA|GO:0005634-IEA|GO:0005634-IDA|GO:0005634-IBA|GO:0006357-IEA|GO:0003676-IEA|GO:0006974-IBA	DNA binding-IEA|DNA-binding transcription factor activity, RNA polymerase II-specific-ISA|DNA-binding transcription factor activity, RNA polymerase II-specific-IEA|metal ion binding-IEA|regulation of development, heterochronic-IEA|membrane-IEA|integral component of membrane-IEA|nucleolus-IEA|nucleolus-IDA|nucleus-IEA|nucleus-IDA|nucleus-IBA|regulation of transcription by RNA polymerase II-IEA|nuc…	Molecular Function-IEA|Molecular Function-ISA|Molecular Function-IEA|Molecular Function-IEA|Biological Process-IEA|Cellular Component-IEA|Cellular Component-IEA|Cellular Component-IEA|Cellular Component-IDA|Cellular Component-IEA|Cellular Component-IDA|Cellular Component-IBA|Biological Process-IEA|Molecular Function-IEA|Biological Process-IBA
N00392_c0_g1	CTCATAGTCATAAGCACAGGATGCTTTCCTCTTTACCCATTGCGTACGGGTGTCATGACATACATGACATAGGAGCTTTGGCCTGACAACGGGCATCATGACGTATATGACGTTCGGGGATTTTGGATCACTGTGCTGTTTTGTTTTGCTATGAAAAAGGAATGAGTGATGATGGCTACTGCGGTCATAATTGCTATAATTACCGTGATATCGTGCTGGCTTAGCGTCCAAAACCTGGATGGCACCAGTTTTTCCTGGCACCAGTAGGAGAGGGAGCCTTGAATGGCACCCATCCGCGGTCTCTGGCAAGTACTGTCTCTGTGGAGCGATGGCACACACTAAGTTGATGAGATCGGAAGAGGGTCGTGTAGGGAAAGAGTGT	382
N00393_c0_g1	AACTTTATCAATCTGCCAGGGAAAGAGTCTCCATGAAAATTATCTAATATTTTTCATTCTATTTCATACAGCAGTATATACCTTGTACCCATAAGGCTTTGTGAAAGTGGAACTATACTTTAATCCTACCTAGTGGTTATTTATTGCTATGAGTGTTGCTGCTTAACACTACCTCTCAACATGTCACTCAGTGTGGCCTTATTCTTAGGTTTGCATATTCATGTCCAGTTTTGGTTGATCATGTCTGAAATCAACCTCCCCAGATCGGAAGAGCGTCGTGTAGGGAAAGAGTGTAGATCTCGGTGGTCGCCGTATCATTAAAAAAAAAACAAACAAAATCTGACTATCACCGTAGCACGACACACACATACGTCACACACTCACCTCTGTAAAACTCTC…	436	11	ref|WP_080489381.1|hypothetical protein [Enterococcus faecium]	4.2e-08
N00394_c0_g1	ATACTCAGCACAGAAAGTGAGTGAAGGGAACAGACAGTTGATCGAGGGGGGGAAAGTAGAAACGCAGCCTGAATGAAGAAATACAAGAGAATCAATTTCTCATTAATCCCCGCCCCCCTTCATACACACACAAGCATACATCCCCATCTATTTTACGAAACTTTTCATCTTTCATGACATTTTACTCCTCTGTAGATTTTCTCCTTTTTGACTGTATTTCACTAAGCAAGTGAGAATCAAAGAAAAAGTGAGGCAGAGAGGATTTTTCTTCATTTCTTTTCACAACATGATTCCATATCAGTAACAAAGGGAGATAACAGAGCCCAAAGTATTGTATTTAGATAAACCAGGAAATCATTTTTATTTTAACTTGATATAAGACTGTGTATATATATAAAT…	1242
N00395_c0_g1	GCCTCAGACTGGCACAGCTGTGGCTGAGGAGTCCAAAGTAGAGAGTTCTGTTGTAGCTGAAGATTCTAACGCTGGAGTTCCTAGTTCAGCTGAAAGTTCAGAAACTGTTAATGTAGTTTCTTCTGATTCTTTGGCTTCCTCTCCTCTCTCTGATAATCCTCTTGCTGACACTGTAGCTGCTCCTGCAGTCCCCTCTCAGGAAGATAGCCTCACAGCCACAGCATCTGATCCCAAATCTGTCATGGCAGAAGAGGTGCAGCTGCCTTCAAAGGATACACTATTGGCAGCTGCTTTTGCTAGTGATATTGTCGAAACTCCAGCTGCAGCAGCACAAGCTGAAGAAGCTGAGGTGCAGCCTCCAACACTTGTCTTGCCCCTGCCACCATCAGGGTCACAGAG…	489
N00397_c0_g1	GCCAGGCAGCAGGCAACAGGTGAGTTACAGGTTTCATACTTACATTTGGCTATATATAATCCAAAGACAGATTTTAATTATTGTGAAGAGCAGTTTTGATTGTTTACACTAGGGGTTTTAGTATGTTGTTAACATGAAATTCCATTAGTCAAGGTGCTCTTCATGATCTTTCAAGTTGGAAGGTTAATGCTGATATTTTGACAGTCTTTGAGAATATGTTTACATTTTTTTATCATCAATATTTTTGTTTATATGGAGTATGAAAAAGTCAATAGTTATTTGTGTTCTGAAGTAATATATAGAGTAAGTATTTTACAGTTATTCTATTCATAAGTATTGTAAAGAAATTCTCTGATGAAGCATGTACTGTATATCTTCTAGGATCTACAGTGACTATAT…	431
N00398_c0_g2	GTTCAAGAACATGTGAAACACTGGAATTGAAGTGTTTAAATCTTTTACATGTACATATACTCATTAACGTATGCACACACATTATTTGGTGCTTATAACTTGAGTTCTCACAACAGAAATAACAGATTAATATTGGCTCTCATTAATACCTCACATCACGTTTTGTGGATAGGGGATAGTTTTGACTGTTAGAAGAATGAAGTGGAAAGGCTGTGCTTTATTTTGTAAAGATTTATAAGATAGATATTGAGGATCTTTAAAGTCTGTATAAAGAAAAATGCTTTTATTTAGAATTGGTTTTAGAGTTGGTGATACACCAAAAAGGTGCCTGTTTTTTTTCTCTCTCAATCTATTTTCTTCACTCACTTTATTCTTCTAAAACATTCCAAGAAAGAGATC…	511	2	ref|WP_073495466.1|hypothetical protein [Enterococcus faecalis]	3.3e-06
N00399_c0_g1	GTGAAATACAACCATGGCGTGTTTAGTTCTCAGTCACTTGGAAATTTTTGGTAGCACCTTAACGGTTCCCAAGTTTTATTCTCAAGTGCATATTTTTATGAGTTATGATACAGAGGTAGATATTACATGGTTGATGTTCCCCGTAAGTTAACAGGGTGTGCCTCAGTCACAGAAAAGATGCACAGGACAATATTGTTTTAAAAAAGGGAAAATTTCGTCTAGTTTTCATCGTTGTTGCATCGAAGCCACATTTGGTTTGGCGCAGATCAAATAGTTTAGACGTAACCCCTTTTCTTTCTTTCTCTCTTGCATTGCTCATAGAACCAAACTTATTACTGTTCAACCTTTTTCCAAATAAGTCTGTGAATGATGCGTTCCCTGAATCCCTCTCAAATATGC…	712	12	ref|WP_073985079.1|hypothetical protein [Enterococcus faecium]	1.5e-06
N00400_c0_g1	GCCGAACCGAACATTCCAGCCCCAACCTGGGAACCACCACCCACTGCTGGAGACATCATGCTTGGTGTCTGAGGCTGCATCAAGGTGTGTGGCGTGAACCCACTGCCAAAGGTCTGTGGCTGCTGCCCCATTTGCTGCCCTTGTTGCTGTTGCTGCTGCTGTTGACTGTGTTGTTGCGCCGACTGCTGCTGCTGCTGCTGCTAGATCGGAAGAGCGTCGTGTAGGGAAAGAGTGTAGATCTCGGTGGTCGCCGTATCATTAAACACAAAAAAAAAGATCACACTATCACTCGCA	294	8	gb|ADU15470.1|TATA box binding protein [Penaeus monodon]	2.8e-14	GO:0003677-IEA|GO:0006352-IEA	DNA binding-IEA|DNA-templated transcription, initiation-IEA	Molecular Function-IEA|Biological Process-IEA
N00401_c0_g2	GAAAAATATATTTAAGATAATGAATGTCAGAATGGGAAGAGGTAGGTTATGGTAGTTTAGTGGATGAGGCCATAATCGACTTAAGTGTGTAATAGGTGCTGCTGTTGTTAAATAGGTCATGCAATTTCCATTTAATTTTGTATCAAGATTGTTTTATTTATTTCTCTAAGGTTTGGCTGGTCTATGTTCATGTACCTTTTTTTATTTTCACACCAAGTGTGTTTGCAAATTGAGTTTAATTTTTTCCTAAAGTGGATCTTAAAGACAGCATTAAAAATCTATACTGCCAGATCGGAAGAGCGTCGTGTAGGGAAAGAGTGTAGATCTCGGTGGTCGCCGTATCATTAAAAAAAAA	355	20	ref|WP_073470582.1|hypothetical protein [Enterococcus faecium]	3.9e-08
N00402_c0_g1	GAGTTATATTAACAACAGTACTTTAATTTTTTTTCTTCTGTTGCCATTTTTGTTGAGCAAGGAAGAGTATCAGCTTGGTGGTTATGTTTGAAGTAGTTTCTTTTTGATGCAAGGCACCAGTTTGTGGGCATTATGGAAAGCCCCAAAAGCTGTTTCTTTTATTGTTCAGATATCAAAGTTGGTGGTATAGATAACTTGAATGTTGTTATTTTTTGTCGACAAAAAGCTTGCAGATCGGAAGAGCGTCGTTTAGGGAAAGAGTGTAGATCTCGGTGGTCGCCGTATCATTAAAAAAAA	297	9	ref|WP_073985095.1|hypothetical protein [Enterococcus faecium]	2.5e-07
N00403_c0_g1	GGGAGGTCTGGCTCTACTGCGCGTGTGCGGCCACTCGCTGTCACGTCTATTTAATAGGCTGAAAAACGAAGCAGACACTTTTACTCTAACGGTGTCAAGACGTGAGGTGAGATCTCTTACCTCGCCACTTCAGGATGTGACGAGCGGAGCAAACTGAGATGACAGTTCGTGACAATCTGTAACCCGGGTTTAGGAGGTTACGGGAGGAGTGCGGGGAGTTCTTCTCCAAGAACGGATGAATGGATATCAATGTGAAACGATAATCAAGGAAGTAGCGTATGAAATATTTTATATACACTGTCCACTGCCTTTAAATTGTGAATTGTGACTGGAAAATAGTGAACTGAGTGCTTCCAAAATCACTGCAAATCCCAACCGTCAGATTTGGCAACGAAGCGG…	597
N00404_c0_g1	CTTTTTCATCTTTCAATTCCTTCACAAAGTTATCAGAATCAGTGTTGGTGATCTCTGTAGATGCCACTTGGACTCTGAGATCTACAATCTTGTTCTCCAAACTCCTCTTCTCCTTCTCCAGGAGATTGACTTTCGCTCGGAGGTTCCCCACGTTGCTGACCACCTCCTCCATTTCCTTCGTCTTCTGAGCTTTCTCCTCTATGGTGGATTTGCTTGTCGCGAGTTGGTCCTGCAGTCCTACAACCTCCTCGATCAGGTTGAACTTCTCGGTCTCCAGCTCGCCGACACGCGCTTCATTGCTGATTTTGAGTTCTTCCATGCTCTTCACTAAAGCCATGTTCTTGGACTCAAGGGTGAGCTTCTCTTCCTCCAACTTCCTGAGTTTCTTCACCTCCTCTT…	567
N00405_c0_g1	GCAGTGGCCTCGTGGATAAAGCCGCGCAGCATCAGAAAAAGAAGAATTATATAGATAGCCACAGCCCCCAACCTCCCAGTCTGCGGCCGAGGGTTTATGGTGAGTCCCAAGGAGATGGGAGAACGCTGAGGAGTGACATAGAATGTGAAAGGGAAAGAAAAGGACAATACATTACCCCCGGAAGTTGTTCGTGCTTACGGTGAGTGGCGAGACAGCTTGGATGTAACTCAACGCGGTTGTGGCCAGTATTGGTGCACGCGTGGGTGAGTGGCGGAGAGATCGGAAGGGGGTCGTGCAGGGTAAGAGTGT	309
N00406_c0_g1	ATTAATTGGATTGTTACTGTGATTTATGTCGAGTGGACTTGTCAAAAGTGAATGGACAGTTACTAAATAAAGAGGAAAGAAAAGTGTCATCCAAATGCAGAAATTATGAAAATAGTAATAATAATGATAATGATGATACTAATAAATAAAAAAAAGTAATAAGAAAATAAAATGGCCCTGAAGATGTCTTTCTGATGAGTGATTCGTCAGTGCGGAAATTTTCCCTTTGTAAGACGCGCTCTTCTACCAGTGAGAAACGTGACGAGCTGTTCCCTTCGTGCCGAGAAATATTGCATTATTGTTTTTAATAATATTTCTGTGGTACCTTTTTGAAAGAACTATTTGTTAATGTAGAGGCTTGATTATGTTAAAGGCGCTGTTTTCCATGTGATGAGAACG…	576	6	ref|WP_073985081.1|hypothetical protein [Enterococcus faecium]	3.4e-06
N00407_c0_g1	AAATTGGAATATTTTTTTAGAATTTTCATCAATGTTTTTTTCCTAAATGGGTGTAGCTTGCTTGAAATTGAGTTGGTAGAAATTTAGATGTTAAAATTTTAGATGGTATACCAAAAATGTTAGATACTCAGATAGTTCCTCCTACCATCTTCCAATTGGTGCTTTTGTTTGTTGTTCTTTTCTCATTTTATTGTAATGTATTTCACATCTCAAACCATCTCATGGTTTGTAGATTAATCAAGATGTAATTTGTTTGATGTACTTTCTTTATATTATTTTAAAAGATATTAAGTGAATAGTAAAAAAAAATGTGTGCAGAGTATTTCAAGAAATCACTATGTATCCATATGTGAGAGTACTTGCAAGTATGTAATGCTACTATGCATTTGAGCATTTTTA…	775
N00408_c0_g1	AGCGTTTGTGTGCACGTTTGTGTGCACGTGTGTGTGTGTGTGCGTGTGTGCGTGTGTGCATGTGTTTACATACACTTGCATATGCACATATGATTAACTTTTTAATTCATGTAAAAGAGCTGCATCACTTCTGGTCAGTTGCTGAGCTTTTGGCATGAGGAAGTATGGGACTAATTACCCTGGTTTCTCAAATGACACTGGCTGCAGTTGTTGACAGGAGCTCAACAAGTGTGGTAAGGCAGTCAATGGCTGTCACCATATTCTTACAAAATAGTAAATAATTTGTGCCTATATTACTGTACCAACTGTAAAGTCATTTGTACCATCCTCATATATTGCATAGTGAACATGCCATCCTCATAATATTTATAGTACATATTATACACTTCATGGAACATG…	683	11	ref|WP_073981334.1|hypothetical protein [Enterococcus faecium]	6.9e-07
N00409_c0_g2	GGAGACGGAAACGAGGCCGCCACCAGAAGTGTCAGAAGAAGTCCTTATGGACCTCTACGCGGACAACTCGGCGGTCCTTGGAGGAGTTCTTGCAATCATTTTTATTGCATTGCTGTGCATGGGATTCCTAATTGGCCGCTACATGGCCCGACATAAAGGCGACTACCAGACTCATGAGGCGGATGGGGCTGATGCCGCACCGGATGCAGACTGGGCGGTGCAGCATTCTATGACGGGCCACCAGGTCAAGAGGAACATGGAAATGTACATCTAGACAACAGCGCCTTCAAGCCATACGACACGCAAACCGAGAAATGAAACGAAACAATATAGTAGAGATAGAATTCAAAGAGTACAACACATGCTTGACTGTGTTAGGTGAGGCGCTTAGTGCACACG…	460	20	gb|JAN64129.1|Contactin-associated protein 2 [Daphnia magna]	2.1e-21	GO:0000287-IEA|GO:0016020-IEA|GO:0016021-IEA|GO:0008897-IEA	magnesium ion binding-IEA|membrane-IEA|integral component of membrane-IEA|holo-[acyl-carrier-protein] synthase activity-IEA	Molecular Function-IEA|Cellular Component-IEA|Cellular Component-IEA|Molecular Function-IEA
N00411_c0_g1	GATGACGTGCTGATATGTTTTGTGGTTTTGCGTCAGATGCTATCGACAAAATATTTTGTCAAGGCCGGTGCTCGGGGTGAGAGAGCGGACAACCCACACTCGCAGCTAGTGTGCCCGAGAATCCTGGGGCGTTAGGCCTATGCGTTCAAAAACCCCGGTGTTGTGACCATTCAGAGCCGTAATCGCCCCGGCGAGAATGGGATAAAATCAACTGGTCACATTAACCAAATAGTACTTATGGCAGATCGGAAGAGCGTCGTGTAGGGAAAGAGTGTAGATCTCGGTGGTCGCCGTATCATCAAA	303	2	ref|WP_073990112.1|hypothetical protein [Enterococcus faecium]	6.5e-06
N00413_c0_g2	GACATCAACAGGTGTATGACAAGTGTAGAAGCCTTCCCCATGGAATCGACAGGTGCATCTGCCTCGCTTCATGACAGCAACAGGTGTATGACAGGTGTAGAACCCATTCCATCGACATGTGTAAAAACACCTCTCACGACGTCGGAAAGTGGAACGTTATTCCTCTTGGCGTGAATAACCAAATGAATAACAAAATGAACTCTGCCAGAAGAACATTGACTGGACCAGTTAGAGAAAGAGACGAAAGAAAAGAGTCGGTGCTACAAAGAAACAAGGAAGAAGAAGAAGAAGAACGAAGGAGAATGATAATCACAAGGTGCTTTTGTAAACGCCCTAAATCTATACTTTTTTGTGTGTTTATTATTATTTTTATTCTATTTTTTATTTCTATATTTTCGG…	461
N00414_c0_g1	ACTTATCATCACTGCCATTAAGTACACTCCTCAGCTCTGGGAAAACTATCAGCGAAAGAGTACAGCCGGGTGGAGTATCTACCAAGTCATTCTTGACTTTACTGGAGGCTCGTTATCCCTTGTCCAGATGTTCCTCCTTGCTGGCAATTATGATGACTGGTTGTCCATTCTAACCGACCCTGCCAAGTTGGGTCTTGGTTTACTCTCCATCTTCTTCAACATTTTCTTCTTTATTCAGCACTACTGTCTATACAAAAATCCAGAGAAGAGAAAATCGTCATTGGACTCCGAATACCTGGAGAAGAACGGCCAACTCAAGAATGAAAAGGAAGCTCCGGTCCAGAACATGCCAG	353	20	dbj|GAU89611.1|hypothetical protein RvY_02143 [Ramazzottius varieornatus]	1.6e-28	GO:0016020-IEA|GO:0016021-IEA|GO:0015184-IBA|GO:0015171-ISS|GO:0005764-IEA|GO:0003333-ISS|GO:0005774-IBA|GO:0015811-IBA|GO:0005765-IEA|GO:0005765-IBA	membrane-IEA|integral component of membrane-IEA|L-cystine transmembrane transporter activity-IBA|amino acid transmembrane transporter activity-ISS|lysosome-IEA|amino acid transmembrane transport-ISS|vacuolar membrane-IBA|L-cystine transport-IBA|lysosomal membrane-IEA|lysosomal membrane-IBA	Cellular Component-IEA|Cellular Component-IEA|Molecular Function-IBA|Molecular Function-ISS|Cellular Component-IEA|Biological Process-ISS|Cellular Component-IBA|Biological Process-IBA|Cellular Component-IEA|Cellular Component-IBA
N00415_c0_g2	TATTTTTTTATTTTTTACTGGCTTTTGTTCGTATCTTGCTCTTGAGAAGTTGCACAATATATTCAAGTTCAGGATTTATACAACTTTACCATTTGGGCTTCATATAAGCTATTATAGTGCCCATTATAGCTTTTTCTTCTGCCGATGGAATAGATTTGCAGTAAGAGTTGGTGGATAGTCATGGAATCCTCAAAAAGAGATTTTCAACTGAATTGACAATGTGCTGAACTAGAAATTTTCATTAAATATTGTTTTGGAAAGGAACTATTCTAGTGAAGCTCTAAAAGCCATTGGAAGTGTAACTGGCAAGCCAATTTTGAGTTTGAGCTCGGGCAAAAAAATTAATAAGCATCTTTCACAACGTACAGAGATGATGAGAAATGGATATGGGCAAATCTC…	567	11	ref|WP_073470626.1|hypothetical protein [Enterococcus faecium]	9.5e-07
N00416_c0_g1	AATGTGTAAGTAATAAAATAGTACAAGAAAGGACAGAAACTCTCAAGTCTGATTTAAAAAGCCAAATAGCATTCTGTGGTCATATATTCTGAAAAAGGAGCCTAAGTATTTGGTCAGTACAGGAAAGTTGAAGAAAGAAGGGTCAGGTGAAGTTTTATTACTGGTATGAAAAGGAGGATAGGACAGTGCAAAGAACAAATATATCTTTACATTATTCAAGTGAGGTTAGTGATGGTTAATTTAGAAGAGTTAAGTGTGACATCAGCAAGGTGAAACCACAGAAATTTATGGGTGAAGCCAAACATTTATTATTTCATTTGATATAACCTTTTCCCTCCTATTTTAGGAGAAGAAAAGGTAAGAGAAAAGGAGTAACCATGTCATTAATGAGAGGGTTAT…	555
N00417_c0_g1	CTAGAACAGCCAGTACAAGAGTAAGCATTTTGAAAATATTTACTTGACCCTTCCACAACAAGTAAATTAGTTTTTTTTTTGCTCCCTGTTTACAATGACTGCATATGATAATGGTCTGTGAGGTATGCGTTCGTTTTGCTATTAACTAGTCACATGATGCAATGTCTTCGTTTTATATGTTCATTATATATGCTTATTTGATGCCTCCGGATGTGTCTTCAAGGAAGTGATCCCAGTTTCAACTTGAACCAAGTACATTATCATTAACCCATTCACGCCGTGGTGATGCCGGCTTCGAATGGTCAC	306
N00418_c0_g1	CTATGATTTAATTCTTGGGTGACTATTCTATAGATATAACTGGGGCTATTTAGCATATGTTTCATAGCCCCATCACAAGCAGCTTGACAAACCACACCTTAAAATCACCGTATACCCTTGGAATTACAAATTCAAAAAAATATAAAATGAAGAATAGAACGTGTTCAGATGTGGAATAGTCACCCAAGAATTAAATCATAGCCAGTAGGTATTACTGATTAGTATAAATGCTTTACAAGATCAAAGTGGTGTTTTAAATTGGTGCCCATGTGCTGCCCAGCCTGGCGTGTGAGATTGTTACCTGGTGCCCAAGAGGGGAGATCGGAAG	328
N00418_c0_g2	CTATGATTTAATTCTTGGGTGACTATTCTATAGATATAACTGGGGCTATTTAGCATATGTTTCATAGCCCCATCACAAGCAGCTTGACAAACCACACCTTAAAATCACCGTATACCCTTGGAATTACAAATTCAAAAAAATATAAAATGAAGAATAGAACGTGTTCAGATGTGGAATAGGCAACCCCTATCAGTCTAGACTGCAATCTTTCAGAGTTGGTGGATGTAATGCTGTGTCAAATAGATTCGTTTCAGCACAAAAACAAGACAAAAAATGGAGGACCTTCATCCCCAAAGACGTATCATTACAACCCCAACCCACAAGAGCATCCAGGCTCAGGTCATCTGCCTGTTGGGAAAGAATAAGCACCAGATTGCCCTTTGATCCCCCTACGACCCA…	479	3	gb|EOA08347.1|Beta-galactosidase [Pediococcus acidilactici D3]	1.6e-06	GO:0004553-IEA|GO:0005975-IEA	hydrolase activity, hydrolyzing O-glycosyl compounds-IEA|carbohydrate metabolic process-IEA	Molecular Function-IEA|Biological Process-IEA
N00419_c0_g1	ACTTATGCAAGTAATATAAATTTGATGCTTCAGATCAGTAGGTTAACATATGCTTCTGTGCCTCAAGTCTTAGTGGACCTGCACCAATCCAGTATCTCTGTGATAGATTTTGTAATGTGAAGATAAGTAATTAACAATTGTAACCAAAGAAGAGTACAGTGCAGAAGGTATCGTTGTTGAAGTGGCCAATTGGAGGAATTGATAGCTGTGGGAGAGCAAAGTATTCTTCGAAAGGCTGTGTGCATATCGTAGCTGGATAAGAGTTTTTATTATTAGTCAGTAGGAAGGAATTTTTGGCTGTATTAGCTATTGATCTCAGTACTGCATAAGCTTGTGGAATAATCTTGGCAAGTGTGATATCTCCAGACAAGTGGATCTTTATATTTGTTAATTTATGTG…	471
N00420_c0_g1	GTGAGAGGGTGGTTATTACTCTCTGCGTGATGGGATCCTCTTAGGAGGGAAAACTTTTTTATTTTTCTCTCTCTCTTTTTTTTCTTGCTATAAGTTCTTCGCGGTGAATTGCTTTGAAACTGAAGAGACTTTGATCGTGCGATCGATTTGATTTTAGAAAAAAGAGTTATGGAAGACCTTGCCTGGATATTATTGAACGACAACGGAAATCAAGTGAGGTGAGATCGGAAGAGCGTCGTGTAGGGAAAGAGTGTAGATCTCGGTGGTCGCCGTATCATTAAAAAAAAAACGACATAAGAGTGACTAGTAGAGCTATA	317	12	gb|ESE43082.1|hypothetical protein SHD_0280, partial [Shewanella decolorationis S12]	1.2e-06
N00421_c0_g1	CAGCTCCCCCCCGCTCCCCTCGACGGTGGCCCCTCGCACGAGCAGATCCAGGCCATGGCACAGAGCCTGGCGCAGTCCCTGCCCTCCTTCCCGTCCTTCCCCGGCCTCGAGTAGGAGGTCGACGCTGCCGCGGCCCGGGCGCCCTCGGCGGGGGTCGTGCCGGCCGCTGATAAACACATGTGATAGAGCAGTATTGTCTTGTGACACTCGGCCGGGGCGCAGCCCGCTACCCTCGCACTGCCCCGTCCGCCCCTGGGGTGGACGCGCAGCCCGGCCGAGGAGGGAGCCGGGGAGCGGCGCCCCTCGGACAGCCTTAGCGGAAGACCTCCAAGCAGGTCCGCTCCCCGTATGCGCGGCCGTGTGCACTCTTGTCTCGAGCTGGACACATACACACAGACA…	578
N00422_c0_g1	ATGTATGTATGTATGTATGTATGTGTGTATGTTAAGGATTATAACGTCACGCCCTCAATATAATAGCCTGTGTCATAATTATTAATTTTGGGGAGAATTAAAGTTACTACCTGTTGCTAGCTCTGGCATATTTACTAGTTGTTTAGCTCTTCATAAGATGTTAATGCAAAAAATGGCGGCGCGTTCTTCGTCGCCAGTGCCAAAGGGATATCATGCTGAAAAAACTATTTCCAATGGTAGCGCGTGGGCGCCATTATGCAGGTTGATTTTTTTGTTTATTTTTCTTCCGCATTCACTCGTGCATTTTGCGATACGTCTCATTTGTTTTTTATTATTACATTACATTTCTTTTTCGTCGGCATCTTTTATGAACTACTCGCTAACATACACATTCTCTCT…	1222
N00423_c0_g1	GATTTCGGTCGACAAAAGCTTTAATAAGTCATTGATATGTATGTATGTATGTGTGTATGTACGTATGTATGCATGCATGTATGTATGTATCTATCTATATATATATCTTTTTTACTTTTCTTACATGATAGTTACAACACTGCGAAAAGACAAAGGAACAAAATAGCTCGGACTGATAATAAAATGACCATAATAACATTATAAGTAAAAGATAAGAAAAATAACAGTAAAATCAAAACGAGAAGAGAAAAAAAGAAAAGAAAAATGTAACAGAAACTTCAAGAGAAAAACAATAAAAGAATACAAAGAAGGAGAGATCGGAAGAGCGTCGTGTAGGGAAAGAGTGTAGATCTCGGTGGTCGCCGTATCATTAAAAAAAAA	381	1	gb|ESE43082.1|hypothetical protein SHD_0280, partial [Shewanella decolorationis S12]	1.8e-06
N00424_c0_g1	GCATTAATTATTATAGATTACAAATGATTTTGTATTTGGCTATAGTAAGAACCAATTTGTGATAAGCAAGGATGCGATTGTGCAGCAGACTACACTCTGTGCCAGTTCGTTTGGGCTGCGTCACTTTTTCAGTCTGCTAGAGAAACTTGGAGATTCTATGGAGTTTTGACCCAGATGGTTGAGACTTGTATAATCTTTTCATACATATCTTTCATGCTTTTCATACTTTACAGAAAAGTTCATTTCATTTGGCAGAAAGGATTCTTAATGGATATTGTTTTTTGTTTCCGTTGGTGGGCTTTGATCCAAAAGAACTCCTAAATGAAGAACCATGGGTTGAGGCCACGCGTGCTTAGCTAGCAGAGATCGGAAGAGCGTCGTGTAGGGAAAGAGTGTAGA…	441
N00425_c0_g2	TGTAGATCTTTTTCTCACTTTTTTTGAAAGAAGACCTTGGGAACATCGATGAATGGCAAATATTAACCCACTCATGACGGGGGCATTCCAGCCTTGCATGTTACAATGCATAGGCCTAATTCAGTTAAATAAACGACGCTGCATGACGTCACCCTGCGAACGGGCCTTAAATGCGCGGTACCTTTGGTGTACCACCCGTCTAGAAAGGGTTAATAGGTGATTATTTCTCGTGTTCTTCTGTTGTGTTTTCTTTTTGTTATATAAGAATACAAGAAATGTAGATGGGAAATGGACAGATCCAAAAGAATTTGAATAGAATATCATTTACTTAGTACAAGAAGATCGGAAGAGCGTCGTGTAGGGAA	365
N00426_c0_g1	AGTGTCACAAGCCTGACGGTTGTTGTTTACATCTTCGGTGTCTGTGTTTGATTCGGATTTGCAAAATGATGTCCAGGTCTTTAAGAGCTGAAACCCGGTCTAGGGGTAAAGAGGATACTAAAAGACCTATGCAGGCGTTGGATAAAGTGAGACGCTGGGAAAAGAAATGGATTACAATACATGATACAACAATGAAGATTTATAAATGGGTCCCAGTTATTTCAGATGACCGAAAGAAGAAAAATAGTAGTTCCAACAAGGAGAACCGAATGTGCAGTCGTGACAGCAGCATGTCTGCTTTCCATATGGGGGGTGATGATTCCAATACAGCTATGTCCATGATGAGTGACTCACAAGATGCCACAGACTTCTCATCAAGTCAGTTCAATATCTCAGAAG…	1066	20	ref|XP_018019429.1|PREDICTED: B-cell CLL/lymphoma 7 protein family member A-like [Hyalella azteca]/ref|XP_018019428.1|PREDICTED: B-cell CLL/lymphoma 7 protein family member A-like [Hyalella azteca]	6.1e-45	GO:0046872-IEA|GO:0016020-IEA|GO:0006508-IEA|GO:0016021-IEA|GO:0004252-IEA|GO:0003676-IEA	metal ion binding-IEA|membrane-IEA|proteolysis-IEA|integral component of membrane-IEA|serine-type endopeptidase activity-IEA|nucleic acid binding-IEA	Molecular Function-IEA|Cellular Component-IEA|Biological Process-IEA|Cellular Component-IEA|Molecular Function-IEA|Molecular Function-IEA
N00427_c0_g1	ATTTGAATGACTTCTACACATATTTCAAAATGTTCTTGATTATAACTAGTTAGCATTTGAGAGCAGTGCTCTTTTGCTGTGTTGAATAATATAGGTACATAATTCTTTTGTGTGATATTACAATTCCATGCAAAAGGAAGTTTAGAAGAGGATATTCTTACATCAAACACCAGGGCTAAATCAGCTGACTTAAAATGAGATGAAATACACAATGGCCAAGGTTCCAGACACATTTGCCATAATGCATGGTTTGCTCGGTGTTGTGAAGTCAGAATTTGAGTCTACAGGAGATTGGAAGAGCGTCGTGTAGGG	312
N00428_c0_g1	TATTCATATACAATAATTCTAGGGCACAGAAGAAATGTTCGAATCATAATTGTGAAAAACGCAAACGTTAATGAAACAAATATGTTTTGTTTGTAAATCGATAGTGAGGTCCAACGACTATTTACTATTTCAAAATTCTGTAATTACCAATTCATCGGCAAATTCAATCTCATACAGTGAGGCAGACATTTGCAAAAGCACATTTTTGTTCGGTGATGCCAGTATATCACCAACAGACAAACAAAACAGGACCAAATCGTGGAAATTAACCTGGCTCGGGAAGAAGGTGTAAATAAATGTAAATTGAGGCTATAATGAAATGCCAACGTACCATCCTGTCAGTGTGCTTCCCCAGGATTCACACCCTTGGGGTCTGACTTTAGTGGGACGGGCGTGAGA…	423
N00429_c0_g1	AGATCGTGTGTTTGTCTGTTTCCAGTTTTTAGAGTATTGTAGTCATAAAGACCCAAGTTTTTTTCCATTTGAAAAGTGCTGGTTAGGCTCCGTCTAGACCGGCAAACTTTGCTCGCGGTTTTTCCATTCATTATGTCACATCGAACAAAGTTTGCCGCGTTAATGTCGCTTGTCTGGACGGCCCCGTCGATGTTGCAGAATGTAGTTTAGCCACCGATAACAAAGTTCGTCATAATACTGCACTCGGTTAATTTATCAATCAAATAGAGGAGATCGGAAGAGCGTCGTGTAGGGAAAGAGTGTAGAACACGGTGGTCGCCGGAGCATTAAAAAA	334
N00431_c0_g1	GGACGCGATGCACCTGTAGCGCATCGCCAACCGAGCCACTTCTCGGTCTCTTTTTAGCGGGCTCTTCGCTTCTCCTCGTCACATTTTGCTTCTGAGGTTACGGATATATCTTCCCCTTTATTGTGGCTGCGCGTCGTCTGCTGTGTGCAATAAAGGTTTAGAAGATGGCACCTCGGGGCAAAAAGAAAGAGTCGTCCTCCCCACGCAAACAGCTGAACATCAAGGGATTCTTCAAGCCCACAACGAAGCGCGAGAGAGAACAAGAGGAGAGATCGGAAGAGCGTCGTGTAGGGAAAGGGTGTAGATCACGGTGGTCGCCGTATCATTAA	329
N00432_c0_g1	GGGGGGAAACCGCTTATATTTTCGTACCTGGAGATAGTGCGCACGGATCACGAGGAGGAAATAAGTCTCCAGGAAAATGTAGAGAGAAGCTACCACGGCTATGACAGCCATGGCCTTCAATTCGCCAAAGACTATCAGAGCAATACAAGTTCCTGCGCCAATCATGATGGCAAAGATGACGTAGAGCAGACGGAGAACCATGTAGGGAATCATAAGACACGGGTCGTTCTTTGAGACGCCGTGAATGAGGAGAGAACTGATGATCACTTGAATGACGTAGAGCAGCATGAGCGTTGCTCCACCCAGCATGACAATGTGTTTTGCGCTGTTTCTGCAAGCCACCAGGTCCTCAGCTTGCAGGTTTTCAAGGCAGAACTTCTTGACTTCGCTATCCACATT…	771	9	ref|WP_073340567.1|MULTISPECIES: hypothetical protein [Enterococcus]	3.6e-07	GO:0016020-IEA|GO:0016021-IEA	membrane-IEA|integral component of membrane-IEA	Cellular Component-IEA|Cellular Component-IEA
N00433_c0_g1	TCAAGATCAACCCCAAGGACTACTCCATCAACGAGCTGGAGAAGATCACCCGTCGGTTCACCCTCGAGTTGGCCAAGAAGGGATTCATTGGTTTCCATGAGATCTGGATCCCCCTGCCCCGTCTCGGGGGCACGAGGATCCTCGCCGGAAACACGAATCCGAGGCCTAAAATGCCGATCTGGTTATACTCAGGACCTCCCTTTTCAAGGAGTACCCAATAAACTCTACAGGACCTGGTGTGGATGTGCCCGCCCCCGACATGGGTACTGGTGAACGAGAGATGTCATGGTTTGCTGACCCCTATGCCAAGATCGGAAG	318	20	ref|XP_003976936.1|PREDICTED: glutamate dehydrogenase, mitochondrial [Takifugu rubripes]	5.5e-15	GO:0016639-IEA|GO:0016491-IEA|GO:0016020-IEA|GO:0016021-IEA|GO:0006520-IEA|GO:0055114-IEA	oxidoreductase activity, acting on the CH-NH2 group of donors, NAD or NADP as acceptor-IEA|oxidoreductase activity-IEA|membrane-IEA|integral component of membrane-IEA|cellular amino acid metabolic process-IEA|oxidation-reduction process-IEA	Molecular Function-IEA|Molecular Function-IEA|Cellular Component-IEA|Cellular Component-IEA|Biological Process-IEA|Biological Process-IEA
N00435_c0_g1	TTTCTTCCTTCCATTCCAATACTATTCCCAAATTACAGTGGCATGAATCACATTATTCTATTTACAAGTGACCATAACAGTTGCTTTATTAGTGATCTGTATCACTTTAAAAACTTGATGTTTAATGTTCTTTGCGAGTGTGTGTGCAGATCGGAAGAGCGTCGTGTAGGGAAAGAGTGTAGATCTCGGTGGTCGCCGTATCATTAAAAAAAAAATAATGAACCATCTATTTCCCCGCTCTTCTCCCACTC	251	20	ref|WP_073506718.1|hypothetical protein [Enterococcus faecium]	1.5e-08
N00437_c0_g1	CCAAAGATGCTGCCAGATTCATATGCAGCAGCTGTTTCCATCATGGAAAAAGAATTGTCATTGGGGGACAGGGCCTATGACTCAATGGCTCTCCATCCAGTAGATGACAAAGGACAGGAATTATTGCATACAACAATTGGTAAGAATTATAACTGTCTATAAAAAGTCATTTAGCATTATGTTACGTTTTCAAATAGTTATCATACATTGTGTATCAAACAACCAATGATTTATGATACAAAAAAGTAGTAAGTGGGATTAGTAATTTTATTTTTCAAAATATCAAACATATCTTTATGCCAAGAACTACCCC	313
N00437_c0_g2	CCAAAGATGCTGCCAGATTCATATGCAGCAGCTGTTTCCATCATGGAAAAAGAATTGTCATTGGGGGACAGGGCCTATGACTCAATGGCTCTCCATCCAGTAGATGACAAAGGACAGGAATTATTGCATACAACAATTGACTTCACAGACTTGCAGAGACCAGGGACATCTAAACCTTCTTCCATCCAACCTTCCATCATCCATACTCTACCACATTTCCTTCCTTTTGATCATATACACACAACACAACCACTCATTCACTCACCAGCACAGACTTCACACCCATAACTTCCTCAGATCGGAAGAGCGTCGTGTAGGGAAAGAGTGTAGATCTCGGTGGTCGCCGTATCATTAAAAAAAAAAAATACTACATTAATATTCTGTGTCCTCAT	392	20	ref|WP_073495445.1|hypothetical protein [Enterococcus faecalis]	2.4e-09
N00438_c0_g1	TGGAGAGACCTCGTCTGCAGCAAACAATGTTCCAGGTAATGTAATTTGGTGTTACATAACTCTGGATATGCAAAAATCATCTTGTGGCTGTCGGTAATCAGTGATTCTTGCCATATTGTATGTCGCAAGATCGGAAGAGCGTCGTGTAGGGAAAGAGTGTAGATCTCGGTGGTCGCCGTATCATTAAAAAAAAAAACATTCACAATCACCTTACGCCCTCTGTGTCCTCACGCTACATTCACGCACC	247	20	ref|WP_072539044.1|hypothetical protein [Enterococcus faecium]	5.8e-08	GO:0006281-IEA|GO:0090305-IEA|GO:0003677-IEA|GO:0004518-IEA|GO:0016020-IEA|GO:0004519-IEA|GO:0016021-IEA|GO:0005622-IEA	DNA repair-IEA|nucleic acid phosphodiester bond hydrolysis-IEA|DNA binding-IEA|nuclease activity-IEA|membrane-IEA|endonuclease activity-IEA|integral component of membrane-IEA|intracellular-IEA	Biological Process-IEA|Biological Process-IEA|Molecular Function-IEA|Molecular Function-IEA|Cellular Component-IEA|Molecular Function-IEA|Cellular Component-IEA|Cellular Component-IEA
N00438_c1_g1	GATTCTTGCCATATTGTATGTCGCTAATATTTGTGTTCTTATAAAATATTTATTACTGCTTTAGTTGTGTCTGTTTTCTTATCCATTGATAGTTCTGTACAAGGCACTTGTTTTTATGAGAAACATACAAGTTGATATAGTGTATTCTTTGTGGCAGTTCAAACAGATTACTTTTCTCTCCCATACGGCAACATAAAGGAAATCTCCAGTCTATAAACTAGTCCATTATAGATAGTTCTTAAAACACTACAATGCTACTTTCATATGAAGGCTTTAATAATATACAGCTTCAGTAACACAATCTTCCTGACCTAGTATTTTGCCTCTTAAAGACCCAAATGTTACAAGCAAATTTGATATTTGCATCCTTCTCTCC	376
N00439_c0_g1	AGACTATATTCGTCCTAGCGATAGTGGTGGGATGTTTTGCCGTGTTATGGCCAAAGATCTTCTACCCTATGCTCACGGCTTCGGTTAAACACCCTACGTCAGCGAGGCAAGAGTCCATGGGTGGTCATGCACGTCCTGAACGACCCGCCCACCTGTATCCTGAAATGATGCACCCGGCCCTACGTGAGAAAGGAAGGGCTATGCCGCAACGAACGATTGATAAGCAGGCCAGGCCTGGACCCATGCCGGGTATCCGTCCCCCCATGGGTGGCGCAGGGGGGATGGTGCCCCCTCCCCAGGGCAAGGGATCCGGTGCCATGGGTATCATCATGCCACTTTACACCGTGGGCATCGTCGTCTTCTTCGTCTATACTATTATGAAGGTCCTGTTCAAGAAAG…	497	20	ref|XP_018009962.1|PREDICTED: uncharacterized protein LOC108667449 [Hyalella azteca]	3.8e-55	GO:0016020-IEA|GO:0016021-IEA	membrane-IEA|integral component of membrane-IEA	Cellular Component-IEA|Cellular Component-IEA
N00441_c0_g1	GTACAGTTAGCCCTCCATGTTCAGTGTACCCTCGCTGTTTCGCAAATATTGGGACCAAAGAGTGCCATGGATATATAGAAGTGAAATCATGTATTGATTTCTTCGGGCTTTCAGTGTGAAGTAGAGGATGTAGACTGCACTTTATAGTTAAATGGTAACAATTCATGGCATTGCAAAGTAGAGTCATTAAAAAAAAAGAGGTAAAGAATAAAAACAAAACTATGTATCAAGAAACGGCAAGGGTTTGCCTCACAACTTTATTTTCTTATGTAGAGTTCAACTTGCCGTGTGTGTAGACCCTTCCTCATTTACACATGGAGCAGATTGATTTGCTGATGTAAGAGCACATTGATCAACCATTTTCCATGCAACACAAATCCACTTTTCACACACATTACC…	539
N00442_c0_g2	CCGACGAGGATGGTTATTTGATGGGGATAGAGGAGTGTGGATATGATGGTGTTTATTGTGAGTTTGATGTGATGGTGACTCGTTTATTCCACGGCAAGGAGGGAGTACATCGCGATATATTCAATAGTGCCAAGTTCCCTCTGTATAGTATCTTAGTCGTAATTACTGTTGAGTGATACATAAGTAACTATACGTGTATGATGTCTTTTTCGTAAAGTGTTATTGCAAGCGTAATGGCTACAGTCATTGTGAACGCGCCCGCAGATGAGTCACATTCAACAGTGTTGCAAAGATGCTGGTGATGATGTGATGTATAGTGAAGCATTGTGATCGTGCAAAGGATGTGCCAGCAAGGATCAGGCAGGATGGCGACGGATGAGGAAGGAGACTACGATTCCG…	549
N00443_c0_g1	CTAAAATTGCATATATCTCAAACATAGTATCTAATAGTCTATTTGGTGAGTGAGTGAATGAATGAATAAATGAAAGAATGAGTGAGTGAATAAGTGAATGAGTTGAGTGGGTGGTTGGGTAAGTGAATGTGTGTATGTGCGTACTTAAGTGGTAAGAGTGAATAAACGAGTGTGAGCAAGTGAGAGTTTGATTCCGTGAAAATGAGGAAAATTGGATGAAAGGTCCTCCTCTCTGAAAGATCATAACACATGCGACCATTCAACTTTATTTCACTTGAATATTTATGAGCCATCATCTTAGGAAGGGAAAAGATCGGAAGAGCGTCGT	328
N00444_c0_g1	TACAGTAACTGCATGAAACAATCAACCTCCTATAAGTCTTTTCTTTTGTACATTCAATTGCAAGTAGTTTCCGACTGATCAAGTGTTCTGTCAAAAACAAAAGCTTCTTAATTAAAGGCAGCTCTGAGAGGTAAGGTCTTGCTTGCTGTGTAGATACTTATTGCACCCTTTCTTATGTTCCTTCCTTTTGGTGATAATTATTCTTACTTTTACAGCTAGTTTTGACGTTCTTGCTTTCAGATTTAAGTTTGTATTATTTATTTCTGTTTTCCTTCTGGAGTTTTAATTCTATTTTTTACATCTGAATACCATATACTGGTTCATTGATAGTGTTTATAGAGTAATTTGCCTTTGATAATTTTTTTTTCTCTCATGGAAAAAATATCTTATTAACTTTTT…	658	1	gb|ESE43082.1|hypothetical protein SHD_0280, partial [Shewanella decolorationis S12]	2.3e-06
N00445_c0_g2	GCATATTATTTTATATATCAAAACTATGAACCTGTTACTGGTATTTTGTGATCACTATGAAAATTACCCTAGTTTTTTTTCCTCTTATCTTCATGCAGTTCTCTTCTGAACATCCATCATTTTATCCAGAAAAGGAATCGAGCCAAGCTCTTTCTTGCCGGAATAATGTGGTAGAGGTTGGCTCTCCTTTTCCAGAATGCTAATGCTGCAGAGCTCTCAGCAATTGCATGTCATGGGGTTAAATGCAACTTTTAGGCTTTCTATCAAAGGTCACAGCAAGTAGATCGGAAGAGCGTCGTGTAGGGAAAGAGTGTAGATCTCGGTGGTCGCCGTATCATTAAAAAAAAAAAAAAAGACAAACGAATTAAGT	370	12	ref|WP_080489839.1|hypothetical protein [Enterococcus faecium]	5.9e-07
N00446_c0_g2	CCGAGATTTAAGCAATTTGACTGATTAATGGAAATAGATAGATGCCTATTTTTCTCAAAGAAGATTTGATTTGATAAACATACATTGTGTTTATATCTTCTTCCCATAAAACTATGACTGTGACACAATTCGTGATAAGCAACCTCATAATCTAAGTATTTATAGTGGATGAAGTTTTAGGTTCACATGATATTAGGAGAAAGAAATCAGTGTAGATAAAAAATAAAGCAGCATATTGAAAAGTCCAGAAACCGATTCTTTCTATTAGTTTAGGTAGATTCTGAGCACGTATACATATATTAAGATGCTACAGCTAACTATATTCTGAATTGTTTTAGAATCCAAAAATATAGGGAAAAGGTGATGTAAGATAATTGAAATTTTGAACTTCACAACAAG…	613
N00447_c0_g2	CGAGAGCGGGAGATCCGGAACGCACCCGCGTCGTAGGCCTTCCAAATTCCCATCATGGAACGAAACAGTCCTCACCGTTCCGTGATAACCACCTCTTTTTTCCCCCTCTTCTCCTTCTTCTACTGATTCTTCTTTCCCTTTCTGTTTCTTCTTGCCCTCGCGGTGATATGACCACAGAAAGGAGAACTTGGGAATTTGGAAAGAAGGGAGGCTCTGGCCGAGCAATTTTGTGAGACACCGAAAGAAATTAGGCCTATGTTACCCTTCCCACTTCCAGGCACCTAATGGCCGACAGCGCAGGGGAGACGTTAATGATATCCTTGATAAAAATGCTCCTGCCAGATAAGAGCCTTAGGCCTAGGCGATGCTGACAGCAAGCGGTGATAAAGTTGGAATTGC…	529
N00448_c0_g1	CCTGGCAAGGCGGGTTGCTGAGAATGCGGTCGTCGTGCCCTCGTCTGTGGCGGAAGCTGGCCTGGTAGAACACCCTCGTCAAGGGCGGTCCTCCTGGTCATCGGCGCGTTACCATACCGGTAGCCGCCGATGAGCAGTTTACCCAGCTTCAACCGGAACTCCTTCTGGGAATTCTGGCCGCCTAGTGTCCGATGAACGGCGAAGGCATTGACGACCGCCAGGTCGAACAGGAAGAAGAACACAGATCGGAAGAGCGTCGTGTAGGGAAAGAGTGTAGATCTCGGTGGTCGCCGTATCATTAAAAAAAAAA	310	19	ref|WP_073990101.1|hypothetical protein [Enterococcus faecium]	2.6e-08	GO:0006281-IEA|GO:0090305-IEA|GO:0003677-IEA|GO:0004518-IEA|GO:0016020-IEA|GO:0004519-IEA|GO:0016021-IEA|GO:0005622-IEA	DNA repair-IEA|nucleic acid phosphodiester bond hydrolysis-IEA|DNA binding-IEA|nuclease activity-IEA|membrane-IEA|endonuclease activity-IEA|integral component of membrane-IEA|intracellular-IEA	Biological Process-IEA|Biological Process-IEA|Molecular Function-IEA|Molecular Function-IEA|Cellular Component-IEA|Molecular Function-IEA|Cellular Component-IEA|Cellular Component-IEA
N00448_c0_g2	CTGAGAATGCGGTCGTCGAGCCCTCGTCTTTGGCGGAAGCTGGCCTGGTAGAACGCCCTCATCAAGGGTGGTCCTCCGATGAGCAGTTTCCCCAGCTTCAACCATGGCTCGATGAACCGTAGAGAGTATGGTGACAACCTTACGGTCATGCCACTGTACACAGAGCATGCCCGTAGGCATACTGCTGTAGTCCATCTTGCCCTTTCTCGGTGCGGTGAAGTCCTTCAGCATCCACTTCCTGTTGATGCGCACTTTCCCCACTGCATCCGTCCGCCTTTCCTGGGGCATGTGGAAAAGAGTGGGGGAG	307	3	ref|XP_015598511.1|PREDICTED: piggyBac transposable element-derived protein 4-like [Cephus cinctus]	5.6e-07	GO:0016020-IEA|GO:0016021-IEA	membrane-IEA|integral component of membrane-IEA	Cellular Component-IEA|Cellular Component-IEA
N00449_c0_g1	GTGGAAACTAGAAAATGATCTAACAATCAGAATATCAAAAGAAATTTGAGAAAATCCATGAAAGTATGATTATCCGTAGGAATGTACAACACTGATGACATCAGTTTCATATTATATCAGTCACGGCGGGGGAATTCCAGCCTTGCATGTTACAATGCTAGGGCTCTCGAACGCATAGGCCTAAATCAGTTAAATAAACGACACCGTATGGCGTCACCCAGCGAACGGGCCTTGAATGCGCGGTAACGTAGTGTACTCCCAGTCCAGAGAGGGTTAAACCACGCCTTATGGGGCGATTATTGGCAAATGTTA	312
N00450_c0_g1	CTCTCACATACTTGTATAGTTGAACAAGGTGCCAGTTGTGATGGAAGACCAAGTGAAATGGCACAGCCACCACTGGCCAGCAAGGTAAGAAACCACTTGCAAAGATTTTGATATGCTGCTTTTTCTTGACCTTCGTAGTCCTTTATTTATTCATGATGATGATGATGTGCTTCAATAGTTTCTTGCTGTTGTGTCATCATTGCCTCAATTTCTAGACATTTTCCATGTCATCTTATTACTCATAATAACCCAAGGTGTGACAAGAGATAGATCGGAAGAGCGTCGTGTAGGGAAAGAGTGTAGATCTCGGTGGTCGCCGTATCATTAAAAAAAAAAAAACAGTA	344	17	ref|WP_073495466.1|hypothetical protein [Enterococcus faecalis]	3.3e-08
N00451_c0_g1	GTGGGTAAAAGAAAGTGGTGGTGTGGAGTAGTGGAGAAAAGAGATGAATGAGAATAACTTGCCAGGTTATGGATGCATTTCATCACTAGATGTCCACCAAAAATTCTTCAAGATGTTGAGCTAAAACGTAGGACAATCACAGTACCTTGGTAAGATTAATTTTCCTCCTTCATACTTTTTTCAGCATTGGTTTTAACCCTTTTCACAGTAGCATTTGGTAAGCTTCCGGTATTCCTCTTTGTGTAAGGGGAACGACCACAATACCAAGTTGTAAATGTAGAGCATGTAAGAATAATTTTTTCTTTTTTTTTTTTTTTTTTTTCTTTTTTGGTCCAAATCGGAAGAGCTTCGTGTAG	356
N00452_c0_g1	GAAAAAATGAGATGAACAGATAGAAACTTAAAGTTAAAAAACATAGGAAAAATATCCCAGTGATTATATGATCAATCGAAAAATGGATTATAGGGGATTAATGATTAATGATTAGTGACTGCAGATATTGTAGAACCTCAGGAAAAGATAAAAGGTGTATACTATAGAAAGAGTCAACTATAAACAAAAAACGTAATGTAAAGTGCAGTAGATGTGTGGTGTACTGTATAGGGTAGCTCAGGTTTATTCTTAATTTTTTCCCTTATTATGCTAAAAAAAATCAATATTGGATTTTGCCTTTAGATTAAAGCCAAAAAAAGAAGAAAAACAAATATGAAAATATCATTCTCTAAATGGTAGAGATTCTATACATAGGTTTATTTTTGTCTTTCTTTGGCT…	848
N00453_c0_g1	CTACAATAACCACAAGAACAAAGTCAAATACGTCTGTCACTACTGCCAGGTACACTTCTACCACAAGCCTAACTTCGACTTCCACATCACCAAGTTGGAGACCTCGGGCAAGTGCAAAATCTACGAGAAGGTGAACAACCTGTACTTGTGTGAGTCATGCGGAGAAGGCTTCTCTTGGAGGGAAAAGCTGGAGAAGCACCTGCGACTGGCCGAGCAGCACGGTACGCACAATCAGAAGGAGCTCCTCATGTATGGGGACTTCCAGTGCAACATGTGTGGCAAGACTTTCAACAAGCGCACAACGTATCTCCAGCATGTGAAATGGCACGAGGACCGCGAGGACATTCCCTGTGTCATATGCGGTACCATGTTCAAACAGACAGATCTCAGACGCCACCT…	425	20	ref|XP_018020705.1|PREDICTED: uncharacterized protein LOC108677065 [Hyalella azteca]	1.1e-84	GO:0003676-IEA	nucleic acid binding-IEA	Molecular Function-IEA
N00454_c0_g1	CGTGTTGATGCACGTTCAGAAATGCATTGAGGCTAATGCAAATTTTGAAGTGCCATGGGTTGTACTGACACTGTCTTTGTCTTTGTCACAGTCCTTTACTTTTCTGTTTTATTTTTTTTATGACTTTTTATGTGTACATGCATATGTGTATGAGTGTGTAAGAGAGCATAAGTGTGTGATTGAGTGTGTTTGTGGTGAGTGAACATGTGAGCAGTCCCTTGTGTGCATGTTTGTCTGTGTTAAGTTTGACAAATTCTGTCAGTCTCCATTGCATTTTATAAGGAATCTTGCTGTTGTGATAGCATAGTGATTTAAGAGATCGGAAGAGCGTCGTGTAGGGAAAGAGTGTAGATCTCGGTGGTCGCCGTATCATTAAAAAAAAAAACAGTATGTCACCAT…	404	20	ref|WP_073495475.1|hypothetical protein, partial [Enterococcus faecalis]	7.5e-08
N00455_c0_g1	CCTCGTGTCCCCCACTGTTGGTGCTGCCACTCCACCTCTCCGAGCCAGCACTCCGAGCACTCTGGCACGCATTCTGGGAATTGTTTTTGGCCCTTTTGCTCCTCTTCTTGCTCACCACCCCGAAGTCGCCCCCAGAAGGAGAGGAGGGGGCACGAGAAAGGTCCTCTACGAGGAACGAGTCTCCTACACTATAGAAGTCAGTCACAAAGTCGGAAGGCCTTTGGTCAATATCGAACTCACTGTCATTGGCAATGTCCACCATGCTCGACTCTCTGATATATTTTCCATTGGCTATAAAATGGTTCAATTTATCTACTTTCTTATTATTCTGATATGTATGTAAAACACTAAGGGACATATCCCCATCGTCAATAGTCACTTGCTTGCGCATGTCACGGA…	1159
N00456_c0_g1	AACTGTTTGAAATCCTCTTGGTATTAATGCTATTAAAAAGTGTGCTGAAATGTAAGAGGAATCATTTGGTTTGCAAGTGTCATATTTTCCTATTCTTTTGTAAGTAAAATACTTATTGTATGCCTTGTTTGGAATGTGGTATAAGCAACAGGGGGAGACTAATATCTCATAACCTTTCAAAAGCATTTACGATATGTATCTTGACTATGAAAATAGCAAGAATATGTTCCAATGAATTAAATCTTATAACATATTGGTTAACATTGTCCATGGAACTACTGTAATTATGATGATTTTCCATAATTATGCATCTCATATTATTAAGATGCATAATTGATGTGCAAGTATTTCATTGATCTGTGTTCAGGGAGTGTCATATGGATGTAGAGAAAAAATCAA…	677
N00458_c0_g1	CACCTTTCCATGACCTTGTCAAGGGCAGATGAGTTTGTCCTGCACTTGATATTCCTCTGTTTTAAGAGTCGAAATGTCAGGATGGTTCCTCTCGCACAGCTTTACCCCGAACACCTCATATTCTTCCTTGTGTGTTCTTATTATTATTTTTTTTCTTTTCTTTTCTTTTTTAAGCTGAGTACTAGAAATAATGAGAATGCCTTAAGTAATAATGTTATGCTGTTTTGTTTCCTTTATGTGATACTTACCAGTAAGTGACATATTGTGATAAATGTTTTGGATATTAAATGCAGTGCAGATCGGAAGAGCGTCGTGTAGGGAAAGAGTGTAGATCTCGGTGGTCGCCGTATCATTAAAAAAAAAA	364	15	ref|WP_073506718.1|hypothetical protein [Enterococcus faecium]	1.9e-07	GO:0006281-IEA|GO:0090305-IEA|GO:0003677-IEA|GO:0004518-IEA|GO:0016020-IEA|GO:0004519-IEA|GO:0016021-IEA|GO:0005622-IEA	DNA repair-IEA|nucleic acid phosphodiester bond hydrolysis-IEA|DNA binding-IEA|nuclease activity-IEA|membrane-IEA|endonuclease activity-IEA|integral component of membrane-IEA|intracellular-IEA	Biological Process-IEA|Biological Process-IEA|Molecular Function-IEA|Molecular Function-IEA|Cellular Component-IEA|Molecular Function-IEA|Cellular Component-IEA|Cellular Component-IEA
N00460_c0_g2	ACTAAAACTAACTCCTGTTCCTGAGGAGACCTCATCACCATCTACACCTCAACCCTCAGCATCATCTAGAAACTCAGAAACATGTTCTCCAGTAACTTCCAACAACACAAAAGCTACCACACCCTCTTTGATTGAATGTGAAGCAGATTCAAGAACATCAAACAGAGCTGAACAAACCAATACTCAGGCCATCACAATCTCATCCACCTGTTCCAGTTCACAGTTGGACGTGAAAACTGAAGTGTGTTCCTCAGAAGATAAGCCGCCAGCTCTTCCACCACCCCCTGAAGAAGAGGCTGAAGAAGAGCCACCCCTACCACCTCCCCCTCCAATTCGACTGAAAGTTCCAAAGAAACCCCCAGCATGCCTCCACCTCCACCAGCACAACCTGCAACAGAA…	596
N00461_c0_g1	CAGGTACGGTGGTGAGACTGATCGGCTACTCGACCCGCTAAAAGAATTGTTCAACCAGACGCCTTATGAGACGTCATGGAACTGCATTCTACAATCTTCTCACATGATCATATATCATCTATCATCTTTAGCTATATCTATCTGTCAGTCTCAGTCTTTATATATTGATGTATATATATATATGAATATACGTAAACCAACTTCAAAAAGATCGGAAGAGCGTCGTGTAGGGAAAGAGTGTAGATCTCGGTGGTCGCCGTATCATTAAAAAAAAAACAAAAAAAATACAAACATAGCGTTACTCACAGTCAC	312	20	ref|WP_073470612.1|hypothetical protein [Enterococcus faecium]	1.9e-08
N00461_c1_g1	CACGGACAATTCCCGCGGGCACTCGGCAGCAACAGAATCACAAATTCAAGTCCCAAATCAGGTTACCGAGGTTATATATATGTGAGAAAGATGGTAGAATGCAGTAATGCATTTTAATATATATATATACAAATTTTACCTCCCTGACCGGGGCTCCAACCTACACCGTAAGATTAACAGGTACAGTGGTGAGACCAATCGGGTACTCGACCCGCTAAAAGAATTGTCCAACCAGATGCCTTATGAGACATTATGGAACTTACCTATGTACTCTTAGCAGAGCAGTGATAGCGAATTTTCACGGACAATTCCCGCGGGCACTCGGCAGCAACAGAATCACAAATTCAAGTCCCAAATCAGGTTACCGAGGTTATATATATGTGAGAAAGATGGTAGAAT…	621
N00462_c0_g1	TTTTGAGATAGGTCAGACAAGGCTCCTCCCTCTAAATAATCTTTCGGTTGTCCTGAAATTATGAGCCAGCAGTGACCAAGCATAACTTCAAGGGCAGCAATTATTAGCTAATCAAAATTTGACATAAAAAGACTCATAAATTCCATCTTTATTAACCCAATCATTGGATTAAGATCTGCAATAATGAAAATAGGCTCCTTGTTCAAAAGTTCTATATTCTTGCAAAGCCTCCAAAGAAGACTAGTGAACAGTTTGACAAAAATGTCTAGGGCTCTGCAGCTAGTCATATTCACTTCATCATTACCCCATTGGTCGTGGTTTTCGAAATTAGTGTATACAGCTTTGTGGCGGTAGATCGGAAGAGCGTCGTGTAGGGAAAGAGTGTAGATCTCGGTGGTC…	431	7	ref|WP_073990064.1|hypothetical protein [Enterococcus faecium]	8.4e-07
N00463_c0_g1	AAACACGGGAGCGGAATATAGAATATGTAAAGTTGGTGTTGTGAGGAAGAAACGGCTCGTGCATGTACAGTGCTCTTGCTTTTTTCAGAAACGTGTTTTTCGTAATAATACGGAATAAGTTATAATTTTACTGTTGACAAATAAAGCGAGTTTTGGTGATTCTCTAATAAAATGGAAGTCATTTCTCTATTCGAAATTTATGGATTTTGTGTTGTACAAGTTTCAGTGAAAACCAGTTGAAGTAACGATATTGGCCCTGAGAGCGAGGGAGGCTAAAGGTATACTTAGGGAATTTTAGGGGAAACTTGATAAAATGCCAGTAGATTGAGAGCAAAC	336
N00464_c0_g2	GCGCGCACTCCACGGTGAGGATCAACTCCGGGGTCAGAGCTAAGAAAGACGAAATCAGAGCAAAAGCTTTCCTAATTACCAGAAACAACCCAACCTACTTTCCTTTATTTTACCTTCGAACTGATGCATGAATGAGATCTAACCTCCTCCATCGAGTGACCTGAAGTTGACCAAAACGAAGGAAGTAGTTCAGTTGGCAGCCCTGCAAACATGGCGGGATACCTGGCGCTGAAGTCCATGGAAGGGAACGGTTCAACCATGCAGGAGAGCGGCGCTCCGGGGGGCGATGCCGCCGACCATTATAAACAGGAGATGCTCATCGCAGTTCAAACAGGTAGATCGGAAGAGCGTCGTGTAGGGAAAGAGTGTAGATCTCGGTGGTCGCCGTATCATTAAAAA…	404	15	ref|WP_073470610.1|hypothetical protein [Enterococcus faecium]	8.5e-08
N00465_c0_g1	AAGATGGTAACGGAGTCCCGGCGTAAAAACCGGGAACGTTACTTCAGCGCCCCTTCCCACATTAAGAGAAAGTTCATGTCTAGCCCTCTATCAAAGGAACTGCGTCAGAAGTACAATGTCCGTGCCATGCCAATTCGTAAAGATGACGAAGTTCAGGTTCAATGATGAAACACTTAATCCATTCACTGAGAGATGTGGTTGTTGTGGGGACTGAGGCAACTGTCCGTCTCAGTGTGCAGTCCAGAAGTCTGTCCAAGGTTCTCTTGCTCAAGACATCTCCTAGCACACAGGTTGTGCGCGGTCATTACAAAGGACAACAGGTTGGCAAGGTTGTCACCGTTTACCGCAAAAAGCTCTGCATCTACATTGAGAGAATTCAGCGCGAAAAGGCCAATGGTG…	423	20	gb|KPJ16095.1|60S ribosomal protein L26 [Papilio machaon]	1.4e-35	GO:0003735-IEA|GO:0015934-IEA|GO:0005840-IEA|GO:0006412-IEA|GO:0005622-IEA	structural constituent of ribosome-IEA|large ribosomal subunit-IEA|ribosome-IEA|translation-IEA|intracellular-IEA	Molecular Function-IEA|Cellular Component-IEA|Cellular Component-IEA|Biological Process-IEA|Cellular Component-IEA
N00466_c0_g1	GACTGTATGGTTGCTCTGCTCACCAGTTGACTATCTGGCATTGTGATTGATGAGTCTGTTGTATATAGCATGGTCATTAACTCAGCCCATTTATAAAGTTGAATATTATGACTTTCTCATGATATTTGATGTCCTGAATCATCATAGAAGTCTTCTTATTCCTTGTGATATATGGACTAACATTCTGTACGGAAATTATTCCTCTTTTTTTTAATCATTTACCCCGAATTTGAGAATGCTGAAATAACCCGAAATTTATAACTTTACCAGTTACATTTGACATAATGTTAATTCAAAGGATAACAGTTGAACAGCGATTGCTTGCATTGCTGCCAGTAGAAGTTCTGGTTCCCCAGTGTCTCTACCCTCTAGTCATGATTCATGTTTTGTAAAGGAAAT…	615
N00467_c0_g1	AGGCAACAAATGTATTTATCAGAATTTGTATAGCATTTTTTTCTTTTGAGCATATATAAATGTAACTTAGCTTCAAGTAGTGAGCAGGAAATGCATTTGCAAATAGATGCACTTATCCTTATCTGTTTTATGCAAATTTATTGGTGAGGAGACATGAATTCATTGGGTAATGTCCTTCATCAAATAAAAAGAATGGAGTGATGAGGAATTTTGCCGGATGGTTATTCTGGCAGGGTGGAGCATGGACTGTGGACCTATTTGACAATGAATCTCCAGGAGAGAAACATATAATGAGCAGGTCCCATGACGGAGGGGC	316
N00468_c0_g1	TAACTACTAAGTGAGGGTACTAAGAAAATGTAATTAAATATGAGGTGAAATGTTATAGAAAATAAGACTACAAGACTTCATAAAAATACGTAACTGATAATGGAGTGACATGAGTGAAGTGATTATGAAGGAATTATATGAAATGAGATAAGAAAATAAACTGGTAAATATATCTTTAAATGTAAGAATACGCTGATACCTAAATTGCACATACAATTAATTATGCACGCGTTAAATAATGAGTATCTGTACCACCCAGCCCTTGGCCAGAAGGTGTCACTGCTATAGCTTGTGTGTGTGTGTGTATATATATGTATATATATATATGTGTGTGTGTGTGTGTGTGTATGTGTGTGTGAATGAGAGATAGAGAATGAGAGAATGAGAGAGGCAGAGATT…	535	7	ref|WP_080489832.1|hypothetical protein [Enterococcus faecium]	2.8e-06
N00468_c0_g2	TAACTACTAAGTGAGGGTACTAAGAAAATGTAATTAAATATGAGGTGAAATGTTATAGAAAATAAGACTACAAGACTTCATAAAAATACGTAACTGATAATGGAGTGACATGAGTGAAGTGATTATGAAGGAATTATATGAAATGAGATAAGAAAATAAACTGGTAAATATATCTTTAAATGTAAGAATACGCTGATACCTAAATTGCACATACAATTAATTATGCACGCGTTAAATAATGAGTATCTGTACCACCCAGCCCTTGGCCAGAAGGTGTCACTGTTATAGCTTATGTAACAATATATATGTTTGTGTGTGTGTGTGTATATATATGTATATATATATATGTGTGTGTGTGTGTGTGTGTATGTGTGTGTGAATGAGAGATAGAGAATGAGA…	555	7	ref|WP_080489832.1|hypothetical protein [Enterococcus faecium]	3.2e-06
N00469_c0_g1	AAAAGACATAGAAATATGATCGGTGATGCAGCTGCTTTCCATGGCATTTCGTCGGATAATCTTCTCAAATATTTTATTCCATAATATTTCCATTACTTTCCGCCTAGCATAACGGCTGCTGCTTACTAAACACACTAACCAGTAATTGAGAGTTATGTAGTTGATAAAAATAAAAGAATAATTCGAGAATTCGATGACTTGATATGGTAATATTAAGCGGGAAGGCGATCGAGTCCGAAGGAAGTAAATCTTATCACTTAATCATCTGTCAAAAGATGCCAACAAAACAAGAAATCATCAACTTCCCCATCCGCAAGAGCCGCACAGCTAGCATGAAGGCAGAAAAAACAGAAGAGATCCTGCCAATCAGAAGAAGCTCCAGGGCTCGCACTGTCAAAG…	424
N00470_c0_g1	GTGAGGATTCTTAGATTGTCCAGATCTCTTATGTGTGCACGATGTTATGTGGATTAATGAGATTAAAGGAGATTATTTTGTAAAGACGGATTGTAGTTGCTAAGGCTACGCGGCGTTCCATATCCGTCATCGAAGTGACAACGATTGAATGACGAGACCGTTGTGAGGAATCATGAGTAAATAGTACACAGATCGGAAGAGCGTCGTGTAGGGAAAGAGTGTAGATCTCGGTGGTCGCCGTATCATTAAAAAAACAAACTACACAACCAGCACA	274	15	ref|WP_073990101.1|hypothetical protein [Enterococcus faecium]	2.3e-08
N00471_c0_g1	GTGGAGGTATAGTGCGGGTTGGTGTTTTTTTTTGGAGGGTTTGCTTGGGTTGATATGTTTTCGGAAGTTGTGAGAAATGTTTTTGTTTTGTAGTCGTTATGTGGTGTTTTCTTTTTCTGTTTTAGGAGTGTTTGGTTGGGGTGTGCTTAGATTTTTTGGCACTTATTGTGTGGTACTCTGTCACTTACCAAAGAACAATTTTAGTGTTATAGCATTTTGAAATTTCCAACTGCTGCGTTTGATATTTTCTGTAGATTTTCTCGTCACAACTGTCAATAAACCAAACAGTGATTTGGAGAAGGACGAGATCCATATTTACCACACATTGCAGTGCTGATGTTAGTGTTTTATTTTGGATTGCATTGACTGCCAGAGATCGGAAGAGCGTCGTGTAGGGAA…	486	3	ref|WP_073994929.1|hypothetical protein [Enterococcus faecium]	2.9e-07
N00472_c0_g1	GTGGTATCAAACTATCAGACTATATTACTTTAAATAACAGACATAGTAAATTGTCATGTGATGTTTCTTGTCATTTATCTTTTAGTGCTGAAAATGATGCAAAGATTTTTAGTTTGGTAGATATCTACAGTTTATGATATAACTGATAGTTTTAAGGTGAGTGCAGTTTATAAAGAATTAAAAAGAAGGCTGTAGTACTAGACTGTTATAAAGGCTTCACAACAATTAGCCATTTGATTATATATTTAGTTATTTTTAGAATGATTGTAGTTTATATTCTTAAGCTTTTGTATATTATTTTTGTTATTGTTATCTTTATAGTTATTACTATTATTATCATCATTACTATTTATTTACTTTGTTATTTAGTTACCATTATTGATAAAATAAATTTACCAT…	546
N00472_c0_g2	GTGGTATCAAACTATCAGACTATATTACTTTAAATAACAGACATAGTAAATTGTCATGTGATGTTTCTTGTCATTTATCTTTTAGTGCTGAAAATGATGCAAAGATTTTTAGTTTGGTAGATATCTACAGTTTATGATATAACTGATAGTTTTAACCCATTCCCGACGGGGGATTTCTAGCCTAGAATGTCCAAATGCCGGGGCTTTCGAATTATTAGGCCTAAATTAATTGAATAGCTGGCACAATACTGTGCCGCCCGGCAACTGGGCTTTTGAATGCGCGGTACACATGCTGTACCACCCGTCCTGTGTGGGTTAAGGTGAGTGTAGTTTATAAAGAATTAAAAAGAA	351
N00473_c0_g1	AAAATTTTCTTCCCTGGTGTGCAGTTTATAACACATGGTGTACATGGCGTTTGGTGATTTTGGATCGCTGTGCTGTTTTATTCTGCTATGAGTAAGTGATGATGACTATTGCAGTCATGATTACTTTAATTACTGTAGTGTCGGGCAAGCCTAGCGTCCGACACTTGGATGGCACAGATCGGAAGAGCGTCGTGTAGGGAAAGAGTGTAGATCTCGGTGGTCGCCGTATCATTAAAAAAAAAAAACATAATATACATGTTATGTAAGTATGATACATTCATTCATCT	287	20	ref|WP_080489840.1|hypothetical protein [Enterococcus faecium]	3.1e-09
N00474_c0_g2	GAAGAATGTCTTGTTGAAGATATGTACAATATGATTCTTCACTCTTCCCTCTTATTATATACAGCTGAATGGTAATCATTTTACTTCCTCTGAAAAGGAAAAAAACAAAAAAAAAACAAAAAAACAATTACAATAAAACGTGTAAAATAAAGAAAATTCGTAGACAAACTTCTTTCAAGAATAAAAAGACCGGAATGTATTGCTTAGGTGTTTTGGTGTACTAATCTTTAAAAAAAAAAGTTTACCTATGCAATATGTTGAAACTGCCTCAAGGGGTTTCATGTTTGAAACCGATGAAACAATGTATTTAGTTGTTTTTGAAGTCACAAAAATGCTCCCACCCAGAATCTTATTTTGTTGAGTTGTTGAATTTACATGTGGAATGAAAAGGAAAAAAAG…	404
N00475_c0_g2	ATAGCCACATCATGTTATTTGCCATTGCCTGCAAAGTCTGGTTTGCCATTTAGTGTTAATGGACATTTGATTCTAAACAGTTCTCGACGAGACCTATGGACAGGAAAGGACATAAAGGTCATGTGGAATGAATGGCTAATAAAGGAAGTCATGGTTCCAGCAGCTGTACAGACAGTTACTCTTTGTCAAGAGCAGATTTTCTCTGGTATTAGAGAAGTAGTGTCATATGGTGAATACAAAAAGAAAACTTCTAAATTCTATTGTATTATACCAGACTCAGAAATGATGAATGGTATATGGAAGGAATTCCCACATTGGTTTTATGAATATGTAAGTGAACATCAAATTCCAATATTTGATGTGTTCACTCCACATACAGATATATCTGATTCATATAAC…	905	20	ref|XP_009059636.1|hypothetical protein LOTGIDRAFT_164873 [Lottia gigantea]/gb|ESO89577.1|hypothetical protein LOTGIDRAFT_164873 [Lottia gigantea]	3e-13	GO:0005737-IEA|GO:0070628-IEA|GO:0005739-IEA|GO:0051087-IEA|GO:0030544-IEA|GO:0090084-IEA|GO:0005634-IEA	cytoplasm-IEA|proteasome binding-IEA|mitochondrion-IEA|chaperone binding-IEA|Hsp70 protein binding-IEA|negative regulation of inclusion body assembly-IEA|nucleus-IEA	Cellular Component-IEA|Molecular Function-IEA|Cellular Component-IEA|Molecular Function-IEA|Molecular Function-IEA|Biological Process-IEA|Cellular Component-IEA
N00477_c0_g1	CCCTCATAGCTACAGGCAGCCTTACTAGCCGCTCTCTGAGGTGTGTGTTGGAGTGTGTTGCGTTTGTGGCGAACAGGTGTTTGTTGTTAGTCATTTGTGACAAGGCGCCGTTTTCTGTAGAGTATGAAGGTGCCACCGCTGAACTTGACTCCAGATATAAACCGGGTGGGAATGGCGTTGCCGTTCAGTCCCGACTTGCTCTGGCGGTACCCACTGTCTCTGCCGCAGTCTGCGTCGCCATCCTCCCCAATGCTTGACGTGAAGAACCAGATGCCCACACACCTCGCAGCCGACCCTCGTATGTGGTCGCGCGAGGATGTGGCGGCTTTCCTCAGGTGGTTCGAAAGGGAATTCGAACTGCCTACCATCGACCTCTCCAAATTCTGCATGAATGGAAAA…	501	20	ref|XP_018007403.1|PREDICTED: ets DNA-binding protein pokkuri-like [Hyalella azteca]	1.1e-42	GO:0003677-IEA|GO:0003700-IEA|GO:0000122-IEA|GO:0016757-IEA|GO:0045596-IEA|GO:0045892-IEA|GO:0006355-IEA|GO:0043565-IEA|GO:0016740-IEA|GO:0001709-IEA|GO:0005634-IEA	DNA binding-IEA|DNA-binding transcription factor activity-IEA|negative regulation of transcription by RNA polymerase II-IEA|transferase activity, transferring glycosyl groups-IEA|negative regulation of cell differentiation-IEA|negative regulation of transcription, DNA-templated-IEA|regulation of transcription, DNA-templated-IEA|sequence-specific DNA binding-IEA|transferase activity-IEA|cell fate …	Molecular Function-IEA|Molecular Function-IEA|Biological Process-IEA|Molecular Function-IEA|Biological Process-IEA|Biological Process-IEA|Biological Process-IEA|Molecular Function-IEA|Molecular Function-IEA|Biological Process-IEA|Cellular Component-IEA
N00478_c0_g1	CAACCTCGTTGAGATCACAACCTGCGTTGCGTTGAAGTCGCCTTTTCGCTGTCGATTGGATAATTTTGCTAAGTGATTGTAATGTCGTGTTACCTCCTGGATTAGCATGCACGTGTATATTTACTAGAGGAAATTTTGGTGTGTTACGAATGCTAGAAGTAAAGATTAAGAGGTGTTTGTGTTGTATACCAGTGATCAACGCGCCGCTTCTCGTCGGCTCGCCATCTCGGATCAGTGCGAGGAGGAAGGTTCGCCTTGGAGTGTTGAGGTAATGGAAGGCAGAGATCGGAAGAGCGTCGTGTAGGGAAAGAG	312
N00479_c0_g1	CAGATAGTGCTGCGAGTCCATGGTACCTAAGAAGGTGTCCTCGGACTGGTGAACACGTTTTCAACTCGTCTGGTCTCAGCTGTATCTCTGCCCCCAGACACGCTGCATGGCAGTAGGTCTACATTTGTCCCACTGATCAGGAAACATCCTCATTACCTTGACACGCTGCACATCAGTACGTCTACGTTCGTCCTAGAGATCAGGGGTGAAACGTCCTTGTTACCTCGACACGCACATCAGTACGTCTACATTCCTGCTATAGATCGGAGGCAAAACATCCTTGTTACCCCAACACGCTGCACGTCAGTACGCCTACATTCGTCCTACAGATCGGGAGCGAAGCGTCCTCGCCAAAGATCGTACAGCATGACTCCGAAAAGGAATTCTGGCGCTAGGAAG…	474
N00480_c0_g1	GAAGAGGGGAGCCTCCCGTGGGCGTGATGAGGGCGGAGAATACTGGGAAGCCCCGCCCATTGACTCGTCCCCGAGTGCCAGCCAGTCGCCCACGCTCACGGTCGTCTCAGTCGCTCAGCCCACGACCCTCACCGTCGTGCCCGCCTCCGCCCAGCCGCCCACGCTCTCTATGGTGGGCGATTTTGTGGACGAGGAAGGAAACCCATGTTCCAACGTGTGATTCTTCTGCGCTTGGCCCATGAACTCGGCAGATCGGAAGAGCGTCGCGTAGGGACAGAGTGTACATCTCGGTGGACGCCGCATCATTAAAAACAACA	317
N00482_c0_g2	CCTCGTGCGTTTGGCAGTGACGGAAGACCTCGATCCACTGCCCTCCATTGGCGCCGGGAGCGGACAGTTTGATGGTTTGCCCGCTGAAACTGCTCGTACAAGGGCAAAGCCTTCGTGCCCGACGGGCACTGCTCGACCGTGTGGACGTGGCTTAATGGCATGTTTCTTGGCTGAGCATAACCTTCCATTCACCCTGGCAGATCACCTCGTCCAACTCTCAAAAACAATGTTCCCTGACTCTAAAATTGCCCAGAATCTTAACATGAAAATAACTAAATGTTTAGACGTTACAAAAGCCTTGTCAGACGCACTAAATCATGAACTTGTCAGCAAACTAAAAACACACAAATTCTCTATCGTCATAGATGAGTCTATTGACGTTAGTTCTTGAAAATGCAT…	1421	20	gb|KYN50097.1|hypothetical protein ALC62_00125, partial [Cyphomyrmex costatus]	1.7e-52	GO:0046983-IEA	protein dimerization activity-IEA	Molecular Function-IEA
N00483_c0_g1	ATTTACTTCATTAAGTGTAGTCATTATGTCTCTAATTATGGAGATGAATGATTCTTGAATGAGAATGATTACTGATGATTTGGATTTTTTTTGTATTTGTGGTACATGTTATTGCAATTAGAAATAAAAAAGTTAGTCATACAAGCAAGATGAAGTTCTGTATTAGATAACTTTGTGTTATTATAGAAATGTGATATTAATTATATGTAATTTATGCATTCACATGAAAAGCTTCAGGGTTTGAAAACATTCATTAGCCTAATTTTAGCTCACCTTTTTTTTGGCCACAGACAAAGACAATATTTTTTTTTACTTAAAAAAATTAGTTTAGAATATTTAATGAATTCCTCTTACACATATCATGTGTCTTACTTTGCGC	379
N00484_c0_g1	GTTCTGCTGGATGATCCCGAATAGCAGAGGCAGACCGCCGTCCCAGTTCAACTGCCAGAACTCCCGCCACGTCCCTTCGCAGACTTGGAGATACGACCCCGACACACAGCAGATCCAGAGCGAGCTGCACAGCTGGTGCCTGGAGGCGAATCCCAGCTCGCGCACCGTCCACATGACCAACTGCGACGCCTCCAAAGTGGAGCAGAAGTGGGAGTGGAAGTTCACCAACACCAAGCACATCCGCGACACGTTCCCGCCCTTCTCGGGTCGCGACACCCTCTAGAAAGGGAAAGATCGGAAGACCGACGCGTAGGGCAAGGGTGTA	325	3	gb|KFB49955.1|AGAP012414-PA-like protein [Anopheles sinensis]	8.3e-07	GO:0016757-IEA|GO:0016020-IEA|GO:0016021-IEA|GO:0006486-IEA|GO:0016740-IEA|GO:0000139-IEA|GO:0005794-IEA|GO:0030246-IEA	transferase activity, transferring glycosyl groups-IEA|membrane-IEA|integral component of membrane-IEA|protein glycosylation-IEA|transferase activity-IEA|Golgi membrane-IEA|Golgi apparatus-IEA|carbohydrate binding-IEA	Molecular Function-IEA|Cellular Component-IEA|Cellular Component-IEA|Biological Process-IEA|Molecular Function-IEA|Cellular Component-IEA|Cellular Component-IEA|Molecular Function-IEA
N00485_c0_g1	AAAAAGAATGTGCAAAGTAAGTTATGTCCTCTCTCTGCACATTACTCGCTGCACATTATATCTTCTTTGGTAAAGTGAGTAGGCAGTAGAATTACTCTTGCAAAGATAAGATAAAGAGCTACACTATATAAAGTGAAATTTTCCTGCAGGCACTTATAAAGTATGTTGGGAGCAAAGGTTACAGCAATGAGCAGTATGAGCTGGTGACCAACTTTCCCCGACGAGAAATCTCGTACATGGATTTCAACATTACCCTGAAGGCAGCTGGACTCTTCCCTCAAGAAGCCGTTTTCATCCAGTCCAGATAACCTTGCCA	316	20	ref|XP_019644069.1|PREDICTED: UBX domain-containing protein 7-like isoform X2 [Branchiostoma belcheri]	2.2e-19	GO:0034098-ISO|GO:0031625-ISO|GO:0008150-ND|GO:0016604-ISO|GO:0008134-ISO|GO:0043130-ISO|GO:0005654-ISO|GO:0005634-IEA	VCP-NPL4-UFD1 AAA ATPase complex-ISO|ubiquitin protein ligase binding-ISO|biological_process-ND|nuclear body-ISO|transcription factor binding-ISO|ubiquitin binding-ISO|nucleoplasm-ISO|nucleus-IEA	Cellular Component-ISO|Molecular Function-ISO|Biological Process-ND|Cellular Component-ISO|Molecular Function-ISO|Molecular Function-ISO|Cellular Component-ISO|Cellular Component-IEA
N00486_c0_g2	AAATTTTACAAAAATGTAGTTCAAACAAATGTGCACACAATTCATCACCAGTGGATCAGTATCAAACAATATATTTAGAAATTGTAAATCTTCACAATTTTAAGACATTTTCCAATTCTTTTCTTTAGTTAATATTTTCTTTTTGTTTCAGTTTAGGGCGTTGGTGTACCATGTCGAGTGTGCTTAATCGATCGACATCAATGATGAATGGTGGAGAGATGTATCTTGGGGGGGCGCCTTGATCTGACTTCCGTCCGAATAAATGGGACGGAAAACTTCGGCTTTACAATGGCTAACCCTTCAGACTTTGGCGAGCAGCAGCTCGCTGGCGTTACCAAACTTCGTGTCCTATCTCTGCCAGGCAAGGCGTACTGGGTTCTTGGCTATGGCCAGATCGGA…	408
N00487_c0_g1	TGAAGAAGCATGCTTTATTGCAAATTTGCTACCTCACTGTCAGGTTTGTAGAGCACCTAGGCCTTATTAACATGTGTTGCCACCGTGGTTGTTATTAACAGTAGTGTTGTTATGTTACTAACGGTTTGGGAATGTTACTCATTCAGTTCAAGCATGGTGGCAAGAAGTAAGGATGAGAAATCTCAAGTTACACGAGATGACTTGAATATAATTGTGGTAGAATGGACACTAAAAGAACACTTATAGAAAATTGGAAGCTCCTGGCAGGTCACAATTCATTTAGAGTATTTTCAATAATAGGCCCATAATGTACCTAATTTTATTTTTGTTATCCTGATCTTGACTGCATGCTCAATTACTGATCATGTTGTATCATCAAATATGCTACTGAATTTCTTT…	707	12	ref|WP_073994929.1|hypothetical protein [Enterococcus faecium]	4.7e-07
N00488_c0_g1	AGAACTTTCACTTTCCAGTGTCCCAATATGTTTGTGTTTATGAAGATTTTAACCTTATTTGTGCACTTCTTTGTTATTCTTTGTAATATCATTTGACTTGTTTCTGTACTAGCCTATGTAGAAGCTTAGGCACTTGATTTAGACATTCATTTAGGAAAGTATGGTTTTATTGGCATGAATTTTTAAGGAAGTATTTGTTATGTATATTGTGGAGGATAAAAAGTCTTGTATCATTGACCGATATGAAAACAGACTAAGCTTTTATTTTTGATAGAATCACTAAAAGAAATAGCTCTTTATTGGTTAATATCCAATGAAAATAAAAATCAAGAATCATGCTTGGAAATTGAAAGTCTAAATCTTGTTCCTCTTGTGTATTCTGTTGATATTCTAGTAATT…	588
N00489_c0_g1	CCGCGAGGGAGCAATATCGGACGCTTAAAAGTGAGGCATTTCTGTGCGGCATCACATTTAAAGCTGAAGGAACCATTGCGCGAAGGGAGCAATCCTTGGCCAACACAAATGCACTGGGAAGGGGAAAGCATGATGAACAAAGTTCCAACGCGTGTTTTATTTCAACCCCTCGTTTCCTCCTGACAGAGCCGCCCTTGTCCACAGCATCATGTCGATTTGTTTTGAAGGGGAGCGGCCACCAGTGCGCTGCTCTGACAGGAAGGAACGTAATTCTTCGTTCATACCAGGATCTTCCCTTGATTATCTCATTTGAGGGTGCTGAGCCATCAATAGAAACTCAGAGCGCGTTATAGCACGTTTCATTCCCCTCTCTATAAAACCATGCTAGGACTTGAGTCA…	562
N00490_c0_g1	GTTCTATAGATGCAGATTCCGAAATACAATTAAGAGCATCAATCAGTCCTATATAGAATATGGTCACACTGTCAGTAAATTAAGGAACAGATGGCTTTCGGCTAGTGGAGTAAATAGTTACGAGCATTTACTAGAGTTGATTGCGCTTGAACAGTACCTGGAAGGTGTGTCCCCTGATGTCCGTATGTATATTCTAGAGAAGGAAGTTAACACTATTGAGCGAGCTGCTATTTTAGCAGAAAATTATAGTCTCATCCATAAGAACAGTAAAGCTACCTCCCCAGGATCAGCCCATGCCGTCGCTCAAAATCAGGGTGGTAGGCTTATGATTGGTAATGATGGTAATGCACCTCGGTATGTCTATGGTTCTGGAAATAGTTTAGATAGTCATGGCAGTAA…	835	20	gb|KXJ06669.1|Retrovirus-related Pol polyprotein from transposon 17.6 [Exaiptasia pallida]	2.5e-32	GO:0004190-IEA|GO:0003700-IEA|GO:0008270-IEA|GO:0006508-IEA|GO:0006355-IEA|GO:0015074-IEA|GO:0003676-IEA	aspartic-type endopeptidase activity-IEA|DNA-binding transcription factor activity-IEA|zinc ion binding-IEA|proteolysis-IEA|regulation of transcription, DNA-templated-IEA|DNA integration-IEA|nucleic acid binding-IEA	Molecular Function-IEA|Molecular Function-IEA|Molecular Function-IEA|Biological Process-IEA|Biological Process-IEA|Biological Process-IEA|Molecular Function-IEA
N00491_c0_g2	CAAAAGTAAAGATTAGGAAGAAAAGGATTATATGAACTTGTGAAACAAATTGATAAACCAAAAAAAATTGATACAAGTACTACAGACCAGCTCTGGTTTAGTTAATCAGTATTGTAATTTGAATTCAGCATTAGATGAAGAATTCAAGTAATTGGATCATAATAAAGTTAAGAGGATGAGAAATAGACAAACGATGCGACCAGAGGAAAATTCTAAAAAGTGTCTCGTAGATCGGAAGAGCGTCGTGTAGGGAAAGAGTGTAGATCTCGGTGGTCGCCGTATCATTAAAAAAAAAAAAACAATACCATGATTGACAATTTCCATATCTATACATCTGCATACAC	344	20	ref|WP_073994929.1|hypothetical protein [Enterococcus faecium]	3e-08
N00492_c0_g1	GGGCTCTGTATTCGCTTGATGCTTAAAGGTCTCACATTTGGGATTGTTGAAAGAATACTTGCCATAATATCTCTGTACTCCTGATTAGTTTCACTAAGAGTAACTAAGGTCATCCTATCACCGTCACTCATCTTATCCCATGTCCCCGGAAGTTCCTGATTCATGTTGCTATTTTGTCCTGTTGACTTCGAATTATGTTTTGTGCTTTGTTTCTTTACAGGCCTCCTGCGAACAACCCTTACTTTTCCTGTGGATAGATTTGTTTGTGTCATTGCTGTGAAGTCCAATTGATACTGAAATTTGGAGTTATTGAACACAATTGATGTGTCTGGTCCTGAAATGAATTTGGATTCAATCTCTTCACTGGTCACTTGTGTCACCATATCAGACCAGATCGGA…	435	20	ref|XP_015267804.1|PREDICTED: poly [ADP-ribose] polymerase 11-like [Gekko japonicus]	1.4e-07	GO:0016757-IEA|GO:0046872-IEA|GO:0016740-IEA|GO:0003950-IEA	transferase activity, transferring glycosyl groups-IEA|metal ion binding-IEA|transferase activity-IEA|NAD+ ADP-ribosyltransferase activity-IEA	Molecular Function-IEA|Molecular Function-IEA|Molecular Function-IEA|Molecular Function-IEA
N00493_c0_g1	TTTATACCTCATGCAGCCAACAAAAAAGGTTGGTAAGGATAGCAGACTTATCCCCTTGCCTTGCAACATATATTTTCCGCTCGAAATCTTTCTCCTCGCTTTTCTGTATCTTATCCCCTCTCTGCCCTGTTTCACTGACATACAGCATGATACCGGGTCTCCTTTTACCCTCTCATTACCTCCACATTTAGCTTCACTCTCAGGTTTCTACCGTTTTCATTTCCTTTGTTCCTCATCACTTTATTCGTATGGCACTCAAAATTTCTCCCCCCCCCCCCCCTGATCG	286
N00494_c0_g1	CAAGTTTATGGCTGTTTAAATGAACAGTCTGAGATATGATGAGAACCCAGTAAAGAATCAGTGACCAGATTTTAATGTATTTATCACAATGTACCTTTATTTATATAGGACACCTTTCTCTTACTTCAAAAATATTTAAAAGTATATTTATGTTATTTTTGAAAAAAACAACAACATTATGTTTAGGTTTGATTCTAGCATTACAGACACCATGAATGTATTCAAAAGAAGCAATTTTGATTTGAATTCATATTTGAATGCTTTGGTGTATGATATTGATGTCTGCTAGAAATCACATGAATAATCAATAATCGTAAATTTTCTTAATTTCAATAATTATTTTCTGTATCATACTCACAATGTTGCTCAGTTCACAGATTCCTGAGCAGCAAGTGCTTG…	1022
N00495_c0_g1	CAAGGGCGTGCCCGGGGCGCCGGGGACCTTCCAGGAGAGCGGCGTGATCGTGGGCATGGTGGGCGCCAGGATGAAGAAGAAGGGCTACATGGAGTGGCAGGACTGCCTCGTCACCCCCGAGCAGAACGCGGGCAAGAACGGCTACGGCAGTCGGGCGAGTCCGACCCTCCAGCAGGCCGTGTGGGCGCGCATGTGGGCGCAGACGCTGCCGGAGTGGAGGGACGTGCGCGAGCAGGACGAGCGGTTCCTCGCGGTCAGCAAGAAAATGTTCCTCAACGTCGGCGTGTACAAGGAGCGGATGCGCTTGGCGGCGGAGGTGCTTCTCGCCGAGGCCAAGGTGCGGGCGGCGGCCGAGGGCCTGAAGGCCTACGTGCACGTGGTGGGCCTGGGCCTGGGCGT…	573	20	ref|XP_018016157.1|PREDICTED: uncharacterized protein LOC108672910 isoform X2 [Hyalella azteca]/ref|XP_018016156.1|PREDICTED: uncharacterized protein LOC108672910 isoform X1 [Hyalella azteca]	9e-38	GO:0016020-IEA|GO:0016021-IEA	membrane-IEA|integral component of membrane-IEA	Cellular Component-IEA|Cellular Component-IEA
N00496_c0_g1	GACATTGTTCATTAATGGGTATCTTTAATAACTTGTAATTGCGTCGGGTATCAGCCTTGATGTTGGTATTCATTCGGCAGTGGAATACTTTATAGATGCATATCGTATTTCGAATGGATCCAGAAATAGATTACGATGATTTCTTTTGAACTTCAGGACAAATACAACACCGTAAAACAATCTAACAAATATCACAGAACTAAGCACAGCAAACGCCAGTTCAGCTTAAGATAATCCAAACACCTTGTCCAAAAAGCCAGCGAGTGAGTCAAGCTGATGCCCCGCGCCACGCCTTCGGACAGAAAAGAAATCGCATGCACCATCTACCCGAAAGGTAAACCGGCAAGCATTGTTGGAGCTGACCCTATTCGGTCCGAGATCATTGCGACGACATTGATC…	486
N00497_c0_g1	CACACGTACATATTTACATATATATATATGTGTGTGTGTGGGTGTGTGTTAGTGGGTGTGTCTATGCATCGTAAATGCATGCACATGCACACTCACATGCAAACTCACGCACACTCACACGCAAACTCACGCACACTCACGCGCAAACTCACGCACACGCACACCCACACCCACACGCACATGCACACGCACATACACACACACACACACACATGCACACTCACACCCACAGGCACACTCACACTCACAATCACTTACACCCAAACACACATACACAATCACTTACACCCAAACACACATACACAATCACTTACACCCAAACAC	324
N00498_c0_g1	AACAATCATTACAGCACTAAGGGATTATCAACAAAGATAACATCGCTACTACCAACAAACCTTATCAGTTGCGTCTAATCTCCATCTCAAGACAACTACCTCCTCTCGACCTTTGTTAGTTACGAAGAAACTAGGAAACGTTATGGGACAAAATAGACTATTCTAAACATGGCTACGAATTACTTGCTGATAATATGTCTAGTTTTGTCCATTGGGTTCTGTCTGAGTGTCCGTGACGAAAATAACATCAAGGGAAAGAAAAGGAATCGAAACAGTGCTTCTCGACTTCCGAACGTCATAGTGTTGTTTGCAGATGACCTCGGGTTCGGTGACCTTAGCTTCTCGGGTCATCCGACTTCCAGAACGCCTCATATCGACTATCTGGCAGCCAATGGAAGG…	740	20	ref|XP_018008387.1|PREDICTED: arylsulfatase A-like, partial [Hyalella azteca]	2.1e-69	GO:0003824-IEA|GO:0008484-IEA	catalytic activity-IEA|sulfuric ester hydrolase activity-IEA	Molecular Function-IEA|Molecular Function-IEA
N00499_c0_g1	TATCGAAACACATCTTAAGAGAAGGGATTTTGCATGCTCAGAACCTAACTGCAATAGAAGATTCACCACAGTCTACAACCTCAACACGCATCTCCGACTACATCAACGACCAAAGTGTTGGATGTGTTCATTGCCAGAATGTACAAAGGCCTTCCATACGAGGAGGGAGTTGGAGGTCCATATGAAGACACACAAAGATGTAGAGGCTCCTTATAAGTGTGGTGTGGATGGCTGCAGTAAATCATACTTCACACCAAACTCCCTAACCTCACACATGCGCAGTCATCACAAGGAAGAGGAACTGAGATGTCAGTGGGCGGGATGCGGGAAGAAGTTTGACAAACCTTGTAGGCTAAAAGCTCACATGAGGGTGCACACCGGCCAGAGACCATTTATCTG…	640	20	ref|XP_018021549.1|PREDICTED: uncharacterized protein LOC108677779 [Hyalella azteca]	1.2e-88	GO:0003676-IEA	nucleic acid binding-IEA	Molecular Function-IEA
N00500_c0_g2	CACTGGATTGATTCCTGCGTAGTGTTCTTTGCATGACTCCACGCTCAGGAAAGGTAAGCTAACCTGCAGAAGGAGCGGCGACGGGCGGCCGCGTTCAGCCGTGAGACCCCAGCCTGTGACGACCCCTTCCTCGTCGCTGTGACCCTGGGCAATGGCCTCGTCCCAGTCCTGGACGTCGGGCAGACCGATGGGCCTCACTGTTCGAGACATGACCACGGGCTCGTCCATCCGGAGGAGTGCCACGTCGTTACTGAGGTCACGGGAGTCAAAGTGCTCGTGGACGATCGCGTGGGTCACCCCTCGCACCACACGCCCCTCCTCGTCTCTCAGCGACACGTCGTGGGCGCCGAGCCAGACCTTCACCTTCCGGACGGGCAGTACGGCAGCGCAGTGAGCAGC…	761	20	gb|ODN06133.1|Coagulation factor X [Orchesella cincta]	4.9e-34	GO:0005615-IBA|GO:0008233-IEA|GO:0006508-ISM|GO:0006508-IEA|GO:0006508-IBA|GO:0005509-IEA|GO:0008236-IEA|GO:0004252-ISM|GO:0004252-IEA|GO:0004252-IBA|GO:0007596-IEA|GO:0016787-IEA	extracellular space-IBA|peptidase activity-IEA|proteolysis-ISM|proteolysis-IEA|proteolysis-IBA|calcium ion binding-IEA|serine-type peptidase activity-IEA|serine-type endopeptidase activity-ISM|serine-type endopeptidase activity-IEA|serine-type endopeptidase activity-IBA|blood coagulation-IEA|hydrolase activity-IEA	Cellular Component-IBA|Molecular Function-IEA|Biological Process-ISM|Biological Process-IEA|Biological Process-IBA|Molecular Function-IEA|Molecular Function-IEA|Molecular Function-ISM|Molecular Function-IEA|Molecular Function-IBA|Biological Process-IEA|Molecular Function-IEA
N00501_c0_g2	GACAAACCCTGTTGTCGGTGAGAATATTTGCATTTGCATTTGAATACAGTTTTTTTAAGAAGTTTCTTAAGAATGTGACTTTAAGGTAAACTCAAATGCTGGTATTTAGTAAAGATGTTATGAAAACAAGCATCTCAGTATGATTGGATATAAATTACAGTAGAGAAATATGTAACAGCTGTTGATTTGTAAAACTGACAATATTTTTTGCCATATTATTTTAGGAAAACTGTATTTAGCACAGTATACTAAAGACAATGTCTGGTATCGAGCTGTTGTGACCTCTGTAGCAATGGATATGAAAGAAGTATTTGTTAAGTATGTGGATTATGGAAATAGTGAAGTTCTCAGAGTGGAAAGAGATCGGAAGAGCGTCGTGTAGGGAAAGAGTGTAGATCT…	488	6	ref|WP_073495734.1|hypothetical protein [Enterococcus faecalis]	1.5e-07
N00502_c1_g1	ATAGCAAGTTGAAGACAGTTGACTCAAACCATGCCCAGTGTCTAATTTGTGCTCCTGTGCCAACAGGGATGCCTTTTACTGTGGCACTCATAGTCATAAGCACAGGATTCTTTCCTCTTTACCCATTGCGTACGGGTGTCATGACATACATGACATAGGAGCTTTGGCCTGACAACGGGCATCATGACGTATATGACGTTCGGGGAGATCGGAAGAGCGTCGTGTAGGG	229
N00504_c0_g1	GGGATGGATAGGGGAGGGGGAGCGATAGTGGTTGTCTTATTAATTATAATTTTTTTTGTCATTATTGATGTGTTATTATTTTTATTATTATTGGTATTACTATTATTATTATCATTACTTCTACATTTATTATAGTATGATAAAGAAATTGATAGTAATGATAATTATGATGATGAGGATAATGATTACAATTATAATGATAACAATCACAAAACTAGTAGAGTTTATATCGAAAAATATCCAAAGAACTAAAAAAAAAAAAATAAAAGCAGATCGGAAGAGCGAAGAATATGGAAA	297
N00505_c0_g1	GAAATATCGGCCGTTTGTAGAGGTCACCTTGCACAGAATAGGTCGCCCCGCCGGATGTTTCATTTTTGTTTTGTGAATTAAGTAAACGAGATGCAGGCTTATGGTGTGTGAATTATCACGTGGTTTTATATGATTCCCATGAGCTTCGGATTTATAGGAGGATGATGGAATGGTAATAAACGAAGATTATGTCCTAAAGATTGATGTATGGGGCTTCGAGGTGCAATCCCTTTAAAAAGTAAAATTCGGCAGATCGGAAGAGCGTCGTGTAGGGAAAGAGAGTAGATCGCGGTGGCGGCCGGATGATTAAAA	312
N00506_c0_g1	CATCATGTGCTGCCGTTGTCATCTCAATGAGCCCCTTGAGATTAACTAGAGTCACAATATGTATCATCTTAAGGATGGTTTTAAGTTGGGGTTATGCTCCACTATTTAGAAGTATAGATTTTCAGTTGTGTCCAATAGAGTCCTAGACATTGGCAAAGCTTTCCCAATCAGAAGTGAGAGTTTCAGGGACTGTCGTGGATTTGCTTACTTCACATGACGCATGCTTTTTGTGGGTCATCTGGTTCATTTTTTTATTCAAAGGTATTTAAGTCTCTTACACTTTTTTTTCTCAGACATTTGATTTCTTTTACGGTTTATTTTCTATACACATTGTTAATAGATTTATATTTTTAGGTTTAGGCATTGATGACAAATATCATGGGAGAAACTGTTGCTATA…	670	5	ref|WP_080490014.1|hypothetical protein [Enterococcus faecalis]	8.5e-07
N00507_c0_g2	CATACATATATTGCTATATAAACATACCTTTCCTCAGAAATATGTGATACTGAAATTGGCTTTAATATAAAGACATGCTTTCTGATTCCAGCTGCAGTATGTTATTGATTATCCATGCAATATGAATAATAAGTACTAATATGTGTTGTTAAATATGTATGGCAAATATTTTTTATATTATTAGTACCTGAATTATTGTTATCCCCGAAGATACTTTTTCCCCCCTAAGTAGCAGTTTACAAAGAAAAGACTACATGTCATGCATTCAAAAATGTAGTGTTTTTGATTTTAGGCATCCAGTGATAGGTATGGTGATTCACTACCAGTCTGCATTGACACTACATTTACTCCCTTATAGTACAAGAGTTCAACCAGGCTGCCCAGAGATCGGAAGAGCGT…	505	19	ref|WP_080490014.1|hypothetical protein [Enterococcus faecalis]	2.6e-10
N00508_c0_g1	CCCCACCACCCCCGGGCCCCCAGGCCAGTCGGCCGCCAACATCAAGATCACTTCCAGGGGTGAGTCTCCAGGGGACGGCCGGAGCCAGGACCAGAGCTTAGTGGTGAGCATGGAGATCAACGGCATTCTGTACCAGGGCGTTTTGTTTGCTCAGGCACCGAGGGCCCGCTTCAGCTAAGGCGGCGCCCCCTGCCGGCCACCTGGTCGACCTCCTCCTCCTCCTCCTCCTCCCCTCCTCCCGAGGGCTGAGGCTGGTGCAGGGCCCGCCCCCTACCCCCTGCCAGATAGTCTTGGCCGGGGGGTTGTGGGCGGTACAGAAGTAGTCATTAATGCTGGAGATGTCACGGCCTTCGATGTCCCTCAGCCAGATCGGAAGAGCGTCGGGTAGGGACAGAGAGT…	406	20	ref|XP_002410041.1|hypothetical protein IscW_ISCW009159 [Ixodes scapularis]/gb|EEC12794.1|hypothetical protein IscW_ISCW009159 [Ixodes scapularis]	1.5e-10	GO:0003677-IEA|GO:0000977-IBA|GO:0001228-IBA|GO:0005634-IEA|GO:0005634-IBA|GO:0045944-IEA	DNA binding-IEA|RNA polymerase II regulatory region sequence-specific DNA binding-IBA|DNA-binding transcription activator activity, RNA polymerase II-specific-IBA|nucleus-IEA|nucleus-IBA|positive regulation of transcription by RNA polymerase II-IEA	Molecular Function-IEA|Molecular Function-IBA|Molecular Function-IBA|Cellular Component-IEA|Cellular Component-IBA|Biological Process-IEA
N00509_c0_g1	CAAGGAGGTGGCACTGAAGGCGAAGAGGACTACTACTACTATGATTCCACTGATGGCCAGGAGGGAGATGGCACCGAGGGAGACCAGAACTACTACTATGATGAAACAGATGGCACCGACGGCGGTGGGGGAGATTCTATTGATGGCCAGGAGGGAGATGGCACCGAGGGAGACCAGAACTACTACTATGATGAAACAGAAGGAAAGATCGGAAGAGCGTCGTGTAGGGAAAGGGTGTAGATTCCGGTGGTCCCCGTCACATTACAAAAA	270
N00510_c0_g1	TTCATGTTTTTATTTATTTATTAATGTAATTTAATTAAAATTAATAAATTTTGATGAATTAAAATAGAAAAGAAGTGTTTAATATAATATGAAATAAGAGTTGAGATATGAAAAAGGTGTGCAGACAATCAATGGCACCTATAATTTCCAGGCGAGTTTTTTTTTTTTTTTTCTATGGACTTGTATTGGAGCATAAGTCTCATTAAGTCTTTTTCTTTTTTTGGTTCGTTTAAAGCTCCCAAATAGTATCCCAAGCTTTGCTTATCTTGGCATATTTGGATAATTTTAGAGGTTGTGCCTACCTTCACTAACTAAAATTAGAAGGAACTTGAGTCAATTTTACTTGTACTCCTACAGGGACC	362
N00511_c0_g1	TGATATTACCTTGCACCATATTTGTGATTTTTATGTACAAAGAGTTTTGTGTTTTAATTCAATGTGCTCATACTATGTAAAGGACTGAAAGCCTTTGGTTTTCTTCCTTACATACTGTGCTGCTCTTCATATAACATTTGTGCTTGATCATTTAACTGAAAGTTGCTCCAAGTGTGGTGTTTTTCATGTCTCATTGGATGCTAAAAGGCTATATATCTTATAATTTACATAGTGTTCCAGTTAAATATCATTGTTTATTTAATATTGTGGTATGAGCTGTCTAGATGAAGGGCCAGAATGAACTTTGTTGCAAATGGCACTTTTTTAGATGCTACATTTAGTATATGTATATTTTGGCTATTAATTTATTAATCCTAGGTTTAGAGACTGTATATTACA…	460
N00512_c0_g1	CAGGATTTGAGGATTTTAGTATTTGTATTCTTATATATATCAGCAAAAGAGTAAAATCAAAGTAATATATATGTTTAGAGGCAATGTCACACCTGTACACATCCATTGATTTTAATGATTAAAGTATATGATGCACACATGACAATATAAGTTTTCAGATTTTCAGGTCTGGGGGAAACAGATAAATTACGTTTGGATGTTGAAATTTTCAATGGTGATCTTGCAGGAAAATTAGTATGCTCTTGGTACTTGTTTAAAGAAACTTTTTCCAGATCGGAAGAGCGTCGTGTAGGGAAAGAGTGTAGATCTCGGTGGTCGCCGTATCATTAAAAAAAAAAATATATCTTCACATGATCTTACATCTCCTCTATC	372	20	ref|WP_080490002.1|hypothetical protein [Enterococcus faecalis]	4e-08
N00513_c0_g2	AACTTTCCTTCCATGGTATTATGTTGCTATCCTTTTAAAGAAAAAGTTTGTAAATATAGATGCAGTTAATTTATAATGAAGGCCCTAATATGACATTCATGTCATGGCTTGGCTGGTCTTCTCTTCAGTGACATGAATTCCATGTCAAGGCTTTTATCTTGGGAGGGCTTCGGATGGTCGGAGCTGGAGGAGGACTCGTTGGGGTGGGAGGATCACCCTTGACGTCGACCTCCTCCTCGAACACCTCTCCCTAGATCGGAAGAGCGTCGTGTAGGGAAAGAGTGTAGATCTCGGTGGTCGCCGTATCATTAAAAAAAAAA	320	5	ref|WP_073495489.1|hypothetical protein [Enterococcus faecalis]	5.5e-07
N00514_c0_g1	TATCAAACTGAATTATAAAAGAAGTAAAGAATTTATTTTCTTTTTTCTTTTTTTTTTTTTTTTTCTGTTTCGTTTTCATTCTGTTTTTTTTTTTTGGTCTCTCTCCATAAAATTTTGTATGAATAATGGGAATGTAAATGTAGGTTCGTGTGTCTGTTTACATTCATGGTATAAGGGGATAGTAGTGTTCAGTTTCATTTCGTTAAGACTAAGGTGTGAGAGTTCATCTTGTGTTTTAATGTAAGGTATTGCAAGAGCATTTTCTTCAATGGCCAAGGCAGAATTTCACGTTGGTAATTCGCGATAGATCGGAAGAGCGTCGTGTAGGGAAAGAGTGTAGATCTCGGTGGTCGCCGTATCATTAAAAAAAAAAAATATAACAACTCATCATCTCTCTAC…	454	20	ref|WP_073495484.1|hypothetical protein [Enterococcus faecalis]	1.7e-07
N00514_c1_g1	TCAATGGCCAAGGCAGAATTTCACTTTGGTAATTCGCGATCATTAAGGAGTGTATCTATTTATTATTTGTTTTATTATTGTTGATATTATTTTAAGGAATAACTTTTTTAAAATTAATTATGTGCTTGGTTAGTAACACATTCATGAATTCCTCTAGTCTCCATTTTTGACATAGGATTATGATTGGATTTTTGGGATGGAATTGAATCGTGTATGAAGGAGGATTGCCTGTTCTGTGCAGCCTAGTCAAATGACAGTAAAGCAAGGAGAAGGATTGAGGCATATCATAAACTGATACAAGGAACTTTTTGTTTTATATAGACACGCACACGCACACGCACGCACACGCACGCACATGCGCGCACATACACACACGTGCACACGCGCACACGCACACGC…	437
N00515_c0_g1	GTTAGATTTTTCTTTTGTATATTGATGCTGTAAATTCATTTTGTGGAAATATTGTTTAGTACTCCTTTCATGTATATATTTATTAATATTTTTAGTGACATCCTCTTTTTAATTATAGTCATCCAACTTTTTGTCATGTACTTTTTATGTCTTTCTATTTCTCCTTTTCTCTTACTTTCTGTATTTCCCAATCCTCTCTTGCAGCCGGTACATCTATTTTCATTATTTCCATCTTATCCACATTTATTACTACATCATTACCTCCCTCCTCCATGTTTATAGTTTTTTTCCAATCTTTTCCTACTCTTAGGAGTCGACAAATAGGTTCTCATATAGGATACACGATCCCAGCATTGTCAAAGAATTCCCAGTGGATCTAATGAAGAATATGGCAGTTAA…	448	1	gb|KRT83640.1|Peptidase [Oryctes borbonicus]	1.3e-07	GO:0046872-IEA|GO:0008233-IEA|GO:0006508-IEA|GO:0008237-IEA|GO:0004222-IEA|GO:0016787-IEA	metal ion binding-IEA|peptidase activity-IEA|proteolysis-IEA|metallopeptidase activity-IEA|metalloendopeptidase activity-IEA|hydrolase activity-IEA	Molecular Function-IEA|Molecular Function-IEA|Biological Process-IEA|Molecular Function-IEA|Molecular Function-IEA|Molecular Function-IEA
N00516_c0_g1	TATTGAAAGTCCTCATACTACTACTACTATGATTATAATCATTCATGTTATTATTTTTATTATTATTTTTATTTTTATTGTTATTGTGTTGATTATTATTACGACAATTATTATTGTTATTATGTCAGTTATTATAATCATTATCATTGTCACTATGAAAATTGTTATTGATGTCAGTGTTATTATATTATTATTTTTAATATTTTTATGATTATCATGATTAATGATATTACAGTTACGTTTATTCATTGCTATTATTATTATTATTATATATTTATCATTCAAAACAGTTATTATAATATTCATTATCATTGATATTATATTATTTTACTGTTATTATTGATTGTTATCATTATCATCATCATTACTACAGTAATAATGATGATGGTAATACATGAT…	408
N00517_c0_g1	AAACGGTCGTTTGACAATTCAGACCATAGTTCTGATTCATCAACTTTATTTCTATTTATAACGTAAATATCACAGAAGCAATACGTTGTTTTCAGTGTTTCCCTTGCGAGTTAGCCTGCCAGTTACTGTAAAAATATCGAAGATTCTGAATTAATAAATATTTGAATTCTCTATCGTTGAAAAGTTTATACATCAAAGTTACTGCCAGTATAATCCACTGTAAAACCATAATTACATGTTCCGTTGAAATTATAATCATATCAGTAACTGTCTGGAACGCATACATGCGATGCAGACACGCATATAAATATATTTCGGCGACTTCTCGGCCCTTTTAGAAGAAGCGAACAGGGTCTTAACAAACATCACACTGGCAGATCGGAAGAGCGTCGTGTAGGG…	532	12	ref|WP_080489310.1|MULTISPECIES: hypothetical protein [Enterococcus]	2.6e-08
N00518_c0_g1	ATTTTAACCGGAGGACAAGTCGCAAAGGTAAGGGAAGGAGATCCTCGTGTGTGTTGCACGTTGCAGCTGAGCTTTACACCCCCTCTCCCTCTAGTCCACCCCCACCTAGAGCTGATCTTCCTCCTGGCATGGCACCGTGCTCGCAGGGCGCCCCTCGTCCCTCAGTTGACATAGCCGCCCGGTCCGACCCGTGCTGCACGATACAAGACAGAGGAGGTGGACACAGGCCGCGGGGCGCAACCGCCAGGTGATTCCCAAGTGTACTAGGGTCGAGGAGCGAGTGTGTCCTAGTGTCCGTGACAGGTGGCGGAGAAGCGAAGAGTCAGCGCGAACTGAACAGGAAGTTCAAGACGGACGGGGTCGGCCGTCTACAGGGGCGGTGTCGCGGAGGTGCGGGCA…	491
N00518_c0_g2	ATTTTAACCGGAGGACAAGTCGCAAAGGTAAGGGAAGGAGATCCTCGTGTGTGTTGCACGTTGCAGCTGAGCTTTACACCCCCTCTCCCTCTAGTCCACCCCCACCTAGAGCTGATCTTCCTCCTGGCATGGGGCGGTGTCGCGGAGGTGCGGGCAGAGTGGTCTCGTGATGGTGGCGTGTGGGCGTGGAGGAGGCGAGGCGGGCGCGGGCGAGGGCGTGTAAGCATGGGCGGCAAGGCAAGTACGGC	248
N00519_c0_g1	TATTGATTCTATATTATTATTTCATTATTATTTCTCCCGTTTGTTCTGTTTTGCTGGTTGATTGAGTAAAGGATTTTCCGTAGACCTTATGTTATCCTTTTATGGGTCTAATTTTGTAGTAGTATCTGGGGGATGAATCCTTCTTTTTGTGATGGAAATTGAGGGATTGTTTGATATATCTAAATGTATATCTATTTACCTATCTATCTACTGCACTCTTAATCTCCTTTTATCCTTTATGCTGTAATTTCCATCTCTCTACTGACTGACTGTGTACTCTCTCTCGTAACGATGTCTTTTACTCACCTCGTCTCTTACTGATAGTTAGATAAATAGTATTAAAAGACAGCAAATTCAGTGTAGAGAATGCCCTTGCTTTAAATACGTTCAGACTTTGGT…	652
N00520_c0_g1	AGGAGACTATATATTATGTTTAACTGTACTTTATACAAAACTTTACTGTGAGCAATAACAGTGGAGAGAAAGCTGTATAAATGTTTCTTAGTAAAATTAAGAATTTTAAGATTCGATTTGTTACAAAACCTTTTATTTTGTGTAATGAATAATGATAGGCCAGATTTTTCAAGGCAGTATCACCTAGATATGAAGTCTGGCTTTGATGAAATATTTGATGCCTGTATTGTATTAACTCTACTTATTATGTGGCTATGGTGCTGAACGTGCCATGTGATATAGTGCATTGTTTAAGCATATGATTTGCATGGAAAGCCGCTAAAAACATTGTTTGCCGAACCATTGTGATATTAAATATTGCAACTGTGGATCATCCTCTGTGTCAGAGTAGACTTAAAA…	761
N00521_c0_g1	CACAGAGTATACATAAGCATATACATAAACATATATGTATACATGTGTGTATGTATGTGTGAATATACGTATGTGTATATATATGTATATATAGATGTGTATATATATGTATATGTATATGTATGTAATGATCATGATATTGAAATTATTTTTTTTTATATATTTTTTTTTTAATGGAGGCACCACTTTCTGGATCATTTTATGTGAAGTGTTAAGGGACGAAGAGCCACTAATTTAGTGTACGTATAAAGGGCTCAAATTCTCTTGACACCACACATACCTCTCCTGTACGTAGCCTTGTACATGTGTTATAGAATGAAGGAAACAGTAGGTCTGGACTAACTAGCATTTCTTTTTATCTGTGTTTGAAATAGGACCCATTAGTGATTGCGTTCTCTT…	549
N00522_c0_g1	CAAGGCCGTGACGGATGTTTCCGTAGAACACTACACCATCACCCACAGCTACTACAATATCATGCAGTCGACCTACACCAGAACATCGACGCAGGCGTACGTATATTCACTTACTTCGAAATTTAGATTTGAATTAACTGGCTATTAGATATATTAATCAAGCCCTGGCGATTCCGGTAGGAATGATACTCTTGATTTATATTAAAAGATCCTATCTTCCTTGCAGGATAACTTTCTCCTCTACCTTGGTGAGGACTAATATCAGGACAGACACGGAAACCAAGACTGACCTTCGAACAGTTTACAAC	308
N00525_c0_g1	GTTTCACAGTTGATTTCAGTGAAGGAAGGAAAAGAGGTCTTTTTTTTTCCATCCAGATGCGGAACATAAAGATTGGGGCATGTATCATTATCCAGCATAAATTTCTACCTCACTGAAAAGAAAGAAAAGAAAAGAAAAAAGGAACCAAACCAGAATGAATAGACGATGCCCATGAGTATTATTTGGTGGGACACGTTCAGGAGAAATAACTTCATTGTCATTTATTTTTGTTTGGGAAGGGTTCAGGTTTTACTACTTGTTAGAGCTTGGAATCTTGTGAGCTGAAGTTTACATGATACCTGTGCAAGAAGCTGACAATGCATTACAAAAGTTTTTGTTCATAATTTGGTCTCGTCTTTGTAAAACACGTGCATACAAACACGCAGACAGACACAAATA…	946
N00526_c0_g1	ATTTAATATAAGGATGCAGCTATAGTGTCTTAGACTTTGTTATAGACTTTTCTTCTGTACACCCTGTATGGCAAAACACTTTTTTTTTTTTTTTCTTTTTTAAGAACTTTCAGTACCTTATGTTGTTCCATGGTTAATATGACTGGAAATTAATGGAGTAATGTGTAAGCAAAAGAATTTTGTATTTGTGGAGTGATTTATAGTATCTTGCTTAAAAGAACATTTTAAAAAGTTCTTGTTAACAAACTATTGATACTAACTATAACAGGTATGCTGGACAGATTTTTTACTTAGTAACTACAGTAAATAATAGATATAATGTGTACAGGAATTGCAAGAAATTTAGATCATTTGAACAAACTTAATGGGGTATCTTTAGATAGATTTTGCATCATTTGA…	1326
N00527_c0_g1	CCAATGGATCTCAGTTCTTCATCACTACCGTCAAGACTCCATGGCTGGATGGAAGGCACGTTGTGTTCGGCAAAGTGCTGGCAGGCATGGTAAGTGAAATGTGCATTTGTGCATTTGCTCTTCCTTTACTGATCCAGTGGAAAAAAAAAGGTTTATAATGTGTTTACAAATGACTTAGAATTGGTATAAATTTGGCTCTTCAAGTGTTTAAGACAGGCAATTCTCCTGAATAGGACCATATTAAAAGATTCTTCGGGTAATGCTCATAGTATAAACATTGTACATTCACAATCACTTGTCCAAAACCATGAACCAGTTGTAGTCAAAATCTAGCAATGCTGTGGCCTTTGCACTTATTCCTGCAAAATTAGCCATCTATGCATATACAAGATGGTTTGT…	488	20	gb|AAV48598.1|cyclophilin, partial [Farfantepenaeus paulensis]	1.8e-09	GO:0003755-IEA|GO:0003755-IBA|GO:0005737-IEA|GO:0000413-IEA|GO:0051082-IBA|GO:0016853-IEA|GO:0006457-IEA	peptidyl-prolyl cis-trans isomerase activity-IEA|peptidyl-prolyl cis-trans isomerase activity-IBA|cytoplasm-IEA|protein peptidyl-prolyl isomerization-IEA|unfolded protein binding-IBA|isomerase activity-IEA|protein folding-IEA	Molecular Function-IEA|Molecular Function-IBA|Cellular Component-IEA|Biological Process-IEA|Molecular Function-IBA|Molecular Function-IEA|Biological Process-IEA	EC:5.2.1.8	Peptidylprolyl isomerase
N00528_c0_g1	GGAATATATCGGTCAGCATGTGATTTCGGGCATATTCCTGAATGCACAGTATGGTCCGAAGGAGAGCTTTTTCTCCCTAGCACAGCTCCAGGCAGCATCTTCGCCTGTTTTTGAAGACAACGTAAAATACACAACCCAAGTATTGGTAAGGATATGCTTTGGCTAAGCTTGGCCCTCTTGCTGCCAAGAAACTCCAGGCATGAATGCTACATATGGCCATAGCGGCCAAGACAAGGTACCAATGTTCTCTTTACAACGCAGGTGTTCAAGTTAGGCGAGACTGGCTATCGCCCTTACCAGAGTCTGCCTTCGTATGGCGTGGTTGCTCAGGAGTCTCTCTCCATCGGCGATGACCTTTACCTGCTGTTGCTCTCCGACTTCACACACACACTGGACGTC…	436	1	gb|APA05127.1|polephole-like protein [Litopenaeus vannamei]	8e-11
N00529_c0_g2	GAAACATTGGTTTTGAAAAAAAGTAAAGTATCGAAATGATAATGATAAAAGTGAATGGAAATTGAAAAATGGACATAAGTTTCTGTCTCCAGTTTTCCAAATTTATCTTTGAAGTTTTCAAGTATAAAAATGCAGATTTAAAAATATACCCTATGTATGTATATTATTTGATATCAAGCATGAATCTCTATGGTATGAATTATATATACTTTTTACACCAATGAAATAATATCTGATAAAGTCAGCTGATCGCTCAATGTACATGATCTCAAATATATAGAGAAGCCTGCAAGTCACAAAGTTGTTACTAGTTGGTACCATTTTGCACAAAGACTAAAAGAACTGATGATTTTTTTCATCCTTGCTGTGCTCCAGGTCGGAATTCTTAAATAGAGATTG…	432
N00530_c0_g1	GTTTGTTAGCTTTTGTAGGGGTTCCAACAGATGGATAGAATTAGGGCAGATGAAGATCACTTATAGGTCCTGATTATCCCCATGCCTTAAAAACTCTTGACGTGCACTTGCTATCTTGCCACTGGAGCAGCATTAGGCAAATATACACCCCATCATGATTAACTCCACCAGACAGTATGCCGACCTACCTTTCAAACCACCTTCGATGAATCAGCTGCCAGTTCCTCAGGGCTCATGGACACAGCAACATCAGAGGATACAGAAAGCCTACCGATCGGCAGAGCGTCGTGTAGGGAAAGAGTGTAGATC	309
N00530_c1_g1	AGCAGCATTAGGCAAATATACACCTTGGCACATTAGGGTTAATAATGGTGATGAGAGTTTACACTGAAGCCTCCTGAATTCATTGATTGATTTATTGATTTTCTTTATGTTGACTAAAAGTTGTTTTGTAGTGAACTTAGTTGTATAATACACATTGTTATGTGTAGAAACCTCCTTGTGAATAGCGTTAGTGATAAATGTACTTTGAGCTTCCTTTTGGGATACACATAGTGCTAATGAGTTCAATCTTTTGTACTATTGTAAAGACATCAGAGGTTTTTGACCAATGCAGATCATGCTTGTAACCTATTTAGAAAAACAGGGGTATTAGATGTTTATTCCTCTGTACAACTTCAACAAATAGACCTTTGTGTGCTCTTGTCGTGATATTCTATTTCA…	640
N00531_c0_g1	CATTACTGCATAATAATTATACTTTAGTGGCACTTATAAATACTGAATATTAATAATGAAAGTTATCAATGAACAAAAAAGTTTAATTTGACAATTTTATAATTTTACTGAATTTGTTTAGAATATTCTTTATTTATTTTCATATGTATTCATCTTAAGTGCATTTTACACTTAATAATGTGTGAACTGATGGAAAATTGATAATGTGTGGTATGGCATCAAAATATATACTACTATATTTTCATTGGAAACAGTAAATCATCAATTTAATATTTTAAGTATGGTAATTTATTTTGCAATTCTTTAAGTGCATGACAGAGATCTTTGTTGTTTTTCCACTTTCAGTATATAAAAGAGCATTAAAATACTGTGTAGTAATGCAAGCTTGATATGTATTAT…	535
N00532_c0_g2	GTGGAGCGTGTCCTTTCCTTTCTGCCGTGTTGTTGTTGTTATTATTATTGTTGTGATTTGGCTTGACTGCCTCTGACTGACTGACTGACTTCTTTCTCACTAGGCCTTTCCTTCTCTCTCTCTCTCCCTCTTTCGCTCGCTATTTCTCTCCCTTCTCGTCCTTGCCTTCCCTCTCTCTCTCCCTCTCTGGCCTTCGCACACCGCTCACTCCCGAGGCCTGCTCTCCCTCCTGCAGCAGTCGGGACGAGACGGCTGGCAGGTGACGAGCGACACCGAAAAAAAAAGGCAAAATATCCCCCGAGAGAGCGCACCGCGGACCCCCTTCGCCTCACTCGGCCCAATGCATTCCTTTCCCTCCTGCTCCTTCTCTCGCGCTCGGGCTCCTTGTGCCGAGGCTCC…	419
N00533_c0_g1	CCAAGGAGAAGGATGACCCCCTGTTCGACCACTGGTGTGACCCCAAGAATCCGAAGGTCATCAATTTCCAGGACGTAAGTGCAGCCGCCTTCAAGATCAAATCAGGCATCATGAACACGCCATGCACTCGCTCCCACATGTCCAGCATCACCGACATCGAGATTTACTTCAAGAAGGAGTTCAACCAGTTCACCGGAAGTTTCAAGGAACGCGGCGCTCGCTACACGCTCCTCATGCTGGACGAGAAGCAGCGCAAGAAGGGCGTGATCGCTGCCTCCGCCGGGAACCACGCCCTTGCCCTCTCCTACCACGGCCAGGACCTCGGCATCCCCGTCACGGTGGTGATGCCCCTAGTGGCCCCCATCATGAAGGTGCAAGCGTGCCGGCAGCACGGTGCCA…	416	20	gb|EFX82963.1|hypothetical protein DAPPUDRAFT_302120 [Daphnia pulex]	2.1e-71	GO:0003941-IBA|GO:0016829-IEA|GO:0006565-IBA|GO:0004794-IEA|GO:0004794-IBA|GO:0006567-IEA|GO:0006567-IBA	L-serine ammonia-lyase activity-IBA|lyase activity-IEA|L-serine catabolic process-IBA|L-threonine ammonia-lyase activity-IEA|L-threonine ammonia-lyase activity-IBA|threonine catabolic process-IEA|threonine catabolic process-IBA	Molecular Function-IBA|Molecular Function-IEA|Biological Process-IBA|Molecular Function-IEA|Molecular Function-IBA|Biological Process-IEA|Biological Process-IBA	EC:4.3.1.17|EC:4.3.1.19	L-serine ammonia-lyase|Threonine ammonia-lyase
N00535_c0_g1	ATAGTTTTGGCCATTGCCAAGAACTAGTAAAAACGTTCTGAGCAATGCTGCTGCTTTTTTTTTAATCCGACAAAAAGCGTGGATTTTCTGCTAATTTGTCAAGTTTATGTCCATCATGGAATTTCGAAAACGAATTTACACCACTTGAAAGATCAGGCGCTTAAAAAAAGTCACTCCCGACGCGAATTGAAAATGAATAGCAGCCAATCGTATGTTTCAAATTTAACCATAACGTCCATACCATATTGCTAGCTGTGCACATAGCCTTGCTTGGTCAGAATGTAAAATTGTGTCATAGAGTCGATAATTTGATCAAGTTTTGTTGAATCGGTGATATCGCTTTCACAAAAATGGCATGTAGTATGCTACATGAAGCAACCATGTGGACATGTTGCAAGC…	455
N00536_c0_g1	TTGGCATTCTCTTGTTCTGGCTTTGGACAAGGTATATACCTATATACCTATCTTGATATGCAAAAGGTTCTATATGGAGATTGAGGCTATTTGTAGGAAGAACCAAAGTGACGTGTTAATTTTAGTGGTGCTAGTTCTGGAGTCGACCTCTCTAGAATTGGATTGCATGATACTATAGTCTATAACATTTTAAAAGTAACCATGATGCAATTTCTTAAACTGCTCTCCAGTTGAATAGGTATATGTAAATGGTATTCTGTGAAGAGCACTCTCAATAGTGCATACGTGTGAAGATCGTCTAACTGTTCCCTTGCACATTCAGTAATTTGGTTAGGTTCTTTATTTAGTAATTCGCAATGAAGTTTGAGACATTTGAGCTCTTTACTTTGCTCTCGGTAC…	633
N00538_c0_g1	GCAAGATATCACCTTTTCCCGCCATTACAATTATAAATACTTAATCATATCGCAATTCAGAAGTAAATCATCCAGTACTTTAAAAAAATCATCGAAGTCGAAGGGTTGTCGTTGTTGACAGATTTTGAGTAAGACATGGACCGTCTTCTGCGCTTGGGAGGAGGCATACCAGCCCTTGGCCAGGGACCCCCACCCAATGATGCCCCCGTTCCTGAGATCGGAAGAGCGTCGTGTAGGGAAAGAGTGTAGATCTCGGTGGTCGCCGTATCATTAAAAAAACAACCAGCTAGCACATA	296	17	ref|WP_073421091.1|hypothetical protein [Enterococcus faecium]	1.4e-07
N00539_c0_g1	TCTCTCTCTCTCTCTCTCTCTTTTTCAAACACTCACTCAATCACACTTTATGTTAGTCTCTGTGTATGAGTGGTGTGTTAGTGATCAACAATTGCGTATGTGAGAGGTATACATGTATGAATATAGATAAAAGCATAGGCATAAACACAGACACACATCAACATGCTCATGCACACCATGTGCTATTTCCATGCTGGGTCTCCAGCCACTTACATTGCCAGATTTTTACCTGATCAGGTGCCGTTAGAGTGATGTTTGAATGTATTATGTTTATAGACAATATTGAGTATGATGTATCATATATATATAATCATGTTCATTCTTGTCTTATTCAATTTTGGGTTAATTACAAGCCTAAAGGATTTTGAATATGTAGTCAGTATCCTATATTGTTCAGGT…	1021	5	ref|WP_073985081.1|hypothetical protein [Enterococcus faecium]	1.1e-06
N00540_c0_g1	GCCTCCTCCTCCCCCGCCTCCGCCGCCGCCGCCGCCGCGCCCTCCCGCTCCCCCCTCGCCTCCAGCAGCGAGTCCACGCTCGACTCCTCGGCGCTCTACAACAACAACAACAACAGCCACAGCATCAACAACAACACCCCTGGCAAGGCGGCCAAGGAGCTGGACGTGAGCGTGGCGTCGACGGGCTCGACGGCGTCGAAGAAGGTGCCGCCCAAGCCGCCGCCCAAGCCCAGCGCCAAGCGGCTGTCCGTGGCCTCCACCGCCAGCGACTCGCGCAAGGCGGCGCTGGCGGGCGACGGCCGCACCTTCCAGGACGAGGGGCCCGACGGCACGGAGGTGTGAGGAAGGGAGGGGGGAGGGGAGGGAGCGCCCCCGCCGGGAAGGGGGGACTCACCGCGC…	634
N00541_c0_g1	GAACGAGGGCGCTAAATATGGAACCTCCAGTTTCCTTGGCTGAGGGTCGTTCTGTTGTGAAAGGGAGATTGCTGTATATAATGGTGGTTCTCAGCTGGACTGCTACCTCGTGCCTTCCCTCCTTCTCCCGCACAAGTCTTCACAGCCATGGTCTTCAGACAGCTTCTGATCGTTAGCGTGGTTGTCGCAGCCACAACAGCGACACCGCAAGTCTTCGACCATCTTCAACCGCCGATGCCACACCATTTCTCTTACGGCGTGAATTCACCGGAGACTGGCGACGTGAAGGAGCACAAGCAGACTGTATCCCGCACGGGAAGGACCGACGGCGAATACCGCTGGCTTCAGCCCAACGGCCTCTACCAAGTCGTGAGGTACTACGTGGACGGTGACTCCGGA…	556	20	ref|XP_014271794.1|PREDICTED: cuticle protein 7-like [Halyomorpha halys]	2.2e-08	GO:0042302-IEA	structural constituent of cuticle-IEA	Molecular Function-IEA
N00542_c0_g2	TGAAATATATACAGAGCAAAAGACGGGTCAATCACAAGCATACACAATTAAATGTTTACATATCAGGAGAACGATATAACAGTATGGATTATCACCCTCAGCATGCTAAGTCCTCTCCTAAGGTCACATGATTACATACTTGAAATATGTGGCGCACATATATGTTAATAAAATATATTATGCTCCTGGAGGAAATAATTTATCAAAAAGTCAAGAAGTATGTTTGTATTTAATAGGATGATGTATCATAAATGATATTCATTCACATCTCAATAAAATCCTAATTGGGCTATCGTAGTCTAGGCAGAAGGGAAGTCACAATCGGGTATACACTGTTGTCAACTACAATTATGTGGTCGATGCGAAGTGTTTGTACTTCTTTAAAATTTGTATTACCTG…	632	12	ref|WP_073990101.1|hypothetical protein [Enterococcus faecium]	7.9e-07
N00543_c0_g1	AGGAGAGAAAGATAGATAGATAGAGGGAAAGCCTTTTATTTCTTGACCACCAAAGTATGATACGAGAGCTGATTGGACTGAAGAAGGGACCAAAGATTAGACAGTGCGAGGTGGTAGCCTAGTGCTCACTAATTCATAAGATTAGTAGCAATGTTAGTCATGTTTGTTTTTGTTGATTATATGAATAGTTAGTTGGAAAAGAAAAAAAAAAAAACTTGATCTGACTGCTTTATGAACAGGGTATATAATACGAAGCTCATAGCCAAAGAAATTCCGTATTAAGAAAATAGAACAAGGATGGATACCAAAGACCAAACCCAATTCTTGAGAAATACACTTTCGAAAGAGAAGAAAATAATTTACAATTATTTGTAAATCTATTTACAAGAGAAGACGCAC…	605
N00544_c0_g1	GTGGCCTCCTAGCAATCCTTACAGGCCTCCTAACAACTCTAACAGGCCTCCTAACAGACCTAACAGGCCAGCTAACAAGCCCACTTCGTTTAGCAGTGTTGAAGGAACGGATAAAGGTATCAAGAACAAGAAATTCCCATTAGCGTCCATCCCGAATGAGCTGGAAAACATACCTGTGCCTTATCGCTGTTACTTCATGGCCCCTTTCCTCCACCGTTACATCGGATGCGACAAAGGCAACCGAAATCCTACCTCATACGACACCACTGAACAGTTCCTGGAGCACCTAGATACCCCTGCTGAAGTGTATGAATATTCTGATGTCACTGAAGATAGCCATAGGCCTTTCGTCGCTATTGAACAACTGGAGTACTCTCCGGTTAGTGAAGGACTTCGCGA…	589
N00545_c0_g1	AGATTTTTACCTGCTGCTATATGGTTAATCATCATGTACAATTTGTATAGCTGTGAGATTTCTCCCCCCCCCTTTGGACCCTTGGTTCTGTGCATGTACTTGTCATTCCAAGGTAGCTATAATTATTTTCAGCAAATATTGTTATTGTACAATTCTGTGGACACCCTGTATAGTTGAACCAGTTGTAATATGACATGATTATGTAATGAACACTACATGTCCAGTGAATAGGCAGAGTGAAGTGACAATATACATATTTGATTATCAGATGAGTACATATGAAACTTCAATCTTTTTATATTAAAAAAAGAAGAATATGTGACTCCCTGCAAGAAATCTCATTATGTTTAGGATATTGACTGTTTCATTGCCTGAGGTACCAAGTTCTTGATGTTCCAT…	653	8	ref|WP_073495734.1|hypothetical protein [Enterococcus faecalis]	8e-07
N00546_c0_g1	GTCGACGAAGACAGCGTCAGGATGCACGACAAAAGAGGAACAAAGAGCATGTACCTGAAGGAACCTCAGTTCGAGCTTCCTACCTTCAGCGAAGACGTACAACACTGGGACGTTTTGTCTCCTAACGTGACTATTCCAAGCAACCTTACGACGCTGTACTGGTGTAAGCTCTTCAAAATCCCCCCCATTCCTCGCAAGACTCATGTTATTGGGTATGTACCAGTGATTCAGGAAGGAAACCACCAGCACGTACACCACATCTTGCTCTACGAATGTCACATAGAAGACAGCGCTCGCCATTACGAAAAATGGTTGGATGTACAAGGAGCTCAGTGTTTCGGCGCCAACATGCCTCTCTCTTGGAGAAAATGCACTGCTCCTCTCGTTGCTTGGGCCATT…	457	20	gb|AAM47019.1|dopamine beta hydroxylase, partial [Homarus americanus]	3.3e-59	GO:0016715-IEA|GO:0003824-IEA|GO:0005507-IEA|GO:0016020-IEA|GO:0016021-IEA|GO:0055114-IEA|GO:0004497-IEA	oxidoreductase activity, acting on paired donors, with incorporation or reduction of molecular oxygen, reduced ascorbate as one donor, and incorporation of one atom of oxygen-IEA|catalytic activity-IEA|copper ion binding-IEA|membrane-IEA|integral component of membrane-IEA|oxidation-reduction process-IEA|monooxygenase activity-IEA	Molecular Function-IEA|Molecular Function-IEA|Molecular Function-IEA|Cellular Component-IEA|Cellular Component-IEA|Biological Process-IEA|Molecular Function-IEA
N00547_c0_g1	TAACAATAAGAATATCAATAAGAATCATAATAAGAATATCAATAAGAATCATCATAAGAATATCAATAACAATAAGAATAACAATATCAGTAGGAATAAAAGTAACAATAAGAATAAGAATCAGAATATCAATAAGAATAAGAATATCAATAAGAATAACAATATCAATAAGAATAAGAATAACAATATCAATAAGAATAAGAATAACAATATCAATAAGAATAAGAATAAGAAAAACAATATCAATAAGAATAAGAATAAGAAAAACAATATCAATAAGAATAAGAA	288
N00548_c0_g1	GACTACTTGGACTTCTTGTTCCAGTTCACTAACTCTCTTGCTGTCACTGGCAGATGACGATCTCTTAAGATCTTCAACCTGAGACTTAAGCTGAGCATTTTCCTTGGCAAGTTTCTCAACCCGAGACTTAAGTTCTGGATCTTCAACCTTTACTTCTACTACCTTTTCTACAACCTTTTCAACTTCAACAACCTTTTCTACAACTTTCTCCACAACCTCTGGCTGTGGTGTCTGAGACGACTGAGTAATTACTTGTAATGCCTTCGTCTCAAACTCACTCAGGAATGCACCTTGGTCCAATGCGTCGTCTACAACAACCTCAGGGAAAATTCTTCTAAGGACGGCACGAACCTTCGTCTTCTCCTCTTCCACCTCACCAGATGCCTCATTGTTCTTTGC…	1046	1	ref|XP_006824833.1|PREDICTED: flagellar attachment zone protein 1-like isoform X3 [Saccoglossus kowalevskii]	4.1e-06
N00549_c0_g1	GTTGGGGCTTTAGTTAAGCTCTTGTAGATGAGTGCATTTTTATTTTGTATTCCCCTCGCCTACTCTGTTGTATTTTTTGTAATTTCTAACCCTTTACTGCTTATGGGTCAACTCCTTCAGGATTTTACAAATTTGTCACATTTAGGCTCATCCTTGATGGTAAAATTGTTTACTGAATTATGCTACCTGCCCATGAGTGGTAAAGGGTTAGATTGCTTTGTAACTGTAGTTATAAGATACAAAGGGTTTAAGGTTTGTTATAAGGGACAGGTGTGTGGCCAAAATATTCAGGAATTAATTATTAGTTAAGAGGCTTAAAGACAATCAGGCTGTCTTTGAACAAATGGTAAATTGTAAATTAAGACAAATGTAGTAAATAGTTTTGTTACATTATGTAGA…	699	7	ref|WP_073990101.1|hypothetical protein [Enterococcus faecium]	3.2e-08
N00550_c0_g1	GGAGGGGCGCGCGGACAAGAACGTGTTTCTCATCACAGACGGCGAAGAGAACGAAAGTCCTATGATAGCGGATGTGATGGACGACGTTATCAGCAAAAAGTTCTGCGTTAGCACCATGGCTCTTGGGAGCAACGCTGCCAAGGACCTCGAGAAGCTGGCCGACCTCACCAAGTGCCCCTCCTACACCGTGAACGACAACGACGTGTCCAACGCCCTTGAGAACGCCTTCGAGAGCATCACCACCCGCCAGCTGTCGGTCAGCGTGCAGGACTCATTCATCAAGATCGACGAGACCCCGAAGATCCAGACGGCCGCCCCCGCCTTCGAGGGATCCTTCACCGTGGACAGCACCGTCGGCAAGAACCTGACCTTCCGCCTGAAGACTGACGCGGAGAGCCA…	908	20	gb|JAN42274.1|Calcium-activated chloride channel regulator 4, 30 kDa form [Daphnia magna]	7.2e-38	GO:0016020-IEA|GO:0016021-IEA	membrane-IEA|integral component of membrane-IEA	Cellular Component-IEA|Cellular Component-IEA
N00551_c0_g1	AAAAAAAGATTTATATATATATATATTTATACATTTGATTATTATTAGATGAGTAAGTGACTGAAAATAATACTTTGCTAAAAGGCTAGTTTAGTTTTAGATTTGTAACTAAAGTAAAAAACTCAAAACTGAAGTCATTGATATGATTCTCATTCATTTTCATCATTAAGTGATGATCCGTGAAGCGATGGAGATCGGAAGAGCGTCGTGTAGGGAAAGAGTGTAGATCTCGGTGGTCGCCGTAT	245
N00552_c0_g1	AGATAAGATGTCTTCTTATTTGAATATGTATTTTAATTTTTCACTTCAAAGCAGAATCAAGTAATGCAATGCATGCAATATATCCTGAGAATACATATATGTAAGAACAAATTTTTAATCAACAATTTTTCTCCTATTCTTTTGGAATTGTGGATGCCAGGAAAGGGCGAGCCCTAAATTATCTGGGCGGAAAAGCAAGGTTTGAGTACAGCTTTATGCCAAATCCCTCTTCATGTTCCCTTCTCTCTTGCTTTAGACATATGTGTTTAGTTTAAGGAATTATCTTCTTATTTGTACTTCTTTGACTTTTACAACCCAAGACACCTGATAGACTATAGTGGTTAGAATGTCTGCCTTTGAATCAGTCATTTATGTTTGTATAAGGTGATGAGACATTTC…	739	6	ref|WP_073495615.1|hypothetical protein [Enterococcus faecalis]	3e-07
N00553_c0_g1	CTCTCTGAATATCTGCAAGAGATGGCGCGGGTGCAGCCTCAGGTGTGGCCACAGGAGGTGGTTTGTTCCATGCTGGCAGTATATTTTTAAGGTGCTCCTGCAGGAGATGTTGGTGCCGCCTCTCTTCCTCTTCAGCCTGGCGCTTGCGTTCTTCTTCTTCTATCTGCTGCATGTGTCTGCGTTCCTCCTCCAGCGCAATCCTCCTCATCTCCTCTTGAATCTGGGCTTGTTGCCGAGCCTCTTCTTCCTCTTCACGCCTTCTTCTCTCCTCTTCTTGCTTCCTCCTTTCCTCCTCCTGCCGCCTCCTCTCCTCTTCTTGTCTCCTTGCCTCTTCCTGCCGTCTTGCTTCTTCTTTCCTTCTTGCTTCCTCTTTCCTTCTGGTAGCTTCTTCCTGCTTCT…	653
N00554_c0_g2	ATGCAAACGTTGAGCTCAGTGTACTGAATTAGTAATGGGTATTGTACTTACCAGGAAACTTTTTTTTTCCTTTTTTTTTCTTGCCATTAGCAATACATGAGAATGAGGTAGAAGTGATTTTCAACATTTTTTTTTTTTTTTCTCTCTCTCTCTGTCTCTGCTTCTTCGGAAGGAATTTTTGCCACTTGTATATTGCTTCAGCATAGCTACTTTTCATCAATTGATGTGGAAAGATAAACTAATATTCTGAGTTCAGTTTTGTTGAACTTACCTGCTATGTGTCTGCAGTTGGGATCAATATAAGGCATGTGGAATAGCAAATGCTTTCTTTCTCTCCTCCTTTCTGTCTTTCTTTTGGTCTCTTTTTCCTTTTCTTTTTTTTTGAAAGCTCAGGTCATC…	701	2	ref|WP_072539044.1|hypothetical protein [Enterococcus faecium]	8.8e-07
N00555_c0_g1	CCATTTGTGTCTATTCTCGGAAGATCTAGAGAATATAAACTGTAAATTCTTATGAAAGAAGTGTGACAGATTTCACTCTTCCCGGAGAAAAAATATATTTTGGGACATCAGAAAAATCATCTGGAATTATCATGGATGAAGAAACTTCTAAGAACAAAATCAACAATGAAACCACCATTGTAGAAGAGGGGAAAGTGCTCTTGGTTAAGAACAGTGATGAAATGGAGAAAAATGAGACTTATGTCAATATTGATGATATAACAGGTATTAAGATAGAGGATGGTGAAGATGATGTGTCAGTAAAAGAAGAGTGTTCATTTTTCCAAGAAACTAATTATGTAGAAAATGGAATAGTTGATAAAAATTTCTTTGATAGTTGCATGAACCAAAAAGATGATA…	1089	20	ref|XP_008303011.1|PREDICTED: gastrula zinc finger protein XlCGF57.1-like isoform X2 [Stegastes partitus]	2.6e-49	GO:0003676-IEA	nucleic acid binding-IEA	Molecular Function-IEA
N00556_c0_g1	TAAGAAATGAAGTATGTAATTTATCCTGTCTTTATGATTGATTATTATTTTCTTTTTATTTTATTATTGAATTATATGATTCATCATACTTGTCAAAACTATTCATATTTACAAAAGCTGTGCCGTTGCAGTGGCTGGTGAGATTAAAGAGGTAATAGTTAAGTGCCACACTTGATGTTTGCAAATATATGCATTTAAAATGTTTTGTGTTGAACTCGAAATGCATATATCATTCATTTTTTTAAAATTATAATTATAGATTACATTATTACTGTGTTAATATTTTTATTGCTATTATTATTATGTAGACATTATTATTATTATTATTATTATTATTATTATTATTATTAT	351
N00557_c0_g1	CAATTGTAAAAAACTGAAATTGGCCCTGGTAACCATGATCTAGTGAGACAACTTTAGACATTTATTTTACTTATAGCCTGTTAGATCAAATAAATTTCCGTATGTGGTGTAGAATTTCATTACAAATGTTTCTGGTCCTGATTATGTGTATGAATGACTTCTATTATGAATTTTGTTTTTAAACCTGTCTCTCCAATGCAGTTTTCTATTTTCATCTTGTCTTTTTTTTTCAACTTTTCTCTTTTCTGGTAAATATAGAAAATTTTACAGACATTGATCATTGCATGTTATGATGCAAATTTGAAAAGCAAGCATCTTTTGAATTGAGTTGGAGGAGAGGTATTATGAATTATATAAAGAGTATGGGTAAACTCTTTGGGCTTTGGGCAGATCGGAAGA…	451
N00558_c0_g1	TATATATATATGTATATATATATATGTATATGTATATATATATGTATATATATATATGTATATGTATATATATATGTATATATATATGTGTATATGTATATATATATGATATATGATATATGATATATGCTATGCATATATTCCTTTTTTTGAGGTGATGATTATGAGGTAAAAGTGGGTCCATATGTGCTTAAATACAAGAAACACATTCACAAAGATCGGAAGAGCGTCGTGTAGGGAAAGAGTGTAGATCTCGGTGGTAGCCGTATCATTAAAAACAACAA	284	2	ref|WP_073495731.1|hypothetical protein [Enterococcus faecalis]	2e-07
N00558_c1_g1	GTATATGTATATATATATGTATATGTATATGTGTATATATATGTATATGTATACGTGTATATATATATATGATATATATATGTATATATATATGATATATATGTATATATATGAAATCATATGTGTATATATATATTTATTAATTTATACATACATACATATATACACGCGCACACGCACACGCACACGCGCACACGCGCACACGCACGCATGCATGCATATACACATGCCCACGCCCACACGTACGCAAGATCGGAAGAGCGTCGTGTAGG	272
N00559_c0_g1	TGTGCTTGTGTGTATGTATATGTGGATGTATGTGCACGTGTACATGCATGCGCTGTCACAGATGTGCACATGCACACACATATACAAATATACAAACCTACACACATATGATGTCCACAAAGAATATAGAGCACCTTTCAGGAAAATAGAGAATATCATGGATTAGAACTCTTGCAGTATAGTAGGACCTCAGAGTCCAACTATAAAGGATACATTTACAGAAATTATTAAAAGGACAGGCCATGGTGCATTAACTTTAAGTGATTTGATTGCTACCCAATGAACCCAAGAACAACCCAGAAAGGTTTTTAGACCTTTTATAATCTTGTCAAATGTGAGTGGATAAATCCAGTTTTCACATGTGAATTGTAGCACCTTCATCTGAAGAGGCTGGAAGTA…	530
N00560_c0_g1	AATAATCGCGCGCGAGTGTTAAAATGTACTTTTGTGACTGTTTGAATCCCAAGTTTTAAAAGAAAATGGCAAAAAAAAAGAAAAGAAAAGAAAAAGAAATTATTTACTGGAGGTCACCACTTGAAGAGCCATGAGTGTGATGGAATTAACATATAGGAACTAGCATGGATGTTTTCTTCTGCTCACAAGAATATGTTGTCCTGTATTTTCAAGAGACTATAAGAAAAAAAAAAGCCTTAGCTTAGCTAGAGATTAAAAAAAAAAAAAAAATGAAAAAAGAAAAAAAAGAAATTTTTTGAGATGTATAAATTGGGCTTGTAAATATGGTAATTAAGACATAATATTCTTTCCAATCTATTGCTTGCTGCAGACCGGAAGCGCGTAGTGTAGGGAAAGAGT…	411
N00561_c0_g2	CAAGTGTGTTGGAGAGACGCCCTCCGCCCTCTCCTCAAGTATTTTTCCTCGCTGAGTCGCCCCTCATGCCGCTACCACCATGATTCTCTTGGAAATTAATAACAGAATCCTTGAGGAAACGCTGACCGTGAAGATTAGGAATTCCTTAAATGGCAACAAACCAGAATCCATTGACGTAACTATAGCAGACTTCGATAGTGTGTTATATCATCTGTCAAACATCAATGGTGACAGGACAAAAATACGGATAAGCATCTCTTTAAAGTTCTACAAGGAGCTCCAAGAACATGGGGCGGACGAACTTGTACAGCAGGAGTACGGCTCCTTGCTTATGTCGGAGCCTGAGTCAGGCTTCAACGTCTCCTTGCTCTTGGACCTGGAGAAGTTGCCTGAAGACTG…	1050	20	ref|XP_018013241.1|PREDICTED: actin-related protein 2/3 complex subunit 2-like [Hyalella azteca]	1.3e-178	GO:0005856-IEA|GO:0030833-IEA|GO:0030866-IEA|GO:0005737-IEA|GO:0003779-IEA|GO:0051015-IBA|GO:0034314-IEA|GO:0034314-IBA|GO:0015629-IEA|GO:0008360-IEA|GO:0030041-IEA|GO:0030031-IEA|GO:0000902-IEA|GO:0005200-IBA|GO:0005885-IEA|GO:0005885-IBA	cytoskeleton-IEA|regulation of actin filament polymerization-IEA|cortical actin cytoskeleton organization-IEA|cytoplasm-IEA|actin binding-IEA|actin filament binding-IBA|Arp2/3 complex-mediated actin nucleation-IEA|Arp2/3 complex-mediated actin nucleation-IBA|actin cytoskeleton-IEA|regulation of cell shape-IEA|actin filament polymerization-IEA|cell projection assembly-IEA|cell morphogenesis-IEA|st…	Cellular Component-IEA|Biological Process-IEA|Biological Process-IEA|Cellular Component-IEA|Molecular Function-IEA|Molecular Function-IBA|Biological Process-IEA|Biological Process-IBA|Cellular Component-IEA|Biological Process-IEA|Biological Process-IEA|Biological Process-IEA|Biological Process-IEA|Molecular Function-IBA|Cellular Component-IEA|Cellular Component-IBA
N00562_c0_g1	CAGTGTCACACATTATCTCTCTCTTACAAGACTGTTGTGTGTTGGTTTCCATATTATGCGAAATAGTCCCTCTCTCTTCCCTTCCCTTCCCTTCCATTGTCGTACATTAGTAAATTATTTTTTATAAAGGCATGCATGATATGTACATTTACTCATTCTTGTCTTTGATAAGAGATATGTGTATATATGCTTATCTTATTTGAAGTTGTGTTTTATTTTTTTCAGGAATTCAGTTGTGTACAGGTAATTATGGTTACAAATACAATGAACCCAGTAATATTCACTTTGTAAACTGTGAGATTATGCTAAGCTCCAGTATGTGTGAGGGGAAGATGAGACTGGTTGACAGAGAG	353
N00565_c0_g1	CTCTGACGCAGTTAGTGGAAACGGCCTGCACTTCCGGCGCGACGAGTCAGACCAACGACCAAGTAGACTTTGCAGAGATTGAGCCCAAGATAGAAGAACTGAGCAACGTCTTCTTCACAAGACTGACGGCCACAGGAGAGAAGTTTGTCGCGGAAGTTCAGTCGAAGTTGAAGGACGTGACCTCTGAGACTGTAGGATATATAACGCTGCAACTTCTGACCGTGGCGAGTAAGCAGGACGTGGCGGTACTTCAACACCAGCTGTCAAATCTAGCGACCTCCGAGGCCCTGAGTGACCTGCGGGTGAGCCTGACCTCCTTCGCCGCCACCGCAACAGAAGAGGTCAAGCAAGCGATATCCAGCGTGGCTTCCGAGAGGGACGCGAGCAACCAAAAAGTCG…	701	2	ref|WP_073495484.1|hypothetical protein [Enterococcus faecalis]	1.7e-06
N00566_c0_g1	GTTCATTTATGCACATCAATATCTAGTATTCCCTTTCTATATTAAATACTTTTGAATATGAAGTCAATGTTTCCCTCAAACTTTAATAAAGCATCACATTTCTAACTGTATAAATTGACTCATTGTCAGAACCAGCAATAAGGGTTGGCCCCTCAACATCCAGTGAGTTGATTGGTAAGGGTGACTGTGGAATTATACACGTGGTGTCGATGGCTCCCCGGGCAACATCACTGCTCAGCCAAACTGTGATGCTTGCTCCTGATGGTTCTCGAGATCCCTTGAAAGACACAGGCGTTGGTCGTGCAGAGGCAGAAGCATCCCAGTGCAAAATTTGACCATCTAAACCACATGTAAATAAATGATCTGGTGCTGCTGGGTGGAACCGCACTTCGGTAATTG…	476	20	ref|XP_018010573.1|PREDICTED: nucleoporin Nup43-like [Hyalella azteca]	3.6e-33	GO:0008150-ND|GO:0005575-ND|GO:0031080-IEA|GO:0031080-IBA|GO:0003674-ND	biological_process-ND|cellular_component-ND|nuclear pore outer ring-IEA|nuclear pore outer ring-IBA|molecular_function-ND	Biological Process-ND|Cellular Component-ND|Cellular Component-IEA|Cellular Component-IBA|Molecular Function-ND
N00567_c0_g2	CTTAGATAGCCTCTAGAACTTAGGAGAATTTACCTGTTAACAAGGTAGCTTTAAATGTTCTTCAAAAATAAATATATTATTATTTTTAGTGGAAAACGTAGCTTGTCTTGTCCCTTTTATTTATTTTATTTTATGTTATTTATTTATTTTTTTAATTATTAGTATTTTTTGTGAGGGATGATGTTATAGTCTATTAGGAATTCTATGATTAATGCCTTTGTTGCAAGGATGTCCTTGCAACAGGAATCAAGACCGCAATCATTTGCAGGCTGGAATTGTGTTGTACTTAATTAATTGCGAGGAGATCGGAAGAGCGTCGTGTAGGGAAAGAGTGTAGATCTCGGTGG	347
N00568_c0_g1	GGTTCTTGCGCTCCATGCCCTCCTTGCGTGGCATGGCACCCACCAAGAAGGCAGCGTCAATGTCCTTGAACGCTACAGCTGGATCATCGGTGGGGATCACGTCTCTGACACAGGGCAAGGCACAATCGCTGATCTCCATGCACACCCCATTCAGGACATTCATCATGGGGGCGATGTCCAACAGGTGGAGGATGACTGGGGTCTCTGGGCCGAAGACAGCGCCTGAGCCTACCATGTAGACCAGCGAGTAGCCGATCTGGCCGGCTGCGCCAGTCACACATACACGTACGGGTTCAGCCATCTTGAGCAAGGAGGGAGGATGTCGTCTGCTGCCTACGGGTCCCGGAGATCGGAAGAGACGCGTGGCGGGATCGAGTGT	379	20	ref|XP_018014268.1|PREDICTED: malate dehydrogenase, cytoplasmic-like [Hyalella azteca]	4.3e-54	GO:0006108-IEA|GO:0006108-IBA|GO:0003824-IEA|GO:0016491-IEA|GO:0005829-IBA|GO:0019752-IEA|GO:0055114-IEA|GO:0016615-IEA|GO:0030060-IEA|GO:0030060-IBA|GO:0016616-IEA|GO:0006099-IEA|GO:0006099-IBA|GO:0006734-IBA|GO:0006107-IBA|GO:0005975-IEA	malate metabolic process-IEA|malate metabolic process-IBA|catalytic activity-IEA|oxidoreductase activity-IEA|cytosol-IBA|carboxylic acid metabolic process-IEA|oxidation-reduction process-IEA|malate dehydrogenase activity-IEA|L-malate dehydrogenase activity-IEA|L-malate dehydrogenase activity-IBA|oxidoreductase activity, acting on the CH-OH group of donors, NAD or NADP as acceptor-IEA|tricarboxyli…	Biological Process-IEA|Biological Process-IBA|Molecular Function-IEA|Molecular Function-IEA|Cellular Component-IBA|Biological Process-IEA|Biological Process-IEA|Molecular Function-IEA|Molecular Function-IEA|Molecular Function-IBA|Molecular Function-IEA|Biological Process-IEA|Biological Process-IBA|Biological Process-IBA|Biological Process-IBA|Biological Process-IEA	EC:1.1.1.37	Malate dehydrogenase
N00569_c0_g2	GGGTATATTTTAAGGATAGGCTGTATGTACTTTGTGTGGGAGACATGAAGGTGTGTATTTCCAGAGTACCAAACGTATGTACTGTAACGTATCTGCTGTAATTCGTATAACCTCCAACCTACCGTTTTATTTATTTATTTATTTTTCATTTATTTTTATTTACTTGACCTTTCAACTCTTCCTTCTTCCCAACTTCACTCTGATATCCCTTCATCTTCTCTAAACCCACCTTTCTATATCTATAATTCTTCAGATAATTCCATTATCGTAATTATTTTCCTTTCCTCTTCATCTATCCATATATCCAACTCTCCTCTTTATTAATCAATCCTTACGCCCATATCTCCGTGTTTTTTTATCATTATTATTTCCTCTTTCGTAAAATACATCCGTTGTTGT…	608	5	ref|WP_073985081.1|hypothetical protein [Enterococcus faecium]	4.8e-08
N00570_c0_g1	GTTATGAAGTAGCTGTCACCATATGAGCTGAATGCATGGGCCTTCAGGAAGTTGTACGACGTAGTGATCATAGCGGCCAAAAGTTCAAGGGTCGTCCCCATGACGCTGATCCCCTCCCCACTCTTGGCTGCGACAATTTTGATGATCTGTGGCAGTTTGACCATCATGGCCCCCAGAGTGATGCCATACCCTAGACTGGTGCTAATCAGTGCAGCCAGACAGGGACCATCCATGAAGTCATTTTCCACGAAGAATTTGTCGAAACATTTCTCCGTCATGAGAAAAAGGGTCAAATTCCTGAATAACTCGGCCATGGCTGCGGTGCGTGCACGTCCGTCCTCCCTCGAGATCGGAAGAGCGTCGTGTAGGGAACGAGTGTAGATCTCGGTTGTCCCCGTT…	422	20	ref|XP_001968745.1|uncharacterized protein Dere_GG25037 [Drosophila erecta]/gb|EDV57804.1|uncharacterized protein Dere_GG25037 [Drosophila erecta]	4.2e-31	GO:0016020-IEA|GO:0016021-ISM|GO:0016021-IEA|GO:0006486-ISS	membrane-IEA|integral component of membrane-ISM|integral component of membrane-IEA|protein glycosylation-ISS	Cellular Component-IEA|Cellular Component-ISM|Cellular Component-IEA|Biological Process-ISS
N00571_c0_g1	GAGAGTGAGAGTGAGAGTGAGAGTGAGAGTGAGAGTGAGAGAGAGATGATTTATATAATTACATACATATAAATATATATATAATTTTATTTATATATATATATTATACACACACATGCATACATACATGCATGCACACGCAAACACACACACATGCATACATACATACATACATATTCAATCATTTTTTTCATACTGTAATGATCATGGTTTGGAAATAACTGAATTAGTCACTGATCAAATTACCAAGTTGGAAGAATATAAGATAGGATAGCTAGTTTTTTTAGCTTTACTGTGTATTTAAGAAAATAAAGCCTGGATATTCATTGTGTAATGCACAAATCTTTTATGGTAATTGTACCTACTGAAAAAGAAAAGTTTACAATAGACTTAGACCTG…	663
N00572_c0_g1	CCCTCCTCCTCCTCTTCCTCCTCCTACTCCTTCGCGCTGGCAGCCAAGGTCTCCAATTTATCCACCGAAGCAACGAAGACATCGAACGCCTCGGCCACGTAGACCTCGAGACTCTTGTGCGTCGCCCTCCGCCGTCGCCGCTCCGTTCTCGAGCCGAAAGCCGTGTCGAAGAAGCGGATGAGGGAAAGGCGAAACGGGTCGAACAGGTTGACGAAGAGCAGGGAGCCGGCCATTATGAAGCTGAGCACGCTATATACGATATTTCCAGGCGATGCGAAGGTCTCAGAAAACAAGGCTCGCCTGTGCCTGTCTGGTCCCTGGTCTGGTCCCTGGTACCCGTAAGTATCTTCGGCTAAAGACGCAGCACTGAGATCCTGCGCAAACAGCACCACCAGTGCC…	416
N00573_c0_g1	ATTTATTCCAGTTAGTTGAACGATTATAGGATGACAGCTTATATTTTCATATGAGTTGGTGGTAGGAAATGGATACTCCTTTCAGAGAGTGATACTGTGATGCAGAATAATTGCCTTTGTGTTTACTCATCATATGGTGTGACTATTATATTGCTTTATATTTCTATGCAGACTATTCTCTTTACATCTAATAAGACTATATGGTTACTAGAGCTAGGAACAAAGAACAATTTTTTCCCTTTCATTCCATTGTCTTTCATGTTTAGAGGGATGTTTTATACCTGTTTGTAAAAAGTGAACTTCACAATAGATTGTTGTGAATTATTGTATCAAAAGCAAGATTTCTAATTAATTATATATAGATATAGAAATCCAGCATTTTAAGGGGCATTCGTCCAC…	473
N00574_c0_g1	GTATGTGTATGTGTATGTGTATGTGTATGTGTATGTGTATGTGTATGTGTATGTGTATGTGTATGCGTGTGTAGTGCGTGTCTGTAGTGTGCATCAGTGACGGGGGCACGGATAAAAAAAAATATCCTCTCAGATATATGATAAAATTATTAAATTGGATGTCCAAATTAGGAATGCAATGGAGTTACTAGAGAAGGAATTCTGTCTTGCTGGAAGTAGAAGATACACCCACAGGATGAAAGAAAGAATTAAGATATTCAGGCATGATTACCTGTTTTGAAGATCCTTGAATGAATGTTAAGAATAACAGTTGTTTGAAATAGCTATCATTCTAAAAAAAAAAAAAAAAAAAAAAA	356
N00575_c0_g1	TGTATATATATGTATATGCATATATCACATACACACAAACACTTTCTATATCTTCAAAAATAAATTCAAACCCCATTCGTGTCATGTTTACCAACATTAAGGATAGGTATGTGAGTGTGTATGCTTGGATACGCAAATGTACCTGCCTTCATGTGTGTGAGTGTGTGTGGTTTTAGGTTTTAGCAGATTTGCACGTGTATATAATCTTTCGAAGAAAATGAAACCCAAATTTTATATTTGATAACTATATAAAATTGAAAAGCTGTCTGTCATTTTTACCTGATATTTGGTCCCCTTGATTCTGATGTTTGATTTGGAAAGTTTGATTTTAGAAATAAGACCAGGGCTTCGTATTATGTGATGCAAGCCATACTTTGACCATACCTTTATTTAACACAC…	544	5	ref|WP_073459404.1|hypothetical protein [Enterococcus faecalis]	1.3e-06
N00576_c0_g2	CCAAGGTGTTGGCACCATAGTGAGTGGGTTTCAGGGAATACCCATAATAACGTGTGAAGACCTGAGTCAAGGCAGAAATCCTGATAGCCTGCCTGGGAGCTCCTCGTACCACTGCTCCAACTTGATCTCCCAGTACACGAACACGTTCCCTTTCCACCAACTGCAGCTGCTTCTCTCCATCATCTTCATCATCATAGACCTGAAGTACATCTGGAATGGCTTCAAATAGTTCAATGAGCTTACTAAACCCATAGTCAGCCACTCTACACTGTCTTCCAAAATGATGGTGATAAGCTGGAATAAAACGATTGAACTGCATTTTGCACTGTGGAGAGTGCCGGAGTAACTCCACCACCTAGATCGGACGAGCGTAGTGTAGGGAAAGAGTGTAGATCTC	397	20	ref|XP_015434208.1|PREDICTED: LOW QUALITY PROTEIN: meiosis arrest female protein 1 homolog [Dufourea novaeangliae]	1.2e-39	GO:0010468-IEA|GO:0005777-IEA|GO:0003676-IEA	regulation of gene expression-IEA|peroxisome-IEA|nucleic acid binding-IEA	Biological Process-IEA|Cellular Component-IEA|Molecular Function-IEA
N00577_c0_g1	CTTCAAACCCGCATGTCGCAGCTCACTTCTGCAATCTTGCTCTATTTCTTGCTGTTCCTGGGGATTCGGTTCTCTTTTTACAATAGCCTTTCATGAATAAAGTAGTCGTTTTGGTAGAATTACCCGAGTTTACACTTGGTTTGTGGATTTTGATCCCCAAGCCCCACCCAAACTCCATTCAGCCTTGGGAGGGAATAGGTGGGTTTTAGGGCGATTTCATGGCCATTCGGTGCTTGGGTGGTTTCTAAAGGGGAGATCGGAAGAGCGTCGTGTAGGGAAAGGGTGTAGATCTCGGTGGTCGCCGTATCATT	311	1	ref|WP_073981359.1|hypothetical protein [Enterococcus faecium]	6.2e-07
N00578_c0_g1	TATAACTTATTTTCATTTTTTCCGTGGCCTTTTTTTTAATGATTTTACCTTTCCTCCTTCCACGTAAATGATGGTAATAAAAAAAAAAAAAAAATCATATATTGCTGTTCTGCAAAATTTACTACTACAATGAAAAAAAAAAAATTGTATATTCCCTTCTAAAAGGTTAAAAAAAAAAAAAAAAAAAAGCAGACCTCACTGTGACTACTGCTTAGGATCTCTTCACTACACTGGTTCCCCCTCTCCCTCTGAGGGCATCGGGGCGCTCCCTTTTCAAAACGTCGCCGCTAGCTTGCTTGAGGTTACGTGCTTGTTCACTGGCTCTGGCGGCGGCTCGGAGTAGGTAAATGATTAACGATTTTTATTTATTATGACTGATTATTATGACCACTACTCTGT…	742
N00579_c0_g1	GGGGGGTAGAGAGAGCATACATTATTAAAGGGATCTACAAAATACTTGCCTCTGAATCCTCCACCTCAAACCCTCTATCCCTTAATAGGGAATGTAAATGTCTCATCTTCCGTTCTTGCACTCGTAACTGTCTCTCCGCTCGCTTCAGGTGGCTCTCTCAGATCGGAAGAGCGTCGTGTAGGGAAAGAGTGTAGATCTCGGTGGTCGCCGTATCATTAAAAAAAAAATGTCATTCACTCTTCCCCCTCTTTCTTTCCCCCCTCTTCCATTCTTCCCCCCTCCCTTCCTCTTCCTCCTCTGTTTTCTCTCTTCTCTCACT	319	15	ref|WP_073495731.1|hypothetical protein [Enterococcus faecalis]	4.9e-08
N00580_c0_g1	CTTCTCCGCCCTGGTGAAGGCCACCAGGAACGACCTGACGGCGCCCGAGCCCGCGTTCTCGAGGCTGATCTTCGTCGTGATCTTGACCACCTGCGCCGCGATGTCGATCTTCCTCTCCACCTTCTTCAGCAGGAGGTCCTTATTCACGCTGTCATAGGAAGTGGCAGACACGCCGTCAATGACAGCACCGCCTAGGACACCCAAAACGCAAAGGACACTGAATACACCCATCCTGGACGCCGCCGAAGGACTCTGGGGCCTGAACAGGGGGTCGCCGACGCCTGGCGGGAGAGGGACGTCTGACGGGGAGGTCTCCGAGGGAGGGGGACGTCGAGGGACCCAAAACGACACTCAATCTCAGTCCGTAAGGCGTCCAGGGGGCTGCACAGGTCCTCTCAG…	412	15	dbj|BAO01184.1|ribophorin I [Marsupenaeus japonicus]	3.2e-45	GO:0016757-IEA|GO:0005789-IEA|GO:0004579-IEA|GO:0004579-IBA|GO:0008250-IBA|GO:0016020-IEA|GO:0016021-IEA|GO:0006486-IEA|GO:0018279-IBA|GO:0005783-IEA|GO:0016740-IEA	transferase activity, transferring glycosyl groups-IEA|endoplasmic reticulum membrane-IEA|dolichyl-diphosphooligosaccharide-protein glycotransferase activity-IEA|dolichyl-diphosphooligosaccharide-protein glycotransferase activity-IBA|oligosaccharyltransferase complex-IBA|membrane-IEA|integral component of membrane-IEA|protein glycosylation-IEA|protein N-linked glycosylation via asparagine-IBA|end…	Molecular Function-IEA|Cellular Component-IEA|Molecular Function-IEA|Molecular Function-IBA|Cellular Component-IBA|Cellular Component-IEA|Cellular Component-IEA|Biological Process-IEA|Biological Process-IBA|Cellular Component-IEA|Molecular Function-IEA	EC:2.4.1.119	Glycosyltransferases
N00581_c0_g1	TCCAAGGTCAAGATCACGGGCGAGGCGCTGAAGGAGGGCGTGACGCACAAGGAGAACCAGTTCACCATCGACACCAGGGAGGCTGGCTACGGCGGCCTCTCGCTCTCCATCGAAGGGCCCTCCAAGGCAGACATCCAGTGCAAGGACAACGAGGACGGAACCCTCACCATCGGCTACAAGCCCACCGAGCCTGGCTACTACATCGTCAACCTCAAGTTCGCTGAGATCGGAAGAGCGTCGTGTAGGGAAAGAGTGTAGATCTCGGTGGTCGCCGTATCATTAAAAAAAAAA	291	20	gb|AHY99889.1|filamin C, partial [Phasmatidae gen. 2 sp. 1 TRB-2010]	5.5e-36
N00582_c0_g1	ATCCACTGCTAATAGGTTAATATAGTACTGCCTGTGATTTGCCTGTCTCCCAGAGTGCTATACTTTATGTTGATTGTCATAAGTAAATAACTGATAAATGCCCATTTTAAGACCATTAGAATATTCAACTAGGTGATCTACTCTATTATGAGTATATTGAATAATATATTGTATTAGTTTGTCTGTATAGAGAACCTATTGCTTATGATTAGAGACAGTGATAATATCAGAGCACAATAGTAACACTTAACACATAATTTCCAAAGCAAAGAATGTGTTATTAAGATTAATCATGTTGACTTGTTCATATGAGTAGGCCATGAAATCCATCTTACTTTCATCATTTTATTTCAAGAATATATGTGTAGATTAATATTTGGGAATTTTATTTTATTCATG…	610	1	ref|WP_080489840.1|hypothetical protein [Enterococcus faecium]	7.6e-06
N00583_c0_g1	CGAAGAACATCTTTTGAGGGAACTTGCTTATTTGTCTTTAAGTAATTTCAATTTGTAATTTAAATTCTAAAAAAATGGAGCTATTTAAGTATAGCTCACATATTATTTGCTTATTGTAAACATAAAGCTATATTGAATATTCTATAGTTTATTGAAGCTACTAGCTCAGAAACTTAAATCACTTCATCCTGTTTATATTATAACAAAATACATAGTTTATTGCCTGGTGGAGAAGTGGGTGAATGTATAGATATAGATATATCTATGATTTGCAGCAGTCGTCATCATGAGATTGGTTTCACATTTTCTATATCAATTTAAAAAGGAAAATTAGAATTGTTGTAGTGCAATTTCTCTCAGCTATTGTCTTGTCTATATGATCACCCCAGATCGGAAGAG…	483	14	ref|WP_073495734.1|hypothetical protein [Enterococcus faecalis]	1.6e-07
N00584_c0_g1	CAAGGACTTGTGGATGAAACATGAGTGCGGGTAAGTCTTCTGTGAGCTTGATGCCTTTTTTCAGCTATATTTTGTAAAAATGAAATTATTCAAATGTATATGTCAAACATTTATATCAGTTGCATTATGTATGATTTAATGTTACATTTCACTAAGGAAGAATACAAGTAAAATGCATAGCTTATTGAAAATTTCCTAAGGAATTGGAAAACTCTAATGTACCAGTTGTGGTATTATCCAATTTGAATCCCAATTAACTTGAGTAGTCCAGCAAATTAACATGTATTTTGAACCTACT	298
N00585_c0_g1	CAGCAATTTGCTCTGTCTAGCATATGTTCAATAAATTTTATTATTATTGTTGTTATTCTTTTTCTTATTTCTACTACAACTTCTACTGCTATGATTGTCTCCCTCTTTTTTATTTTTTTTTATTTTTTTTTACTCATATACATATATATATCTCTCTCCTGTGCATGTGTGTGTTCTGTGTGTCTTTATGTATTATTTACAAAGCTCTTGTGTACATACTTTGTTTCATACATAATAAATCTATATGTAGATTAAAAGAGGGTTTATAAAAATAAGAAAGATTTTTGGGTGCAAAGGAATGAATGGTTGCCAAGGGCAGATCGGAAGAGCGTCGTGTAGGGAAAGAGTGTAGATCTCGGTGGTCGCCGTATCATTAAAAACAAAAATAATTATTACTCCA	400	6	ref|WP_080489839.1|hypothetical protein [Enterococcus faecium]	1.3e-07
N00586_c0_g1	CTTAGCTTTTGGAAGCCATGCAGATTACTTCTATTTTAGATATTTTTTGCTCCTATATTGTTTTTTTCAGTCTAGCAGTATGTTAAAGAAAATATATATATAGATATTGTGAGGAAGTTTATATATATATTTATATATAAATAATATATATATACAGATTGAAGCTTATGCTGTGTTCATGAATTCCTTGGTTTGATACTATAAGTGAAACATGTATGTATCAGTTATGCTGTAAAATGTGCTTCACTCGGTACCTTTTGAGTGAAGTGCCAGATGGTGAAAGAAATGGGAGAGTACTGTAGGTTTTGCTTAACTTTTCTTTTCTAAATTTTTTACTCACGAAGATTATCTGAACTCTGTATTTATGATTTCCCTAGATCGGAAGAGCGTCGTGTAGGG…	477	8	ref|WP_073994922.1|hypothetical protein [Enterococcus faecium]	1.7e-07
N00587_c0_g2	ATGGTCTTTTATTAATTTAAATCAAATGTCATTGCTTGGTACAATCAAACATTTCAGATCTAGTGTTATGTGGAACTCAAAATATGTAATGCTATTATGAAGATTAACAGCATAATGTTCTAAGAGACTATAATCAACCCTTTCACATAAACTATTGGTGCTCATACACTAAACTTCACACTAAATTGGGCCTACACTTCAACAGTTACACTGTATCCATTCAGCTCCTACACCCACGCCTGCACCCACACCTATACCAACACCTACATCCACACCTACATCCACACCTACAGATCGGAAGAGCGTCGTGTAGGGAAAGAGTGTAGATCTCGGTGGTCGCCGTATCATTAAAAAAAAAAACAACAAAAACTACGTACCTATCCCACACACATACCTCTT…	453	1	ref|WP_073470643.1|hypothetical protein [Enterococcus faecium]	9.4e-06
N00588_c0_g1	TACACAGATTGCACTTTTGGGTATAGAGGGCCATGTCATAAAAGTTTGGCACATATAGTTTCGAATATAAAAGGTTTCCCTCCACATCGCAATAGCTGGTAAAATATGTGTTACAAATATATATACTAAGGGCATAACTGTATCAATTACCTCAGTAGATGATGATTATATTGATATTAATTGTGAGACTGTAAGTTATAGTTAAGTTTGAACACGCGCTCTCTTTCTTTGTTATAAAATTGAATATTTCCGAGACTAGCGGATTTCCTTCTCGTCTATTAACGATTAATTAACCTTTTAAATACCCTCATTATCCAACTTAATCCCGTCTTATTATGTTTATTCTGCT	349
N00589_c0_g1	GGGGGATGAAGACAAGTAAATACAGATATGAAATATAATTAGCATATAGTGAATTTAAAGATTATACAGTTTGTTTCAATGTGGCTTATAGGGCATTTTAACCTGTAGCTAGATTTAAATAATATATAAAATCATTATCATAAAATATGATTAAATATCATAATGATAAAATCACATGAGTAGAAGAATAGACAGTATATACATACATGCCAGCATAAAAACATACACACACACACACATATATATTTATAGATACACCTCCGATGCTACTGCTAGATCGGAAGAGCGTCGTGTAGGGAACGAGTGTAGATCTCGGTGGTCGCTGTTTCATTAAAAACAAAGCTAACCATCCCCCCTT	358
N00590_c0_g1	CTGGGAAAGTCACATTAAATAAGTTGAACTTTCAGTTTGTATGAGCAGCTTAAAGTTAAAGAGAATGTAAGTTTTGTGTAAGAGTTATTCAGAAATATTTAACTGCGTATGATTTGCATGTTTACTAACTTTTAAAAATTTATGATAAGATTTAAATTTCTTGTTGATTTCTCATTTATCAGGTAAACAAGTATTTGAAAAGCATTAATTACTGTGTGTTTTGTAATTTGATTTAGAAGAAGAAGTTTCACCGTATTTTCAGTACTGCATATCATCCGAAACTGTTGTGTATGTAAGCAGGCAGATGTAAATTCAATTATGATTATAAATTGCAATTATTAATGTTTCTCTGAAGAATATTTTTACACAATAAGATTTTTAGATATATGAGAAGGATTG…	535
N00591_c0_g1	TTCAAAATAATCGTCTTGAAAACACTTTCCACACGTATCCCCTTCCCCTCCTAAAATAAAAACAATGTTTTGTTGTGTAAGCGATCACGCCACCAGACTGTCTTCTGATTTTACCTGACTCTCTTCACATCATCTTGTTGTTTAAGCAGAAACGTCGCTATATTAATGTGTGATAGTCTGATACCCTTTATGTGTTTAGGGTAAGAAAGTTAAATGTATTCTTTATCATGTACAGAGTAAAATTTTCAACTTAATTTCCTAGGTGTATAATAAATTTTATAAAAACAGATCGGAAGAGCGCCGTGTAGG	309
N00592_c0_g2	AGATGAGACAGATCGTGTTTGAAACTTAATCAATTTAATTGGATTTCGGAACATAAAACGTTTGTGACTAGCATTAATCTCCCGGGGATGTTTAAAGCGATGTCAATTTTGCAACAGTGGGAAGAGGAAAGGTAAAAGGGGTCGAGCCAAGGCATAGTAGCATTACGTTAGCAAATAATTTTGACCCGATGTTATTGCACTTGATTGCACCAATAATTGAGAGAGAGAGAGAGAACGTAACGAATAGCACTTGATCCTCTCTGTCAGTCTACGATTAAACCTATCCTAATGACCTGATGATCTTGACATGATATATATATATGCATTGTATATACAGCTGTACAGTTGAGGAATAAAGTCCCAAAGGTTGCTAATACCTCCATACTATAGACCCGTCAG…	414
N00593_c0_g1	GATTTTTAGAAAATAATTCGATTATTTATTGTAACAAAGGGCTCAATCAGCAGAACTCTGAGTAGATTGTAATACAAACTTTATGTTCAGATTTGTGCGGATATGCAAGAGCATGCACATGTGAGAGATTGTGCTCTTATATGTATAAATTTATTGACCCAGTCACACCAAGCCACACACAGCAATACTCATCCATACACATCCCCATGTATCTATGTGCATCTATGCACAGCTACTTATATCCACACATTAACACATATACACTTCCATCCTTACATACATTGAAGTGCACAGAGTGATATATTTTGGTGAAGTGTCAAGTCATAAAATGTTTAAATTCAAAATGAAATAGAAAATATATGTGGTATTGTAAGATATAGCCCG	384
N00594_c0_g1	TTTGCCACAAGACTAACCTATATTTGTAATTAAATCAAGGCAGAACACACATAGATCAAGGCTGGAATGAAGAATTCAGCAATGGAGACGTAAAATGGATTTGTTAGGCGTTATAACCAGAGCCTAGGGTGTGAGCACGACCCATCAGGCGAAGATGTCGGCCAACAAAAGACGCTCTTCTGTAGGGTTCGCCCTCTCTCCCTCTAAGCGGCGAAGCAACTTTGGCCAAGCCAGCTCAGATACGCCTCACTCAAGACGGCATTCTATCATGGATTCCATGGGTTCTGATAATGTTTTTATGGATGTTCCCGCGAATAACGATGAGCAGGAGAAGAAAGAACGGCAGTTGAGCCGCCTGCAGCAGCAGATGCAATCAAGGAATTTCTCATCTCCATCAGC…	2517	20	gb|EFX77041.1|hypothetical protein DAPPUDRAFT_225892 [Daphnia pulex]	7.7e-124	GO:0051301-IEA|GO:0072587-IBA|GO:0005829-IEA|GO:0008270-IEA|GO:0030261-IEA|GO:2000373-IEA|GO:0007076-IEA|GO:0007076-IBA|GO:0007049-IEA|GO:0003682-IBA|GO:0000799-IBA|GO:0044547-IBA|GO:0000796-IEA|GO:0005634-IEA	cell division-IEA|DNA topoisomerase type II (double strand cut, ATP-hydrolyzing) activator activity-IBA|cytosol-IEA|zinc ion binding-IEA|chromosome condensation-IEA|positive regulation of DNA topoisomerase (ATP-hydrolyzing) activity-IEA|mitotic chromosome condensation-IEA|mitotic chromosome condensation-IBA|cell cycle-IEA|chromatin binding-IBA|nuclear condensin complex-IBA|DNA topoisomerase bindi…	Biological Process-IEA|Molecular Function-IBA|Cellular Component-IEA|Molecular Function-IEA|Biological Process-IEA|Biological Process-IEA|Biological Process-IEA|Biological Process-IBA|Biological Process-IEA|Molecular Function-IBA|Cellular Component-IBA|Molecular Function-IBA|Cellular Component-IEA|Cellular Component-IEA
N00595_c0_g1	AGTGACTTCTCGGCCCGAAGACAACTTCGTCCTCCTCTTTCTCCCCAGTGTGCGTCATGATTTCGTGTTTCAGGATGGTCCACGAGGGCCAGATAAGCCTACAGAGCTTCCTTTTAGGCCTTGGAATCCTGAGCTACTTCCTGGTTACGTGTGGGTTGTGGTCTCCGCGGCTCGGAGTGGCGGAAGAGTGGCTGCAGGATCATCCGTGGGTTTACTGTGGCTGCTTCTTCGCCTCCGTCAACGCTGTGCTTGCCTTGGCCTTTAGGGGGAAGACCTGGCAGATAGCTGTAAGAGGATGCTTCCTAGGCTCAGCCTGTGGACTGGGGGTCATGGTTAGTGTCCTGTGCAGTTCCTCATACCATGTGTTTGGTTGGTACATGGTAGTGCTGACTCTCTTCC…	698	20	ref|XP_003962935.1|PREDICTED: protein-S-isoprenylcysteine O-methyltransferase [Takifugu rubripes]	5e-46	GO:0005789-IEA|GO:0006481-IEA|GO:0016020-IEA|GO:0016021-IEA|GO:0004671-IEA|GO:0008168-IEA|GO:0005783-IEA|GO:0016740-IEA|GO:0032259-IEA	endoplasmic reticulum membrane-IEA|C-terminal protein methylation-IEA|membrane-IEA|integral component of membrane-IEA|protein C-terminal S-isoprenylcysteine carboxyl O-methyltransferase activity-IEA|methyltransferase activity-IEA|endoplasmic reticulum-IEA|transferase activity-IEA|methylation-IEA	Cellular Component-IEA|Biological Process-IEA|Cellular Component-IEA|Cellular Component-IEA|Molecular Function-IEA|Molecular Function-IEA|Cellular Component-IEA|Molecular Function-IEA|Biological Process-IEA
N00596_c0_g1	AGAGAGAGAGAGAGAGCGAGAGAGAGAGAGAGAGCGAGAGAGAGAGAGAGAGCGAGAGATAGAGAGAGAAAGCGAGAGATAGAAAGAGAGCGAGAGAGCGAGACAGAGAGAGAGACAGAGAGCGAGAGAGACAGAGAGAGAGAGAGCGAGAGAGTAAGAGAGAGAATGAGAGAGAGAGAGAACAAGAGACTAAAAAAGTACAAGAACAGTCAAAGTTACGAGAAAATATAACAAATAAGATAACGGTACAAC	252
N00597_c0_g1	AACGGAGTCAACGGAAGAACAAAATTAATTTTCATTGATTTTTTGGTTAATCGAAGATAAAAAAAAAACACGAAAAGACCGTGATTGATGATACAACAATATCACTATTCAGACAACAAGGAACAAATGAATGCTGTGAATGGGACCAGCCATGTAAAGTACCTGGGTCAGTACTTCAGGGGTAACAGTGTTAGCTCACATGGAATCACTTTTTTTTTTGTAATTTTTTTTTGTATTTGCGCTAAAATTTTGGAACGAGCGAGCATCATCATCATCGAAGTGAGCTTTCAATATTACCTTGCAAGTGACCCATGTTTGTTCTTCTAGTGTTTAAGAGTCGGCAGGAGGGGACACGCACCTGGTCTGTGATTATGGGATGTTAACTAAAAAAAAAAAAAG…	621
N00598_c0_g2	GTTGCCTTTCATTCCCATCTTCCTCTTCCTCTTCTTGTCTCATGCTTTTGTCATTTCCTTTTTAGATTCTACTACTGGAACTTCCTCTCCCAAATTTTCTTCTTACTCTTCTTCTCTGTCCTCTTCCATATTCTCTTCTTATTCTTCATCCTCATCCTCTTCCTCATCTTCATCCTATGCCATATTTTCTTCCAATTCTTCCTCCTTTCTTTCTTGCCATCTCCTCACCCTGCCGCCCCTTCTCTTTCCTGTCCCCATTCTCTTACTATCCTTTTTCTTCTCCTGCCTACTACCTCCTCCTTTTCTTCCTCATCTTCTTTCTCACACTCATCTCCCGTCTTCTTCGATCCCCCTTGCTCCTCCTCCTCCTCCTCCTCCTCCTCAGATCGGAAGAGCGTC…	487	9	ref|WP_073495484.1|hypothetical protein [Enterococcus faecalis]	6.4e-07
N00599_c0_g2	GTCTGGCCCAAGGTCAGTAAAGACCAGGTCTTCCCGCGCAGCTCGCAGGGAGGGGATGACGTCACACGTTGCCCCTAATGGTCGCGGCCTTAGTGACAGAGGCGCGCAACTTAAAACGTCTTTAAGTAATTTCAGACGGAATGTATTTTCTACACATTTATATTCGCTGCACACAGTGTAAAACATGATGAACTTGCAAGAATTTGTTATGGCTAATTACTTACTATAAGTTTGGAAGGGGGAGAATGAATGCTTGAGTCTGCCGAGATCGGAAGAGCGTCGTGTAGGGAAAGAGTGTAGATCTCGGTGGTCGCCGTATCATTAAAAAAAAAAAAAAATGTCGCAACCATTGCCTCTCGATGTCTATTTAATCTACATATTGCCCTTTCAGTCTGTATT	399	11	ref|WP_080489832.1|hypothetical protein [Enterococcus faecium]	4.7e-07	GO:0016627-IEA|GO:0055114-IEA	oxidoreductase activity, acting on the CH-CH group of donors-IEA|oxidation-reduction process-IEA	Molecular Function-IEA|Biological Process-IEA
N00600_c0_g1	TTTAAACTTCTTTCACAACCTCAGCATAGTTAACAAACACACAATACATACAGGAAACAGTACAATACTTGGGACTTCTTTATTTCCAGTGAACAGACAGAAGTGATATTGCAGTATCCTGAATGTTAGCCTAAGAAGACATCTTTTTCTACCTATTTTATGAACTTTTCTTTGGTGTGATATAGTTCCTTATTCATAATCTTAAACAGATAATTTATGTGTGTTGCTTACTAGTTTAAATTTATGCTCAATCACTCTGTATATTTTTTTTTTTTTTTTTTTTTTTATGTAATCTTTATATTATGTTCACTTTTTATTCCATGTAGATTAATTTTTTTTTTATTTCATTTTTTTTTTGGGTTCTTTTGAGTAATTTCTATAGAATATTAAAAATAGAAA…	406
N00601_c0_g1	CTCCTCCCTTCCTCCTCCCTTCCTCTTCCTCCTCCTTCTCCCAAAGATGATCTGTGAATTACAAACATGTTCCATCTATCAACTTAGGTCTTCCAGATGTACAGAATATCTGATGGTGTCAATGCAGACTCTGAAGACAACACTCAATATATTATATGATGTAGATTTCTTTTTATAATTAAATTTTAGAGCTTGTTAACTTGCCAGGTAGAATATCAAAATCAGAATGAGGTCTGAAATATTTGATGTGTAAATTGTTGGTTGTATTCTACTGTTCTTTTTTTTCATTTAACTTGTTATTTTTTTCAATAGAGGTAATACAAATGAAGTGAAGTTATGAGTTGCTTATATTTCCTTTGAGCTGTAGGTATTGTCTAACTTTTTATCCTTTTTTTTTTC…	468
N00602_c0_g1	CGCTGACACAGGCGGGCTTGCCTCAGTGCATACAAGCCTGGTGTAGCAACTGCTCCGCAAATCTGTCTTATCCTTATCCTGATGCTGGTCGGGTAAACAACCCTCCTCCGTCGCCCCCACCCACTCCCTCGTCGCAGTTAGTGAGCGTAATTGCATAGCAAGTACATTTTTTTCATCCTCTACTGATACGCATAGTGATGGGGACGAAAAGATAATAGTTGATAAACTGCCGAGTTGTTCCACTGCCGCCTCCCCTGCCTGTCCCTCTTCCGCTTTCGCGGTAATTTTTCTCTTTATCACCACTGTTGTACTTCTGAGAACATCATGTTCTAGGGCAAGGTCTCTCGACATTGCAAGTCTCTGCTGACCTAGGAGTTTAATTCTCTTGATAACATCTCC…	1085
N00603_c0_g1	GGAGAGAGCGACCCCGAGAAGTGTCCAGAGCGGCGACCTGCGAGCGGGGAGTCGCAGGGCCAGCTGGTGTGGGCCGTCGACGTGCCAGCCGTCCTTCCCAAGAATGTGGGCAGCGTGGTAGTGCGCTACCACAGCGGCGTGGAGGCGCGGCGCGCGTGCCTGGGGTCGTCGGCGGTGGTGCGCGTGGTGCGACTGAGCGATGGCTCTGCGTCCGACTCCTCGGAGGACGAGAGCCTGCACCCTTCGCTCGCCCTCCAGCGCTGCCTCTCGTGCACGAGGCTGCTGCGCTTCACGCTCACAAATTTCTCGGCGCATGGGCTGCGGCGGGGGCGCTTCTTCCAGCCCGACCCGTACGTGAAGCTGCGGATCCTCCCAGGCGAATCACAGACGCTGCTGCCG…	2828	20	ref|XP_013786901.1|PREDICTED: E3 ubiquitin-protein ligase HECW2-like [Limulus polyphemus]	3.2e-37	GO:0016740-IEA|GO:0016874-IEA|GO:0004842-IEA|GO:0016567-IEA	transferase activity-IEA|ligase activity-IEA|ubiquitin-protein transferase activity-IEA|protein ubiquitination-IEA	Molecular Function-IEA|Molecular Function-IEA|Molecular Function-IEA|Biological Process-IEA
N00604_c0_g1	CGAAGGGGAATTGCAGACTCCTTACATGCTACTGTGATCTTCCTCATGGGTTTTAAAGGGAATAACACACATACTTCTGTGATTTTCCCGAAGTTAATTAAGGTATTTTTAAAATCCACTCCACGAAATCTAGGTAATAATTATTTAGTAAAGCATTTTAGTGCTTCTGTCAATTTGTGTTTTTTTTTTTTTTTTTGTATATGTGCAATTACTATCAGACTATGGAAAGTAATGTGATGTAACACATCATTTTATGTTTTATGCTGTTAGTCCATAAAAGCTACAGAAAGTTTGTGATATACATGAGGACATACTGTGTATCTCCTTCCTTCTCCTTTGTCCTCATATTTTTTGTTAGCTCAAAGCCTTAAAATGTTATATTTTAAGCTACAATAGACA…	640
N00605_c0_g1	CTGTAGTGGTGAGACAACATGATGATGAGACTGAAGGGCAACGGAGTGTGTGGGTGTGTGTTGGATGAGAATGTTAGTTTTTTTTTTCAAGCAGAAGACGGCATAAGAGATAAGCTAGAGACTGGAGTTCAGACGTGTGCTCTTCCGATTGAAAAAAAAGAATGAAAAAAAAAAGAAAAAAAAAAAACTTTATAGTTGTCTTAAACCTGAAGGTCACTATCTTCATGCAAAGATCTTCAGAAAGAAGTTAATGTAGCCAAAAAGCTCAAGAGTTGTGTTCAGAAATGCAAGGAGCTGCGTTAAGAAGCCAAGGAACACTTTTTGTATTGTTTTGATGGTATCCCAGTTTTAGAGGAATACTTTTTTGAATCTTTTTTTTTTATTTATATGGTTGTCAAT…	618	8	ref|WP_080489840.1|hypothetical protein [Enterococcus faecium]	1.4e-06	GO:0006281-IEA|GO:0090305-IEA|GO:0003677-IEA|GO:0004518-IEA|GO:0016020-IEA|GO:0004519-IEA|GO:0016021-IEA|GO:0005622-IEA	DNA repair-IEA|nucleic acid phosphodiester bond hydrolysis-IEA|DNA binding-IEA|nuclease activity-IEA|membrane-IEA|endonuclease activity-IEA|integral component of membrane-IEA|intracellular-IEA	Biological Process-IEA|Biological Process-IEA|Molecular Function-IEA|Molecular Function-IEA|Cellular Component-IEA|Molecular Function-IEA|Cellular Component-IEA|Cellular Component-IEA
N00606_c0_g1	CATGTTTTAGTTTATTTGGATACATTAGACTTGCTGTCATTCTTATTAACGTGACTTGTTGGTTCTTAGAACGCTTTTCATGGTTAAGATTGTTTATCCGATTTTGCAGAAGGTATATAACTTGAAGGGCATGCATAACTTTGTTAACCTAAATTTACAGAGTTGATAAGGTTATAATGTTCCCAATTTTAATCTATCCCCATATAAATTTAGTTAAACTTGTTAGAAAAAAAGGATTGTTAAAATCTTCGGTACAAACCTAGGAAGCTAGAATGTTCACTGCATCTACAAGATACAAAAAAGATGAGATCCACAGATTCATGGTCGACTGCATGATGGCCGTGGGCACCCCTAAGCCCAATGCGACGTCCCTGGCCAATGTACTCTTGGCTGCCGATG…	406
N00607_c0_g1	CATTTGCCTGCCCTCTTGCTGACCTTGAAATCCACCGCTACCTGGTGGGGACAGAGACTTTGGTGCTAGGGTGTAGAGTCATCCGACCTATTATTGAATACACTATCTGTAGTGTACAAATATTTCAATTATTTCAACATTTTGTGATGATCTCTTGTATCATAATTCAGATGATATAATATGCACAGATTTATTTACATAATTAATGCAGTGTTCACCCAAGATATCTTTTCTCTGTATAATCAAAGCATATTCCTATCATATGTCTCTTTCATTTTACAACCAAAATCCATTTAGCCAGATCGGAAGAGCGTCGTGTAGGGAAAGAGTGTAGATCTCGGTGGTCGCCGTATCATTAAAAAAAAAAAAAAAAATTACATAAAAATCAATTAAACATAC…	402	1	ref|WP_073491038.1|hypothetical protein [Enterococcus faecium]	4e-06
N00609_c0_g1	ATTTGAGTCATTTGACGTTGTTTTGATTCCCGGGGCTTTGTGATCTGATTGCAGTATGATTGTTGTTTGTGTTTGCTGGGCTTTTGGTCAGTCAGTTGACGCAACGTAGGCTGCTCTCGAGTAATGATGATGATGATGATGATGAATGCATTTGGACACTGTAACTAAAAGTGATAGACATATTATATAAAAATAGAAACCGTAGCACATATACTGCTCAAGCAAATAACGATCATAAACACGGGAACAAATATATCAATAATGACAGTTCCACAAATGCCAACTACCATCTCACTGGCACAAGCTCACGACTCCAACACTCGCCAGATCGGAAGAGCGTCGTGTAGGGAAAGAGTGTAGATCTCGGTGGTCGCCGTATCATTAAAAAAAAAAATCACC…	452	8	gb|EJL22243.1|hypothetical protein PMI02_04793, partial [Novosphingobium sp. AP12]	5.8e-08
N00610_c0_g1	AGTAAAACCCCTGTGCAGGGCAATGGGAGCGCTTTAACATGGCCTTTGGAGGATGTTGTTAATCATGAACAAAAGAATGTGTACCTTTTCATTACTTAGTTGGCAGAGTTATTAGTTTTTTTTTTTAATGTGATATTTTTTTTTATCTGCCATGTCTGTGAACGAGAGAAAAATTCATTACCATTTTTTTTTTTTTTTTATGAAAACAATTTGTTTGTCTCATTTCTTTGGCAATAATTAAGAATTACCCTTTATTCATCTATGGTTGAGGTCTTGTAAATCTGTAAATAGATTAATAGTCATTATTTTAGTATTCTTTACCCATATGCACCCTTTATCAAGAAATCTGTCTTATCCATGAAATAAAAGATCGGAAGAGCGTCGTGTAGGGAAAGAGTG…	433	2	ref|WP_072539037.1|hypothetical protein [Enterococcus faecium]	7.9e-06
N00612_c0_g1	GTGCGACTCCTTGTAGAGATGGGCCAGGCAGAGATCCAAGCTAGAACCACAAAGACAGAGGCAGTAGCTCTTCATGAAGCTGCAGAATATGGCAGCATTGAGTGTGTTAAAGAACTTCTTGCTCTGGGTGCTCCCTCTTGCCCAAGAAATGTACGTATGGAAACACCTACTGATCTTGCCAAAAGGAATGGCCACTTTGAAATCGTGAGACTACTAGTAAACCATCGTCCTCCAGCACCACTGCATTCTGTGAGAGATTGCTATCATGGTCAAATAGATCGTCATGTTGCCCAAGAGCGCCTCACCAGCATATCCAAACCAGGACATTTTCTCCTGCGACAAAGTACAAGGAAACTGGGGACTTATGTTCTGACTTTGTTCTACCAAGAGCAAGTGTAT…	638	20	gb|KDR21561.1|Tyrosine-protein kinase HTK16 [Zootermopsis nevadensis]	8.2e-43	GO:0000166-IEA|GO:0004713-IEA|GO:0004715-IEA|GO:0016310-IEA|GO:0004672-IEA|GO:0016740-IEA|GO:0016301-IEA|GO:0005524-IEA|GO:0018108-IEA|GO:0006468-IEA	nucleotide binding-IEA|protein tyrosine kinase activity-IEA|non-membrane spanning protein tyrosine kinase activity-IEA|phosphorylation-IEA|protein kinase activity-IEA|transferase activity-IEA|kinase activity-IEA|ATP binding-IEA|peptidyl-tyrosine phosphorylation-IEA|protein phosphorylation-IEA	Molecular Function-IEA|Molecular Function-IEA|Molecular Function-IEA|Biological Process-IEA|Molecular Function-IEA|Molecular Function-IEA|Molecular Function-IEA|Molecular Function-IEA|Biological Process-IEA|Biological Process-IEA
N00614_c0_g1	CAGTCCTCAAGCACATCACGTTCTATGAGCATGCGAAGCTGGTCTGCATGTGATAGTCTTGGATCCACAGATACCGTAGCAGTTAGTGACTCAACGAACGTAACAGTTGACACACAAAGCTCAGGAGGGACAAGTAGTGGTGCTTCGCAGGCCCCTTCCTGCCGTGCCTTGGCTGGGTCACTTGCGTCGTTTGATACGTCCTCCCAAGTGAACAATGAGGGGGCCCCACTGCTTGAGGAAGCAGAGGGAGATGAAGGTTGCGACCACCGTGCGGAAGATCAATATTCACTGTCAACTCGCGACTCAGACAGTTTGAAGGATAACGTTTCTCACACACGGTCTGTCACAATCAGCTTACAAGAATGAATAGCACAAGCATATCTCAGTACCACAGCTTCA…	714	15	ref|XP_008191829.1|PREDICTED: sushi, von Willebrand factor type A, EGF and pentraxin domain-containing protein 1 [Tribolium castaneum]	1.5e-08	GO:0016020-IEA|GO:0048268-IEA|GO:0016021-IEA|GO:0030276-IEA|GO:0030136-IEA|GO:0005543-IEA|GO:0005545-IEA	membrane-IEA|clathrin coat assembly-IEA|integral component of membrane-IEA|clathrin binding-IEA|clathrin-coated vesicle-IEA|phospholipid binding-IEA|1-phosphatidylinositol binding-IEA	Cellular Component-IEA|Biological Process-IEA|Cellular Component-IEA|Molecular Function-IEA|Cellular Component-IEA|Molecular Function-IEA|Molecular Function-IEA
N00615_c0_g1	GTTGTATACAGTGCATGAACTTGTAAATAATTACGTAGATGCTTTGTTATTTTTGTGATGAAATTATCTCTATCCATCTTTTTAAGTCAAGTCCTTTTACATAATGAATGAACTCTTCTGTATTTGTAAAAAGCGTTTTATGTATTGAACATAAACAAAATTGTGTAACAAGCATATTAACACAATATCCCCATTCCTGGGACAAGCTTTGATTCTTACTAAATGATGAATTACATTTTTTTTTTAAAGAATTGTGTATGTTATGTATCACTTAAACATTACATCTTTATCATTATAACTCCAAAGCGAATTTATAAACTCTTCCCAATAAGATGTTGTGATATGTTAGTTTCTCCCTATTTCAATTTGCCATTTTTCATAACATACACCTAAAGCCTT…	685
N00616_c0_g1	TGTGTGTGTGTGTGTGTGTGTGTGTGTGTGTGTGTGTGTGTTTATGTGTGTGTTTATGTGTTTATGTGTATGTGTATGTGCGTGCATAAATATGTTTATATAAATACTCAAACATAGATATACACATATGTACCTATGTACATACATACTTACATCCATAAATACATACAGCCATACATACATGCACACACTCATTCGTACAGATCGGAAGAGCGTCGTGTAGGGAAAGAGTGTAGATCTAG	242
N00617_c0_g1	GCATGTTTACTTCCATCTCCGGAGTCAACGGGTTAATAAAAAGGTTCTTCTACAGCATTGAAACATATAGGGTAGTACATGTGTCGTCAAAGGTAAACACGAGTTATATACTTTCCATTTCTGTGGATATGTCAATACAATTCTGATCGCTCTTTTGGGACCATTGCCTATTACTGTTGAACTTTCTATGTATTGCTGATAAGGTTGATATTCCGGTGCTATGTTTGACGCTGAGAAAATGTCACTCCTTTTAGACTGATGTGTTGCATAGAATTCTTTTTAGTTTCATCATTATTACATTTTAAAAATTCATTACCTTAGAATAATTAGGGTTCTGAGAGTCTAAGGGAAAGGTGCACCATGATTTTAATTTGCTGACTAAAGAATCCTAACTATTTA…	544
N00618_c0_g1	ATTTCATCAGCCTCTGCAATGCCTATAGCGCACTTTAGCACAACTAATTTCTCATTATACTGCACCAAGCACACTTTTATACAATCTACTGCCTGGAAAACACCTACACTTGCAGTGCAAAGTAATTTCAAAGTACACTAGTGCAAAGTCATTTCAGAGTACACTAGTGCACAGTAATTTCAAAGTACACTAGCAAGACTTCTAAACTACCTCAGCAAAAGACACTCTCTAAATATCCCTCTATTCTACCTGTTAGGACCCGGCACAACTTGACTTCTTATATGCACTGATATTGGCAAGGCCTTCCTTTTTACATACACAAGAAGACACCACCAAACACTCTTTAAAAACATGGTTGATATCATTTGGATATCATTTTAGTGAGAAGAAATCATACTG…	485
N00619_c0_g1	CGCAGAGCCAGTTCGGGAACCAAGGCTTCGTACCCGGCTTCTTCCGCCGACGTCGCCAGGCAGAGCCAGAGAATGAGTTGGATCCCCTGGTGACCAAGCTCTTCAAGATGGCTCTGGACAAGGACTCGAACAACTGCAGTCTCCGTCTCACCTGCAAGATCGGCACCAAACCCCTGGCGTCCCTCTCCGGTCACGCCAGGAACCTCTTCGGGCTTCTGAGCAAGGAAAACGAAAAGCCCACCACGGTCTCCAAGGAAGAATTCCAGGGCATCGACGCCTACAAGGTGGCCCTCAACCTTGGCCGTGACGGCGGCGACTGCGACCAGCTCTTCCCTCGGTGCACCTCCACCTCCGGCCAACTTATGCAGGTCTTCCAAAACCTCAAAGTCTCTCCTAACT…	673
N00620_c0_g1	TGTATTCAGGAAATACTTTTTTTCGAGTTTTGGAGATTGATTGTTGTTTCTTGTTATCCATTGTTGCTTTGCTGTTTTTTTTTTTTGGCTGGCTAATTTTAAATTTCTTTTTTTTTTTTTTCATGATAAAATCATAATTCTTTTTTTTTTTTTTTATAAATATATTATTACAATATATATTTTTCCTTCAATGGGTCTGATAATGTACAAATATGCGTTTGACATAGAGCATAGATTAATTTAGTTCATAATGCGAAATGTATGGTATTGTGATTCAAGAAATATATAATAACACCAATTATAAAACAATGAGAATATTTAGCAGAAATTTTGTCATTTTATCAGTATATTCGACACTTACTGTACTTAATAAATTTGTATACACGTAGCTTATAGGTG…	950
N00621_c0_g1	GTCCTTGATGCTGCTCTCGGCCAGCTGAAACGCCCCCCGAAGGTCGTCCTCGCAGGGAAGTCGTCCAGGGCTGAAGGAGGGAGACCCAACCTCCAGGAGCTGGCGAGGGACGAAGGGAAGCCCTTTGGGGAGTATGTCAAGGTCTCCGAGCGCGACCTCAGCGTCCTGGGCTACTCCAGCGGCACCACGGGCGTTCCGAAGGGCGCGCGCATCGACCACGGCGCCGTCGCCTACAACCTGGCCATGGTCCTGCATCCGGAGGTCTTCCCCTATAGGCCTACGACAGCGGAGTCGCAGGAGTCGGTGATCGGCCTCATGCCCTTCTTCCACGCATGGGGCATGTACGGGGTCATGACCTGCAGCCTGGCGTTGGGGGCAAAGGTCGTGACGATGCCGCAG…	510	20	gb|ALK82308.1|acyl-CoA synthetase [Macrobrachium nipponense]	1.7e-35	GO:0003824-IEA|GO:0016874-IEA	catalytic activity-IEA|ligase activity-IEA	Molecular Function-IEA|Molecular Function-IEA
N00622_c0_g1	GCCTCGGACCCCGGAGGCCACTACCAGCCCTGCACCTGCCAGCACTGCGCCCTGTCCGCACGAGACCCGCACCGCCTGGGCCCCGCGGGCGTCCCGCACTCGCCCATCTCGCCGCCCACGCCCTCCTCCCCGCACACGCCCATCTCACCCTCCCCAGGACACAACGTAGAGCACTACTTCCCACCCACCGTCTACCTGCCCGACCTGTATCGGCGCCGCTCGCACTCGGACTCGGACCTGCAGCTGTGGTTCGACCAGAAGGCGCGCTCCAGCGAGGTGCCGGCCAGCAGCGGCGGCGGTGGCCAGACGTCGGCGGGGCCCTCGGGGGAGCAGCAATCCTCCGCCACACGAGGCTCCGTCCTGCGCCACGGCCGCCCCATCCCGCAGCCGCTGTACCTG…	1423	20	ref|XP_002431689.1|conserved hypothetical protein [Pediculus humanus corporis]/gb|EEB18951.1|conserved hypothetical protein [Pediculus humanus corporis]	3.9e-119	GO:0003676-IEA	nucleic acid binding-IEA	Molecular Function-IEA
N00623_c0_g1	CATCAACATCATCATCATTATCATCATCAACAATATCATCATCATCATTATAATTATCATTACTACCATCATCATTATCATCAACAACATTATCATCATCATCATCATCATCATCACCACCATCATCATCACTACCATCATTATCACTACCATCATTATCATCAACATTATCACTACCATTATCATTATCATCATCAACATCATCACCACCACCATCATCATCGCCATCATTACCACCACCAGCACTATTATCACCATCATCATCACCACCACTATCATCACCATCACCACCACTATCATCACCC	305
N00623_c0_g2	TTAATGTTATTATTTTTTTATAATTATTATAATTGTTGTTATTATCATTATGTTATTGTTATCATTTGATTTGATTATCATGATTTACTTCTTATCATCATCACTTTTCTTCTTCTTCTTCGTCTTCTTTTTCTCTATTAGTTCATTGTTTTGAATGCATTTCACCAGTATTATCATACTTTATCTGTTATCACCATCATTATCATCATCATTACTACCATCATCATTAT	230
N00624_c0_g1	AACTTGGTTGTGTGGTGCTAGTGAGTACCTTTTGTTCATGTCATCTGTGTACTACTGATGGCCTGATTGATTACTTATGGACAGAAATCATACTACTGTACTGTCTTGGTCTATCCAGAGGAGACATAATGTAAAACAGAAAATTATTATTTCACAAACATTGATTGATAGATTTCTCTGTTTAGTGGATCTTTCTGAAATTTTCCCAGATGGAAGAGCGTCGTGTAGGGAAAGAGTGTAGATCTCGGTGGTCGCCGTATCATTAAAAAAAAAAA	275	3	gb|ESE43082.1|hypothetical protein SHD_0280, partial [Shewanella decolorationis S12]	7.5e-07
N00625_c0_g1	GTAAGACGCACCCTGCTTTGACCTGAAGTACATTTTGTAGATAACTAGCTATTTGCTGTGATAATGACACTGCTTGTATTGGACATCCAGTTATAGCATTCATAAACCATAATGGAAGGTAGCTTATGACTGGCTATCCTGAAGGCCAAATTGATTATATATAGAATATTTTATCATTCCTGGTCTTGCTCAATTTAACAAAGAATTTGCCAAAAAAATAGTTGGTCAGATAGACCTGTTCTTCCTCTTCCTGACTATCATGATCATTATTTGTTTTATTTGTTATTTGTATAATATTTTGGGAGAGCATGTCCTTTTCATTAGTTTCTTGAGTGATTTTGCAGTGTGGAAGTGGATAGAATGTTCAGTTAAG	373
N00627_c0_g1	TCTAAATTGGTTTCTTTTACCCTCTTTTTTTTCCCATTACCATTTTCCAATAGCTGGGAATTGAACTAGATTTATAATTATTGAACTAATATCTTAAATTTGTTGACAATAAATATAACACTAAAGGATGAGATAATTCAACTTATAGCCCTATGGTTTCTGGAGAAGACCTTTTGATAGCCTTACAAATATTTGAAAATATATACCAATCCATGACAGATCGGAAGAGCGTCGTGTAGGGAAAGAGTGTAGATCTCGGTGGTCGCCGTATCATTAAAAAAAAAA	285	19	ref|WP_073495412.1|hypothetical protein [Enterococcus faecalis]	9.4e-08	GO:0006281-IEA|GO:0090305-IEA|GO:0003677-IEA|GO:0004518-IEA|GO:0016020-IEA|GO:0004519-IEA|GO:0016021-IEA|GO:0005622-IEA	DNA repair-IEA|nucleic acid phosphodiester bond hydrolysis-IEA|DNA binding-IEA|nuclease activity-IEA|membrane-IEA|endonuclease activity-IEA|integral component of membrane-IEA|intracellular-IEA	Biological Process-IEA|Biological Process-IEA|Molecular Function-IEA|Molecular Function-IEA|Cellular Component-IEA|Molecular Function-IEA|Cellular Component-IEA|Cellular Component-IEA
N00628_c0_g1	TTGTTACTTTGAAGCATTCTACTTGTGTTTGTTTCCAGTGTTTTTTATTTTTATTTTTTGGGTTTTTTTTTTTTTTTTTTTACCTCAGATGGGTGCCACATAAAAGTTATCAAGGCAGAAACCTTATCTGAAAGGTGATTATACAAGTCTGCTAAGCATATGTGAAATATAAGCTATTATGTGTGGCAGATTTGACATTTGAATATATATATAGACACTATAGCAAGGTCTTGTAACTTGTTCAATATACTTGCTCAATTCAGGTCTTGTATGATTAATTTTTTTATATATTGAGGGTATGAAATTGCAGAATTAATGAAAAATTATGAATGAATAAATTTTAAGATATTGACTGTTCTCTTTACCACAAATTTTACCTCCCATAACTCATTGGTAGTA…	704	18	ref|WP_073421133.1|hypothetical protein [Enterococcus faecium]	3.3e-07
N00629_c0_g1	CTTAAATGTCTAACATTTTTACTATCTTAGTCGGTCCTTCCTTCTAGAAGAAAATTACACAATACTTGAAAATTTGTTTTATATCATGGTTCTCACAAGACATATTATGCTATGTGGGACTTGATGAATCATGTATGACAGTGTGAATTAGTTACTTTAGCATTACTAAGTTCAAATTAAGGAAAATTACATGATTTGAAACAATTGGAATTGAACACTTAAATTTGACAATTGAAGGAGATTGCAAATTAAACTATGTAAAATTGATTCAAGGTTAGATTAAAGGCCAGTATTAGCATGAATAGAGAGGAGGGTGCAACATTCTAGATGTCTGAATAGTGGGTGAAAGACTTAAAGCATTACCCTGAATGTGGCAGGTAATTTTCAACTAAATTTTTT…	485
N00630_c0_g2	CCTCATTTTGGATATCATTTCATTATCTACAGTTTTGTGTCATAACATACATTTTTACTGTATTATTGTAATGGTATACATTCCACATGGCATTCATAATGTATGTATTATCTGGTTATGAATTGATAAGAATAAACTCCAGGTTCTCCATAGTGTCATTAGAATTGCACTTAATTATATTCACAGAAATCCTTTCTATTATGTCTTAAAGGAAAGTTGGTTTTGGATTGTCCTATTATCATCTTTAGATTTTGAAAAGTTTTCTTTCATTCATCTCTCGTGATAGGAGGACACAGTCTTTGGATTAGGACCAGGCAGTGTGTATTTAGGTGAAAGATATTGTACAGGGAGATTGGAAGAGCGTCGTGTAGGGAAAGAGTGTAGATCTCGGTGGTCGCC…	417	2	gb|ESE43082.1|hypothetical protein SHD_0280, partial [Shewanella decolorationis S12]	1.7e-07
N00631_c0_g1	ATCATATTTCACTTATTTGTGTGTCTTGCATATTACTCTTTTATTTGGGCACAATTTATCACTCTAAAGGGGTCAGCCTCAACCCTTCCCTGGATCTGCCACTGACATAGTTCATGACAGAGGTTTTTATGCATATTTTGAGATATAAATCCTTATGAAACAGAAATATTGTCATTACCTATCATTTGTGTAAGAATAATTCCTTGTTCTAACTAAAATTTGTTTTTTTGATAATATTAGTAAATATATACATGTTGTGTATGTGGATGTTGCTTTAAGTTATTGTCCAAAAGTAAAATTTTCACACAAAAAAAAAAATGAAATTGATTTTGCAATTCAAGACACTGAAAGCCTGTGAAATTGGTTAACATTGTAGGAGTTGGAACAAAAAAAAAAAAC…	485
N00632_c0_g1	GAACTAGCATGTATTTCATCCAGCCTCAAGCGCCCCTTTAGCCCCAACGCTGCTTGAACTTGTCCGGCTATTTCCCGACTTCTCCGGAAGCAAGGGCGAGAATACGGGAGAGGCAGAGAACCAGGGAGAAGCACTAGAGGGAGAGGGAGATAATCAGAGAATCAGGGAGAAGCACTAGAGGGAGAGGGAGATAATCAGGGAGAGGCACGAGAGGGAAAGAGAGAAGGAGAGAGGGAGTGAGGGAATAAGAGAAGGAAGGAAAAAGAGAGAGTGTCAAGATAGATGGAGAGGGAAGGAAGGTGAGGGAGAAGTAAAAGAGAGAGATAGAGAGAGAAACAAAATTAGAGAGAA	351
N00633_c0_g1	CTCTGTGGTCGACGGTGATTTTTAGAGATTTTAGCGAACGGAAATCATCCTGGGGTCTTCTTCTCTCCCTCAAACCCCAAATTCGGGCCTTAAATAGAGAGAAAAAGGCCCCAAATAGCCTTTGTTGTGTGACTAGCCGGGGATGAAATGGCAGCCCCGAATCCATTCAATTTTGCTCCGTCATTCCTAACTCAAAATCATCCACATTTTCTTTTTCTCTCTCCTTCCCTTTTTCTCGTATTTCCTCACCTGCATTCCCCTCCCTCGTCCGTCTCTCGGAGCAAGAAGAATGGAAAATAAAGATAGGGAGAATAAGAGAGACGGGAATGTTTGTTCGGAGAGACAAAGAACAAACAACTCAGGAAGTGTACACGTTATACTCACGCACTTGACGTGTAT…	667
N00634_c0_g1	GTTTTATTATCTTTGTAACATTCCGTCCATGCATTTTTTTTTTCTCTTAGGGCATCCTGAAAGCTTGTAATTTATCAGGCTTTTTTCTCTGTTTTTCTCTCTCTTTTTTTTTTTTTTTTTCTTGCTACTTATATTTTGGAATCATCTTTTAAAAATGCCTGTCAGACTCGAGTCACTCCCGTGCGGAGTTTGGCAGGAGATTGACTCTGATTTTGTTTGCCAAATCTGGAGCTCTTCATTTCCATAGTATTTGAACTTCATAGCTGGAGGAGTTTTCTCACCATGCCCTTTCCTAAAGTGTTTCCAGACCCCTTGTGAAGCTGGTCAATAAAAAGAGAAAAAAAAAAAGAAAAAGAAAAAAAAAGTATATTGAATTTTGTCCTTACATTGCAACTTTCA…	555
N00635_c0_g1	GTTTTGGGAAAATGTGCTGAATATTGTACACTGGGTTTGAATTGAATGACTTTGCTGGGTCTTTCAGATTGTAGGGTATGTACAGTAATATAGAATATATCCTATTTCACTGAAATATTATTTGTAGTTCTGTATTTTTAGATTATATGTGTATGATTTTCTTGTTCACATTAAATGTCATAGTATGAGTTGATTATTGCCTTACAGAGCAATGTAAGACATTTTTTCACCTTTTAAAACAAATAATGAAAAAAACTGAATATGTTAATGTTTATATGGATATAGAGAAAAATATTGATGGGTCCAAAGATGAATTGACATTGGAACAAATACAATCTTAAGTACAGACTGATTGAGACAAGCACAAATTTGCACAAACATACATGATGCTTGTGCGTA…	544
N00636_c0_g1	CATCTGGGTCCCACTTTTTTAAAGCAGTTTGTGCTACTTGGGGGCATACTTCATATGCAATATCTAACCTAATTACCTACATAACTTTGCCTAGTTTTGAAGTTTGCTCTATTCAGGTCACTTTGTGCGACATAGCTTGTGCAAAATTCCTCAATAACCACCATCCTCGCCCTGAATTTAAAACAGTTGTTTCCGTATTTAGGACAACTGGTGAGATGTGGAATGGAACCCTCAATGAATTACCTGCATGCACTGTTATGTTCTCAAAAGATGTCTTAGTTTCCTATCCTGAGGAGATCGGAAGAGCGTCGTGTCGGGAAAGAGTGTAGATCTCGGTGGTCGCCGTCTCATTAAAAAAAAAAAACCTCACTTTCATTTGTCTGATCATTTTTTCTGAAA…	402	3	ref|WP_073985081.1|hypothetical protein [Enterococcus faecium]	2.9e-06
N00637_c0_g1	GAGATTATGCCATTTATTTGCACCTTTGAAGAAAGACATGGGATGTAGATTAAGGTTGAAACATAGGATCTCCACTTAACCCACTCACGATGGGGGCATTCTAGCCTTGAATGTCACAATGCCGTGGCTTTCGAACGCTTAGGCCTAAATCAATTAAATGGCTGGCACAATACTGTGCCGCCCGGCCACTGGGCTTTTGAATGAGCGGTACAGTACTGTATCACCCGTCCAGAGAGGGTTAATAATGATTAAGGACACTTTGTACTTATAAGATAAAGTTAGGTAGTTGAGGGAAGTAGGTCAGTCATAGGAAAATAATGCTTTAACTTTGTGATTTAATTTTATTTATATATCTATAAACTGAATTGTAAATTTTGAGGTGGAAGGGAACCTAAAATG…	695
N00638_c0_g1	GGTTAGTATCCGGGCCATTGGATCTCAGGAGTTACCAAGACTTCCACAGAATGGGCGGCGCACAGGACGACCTTCTGCTAGCAAGTCGCCAGCACCTCACACTAGTGGGGTAACAGCAGCTTCACCAACCCATAGCAGGTACTCCCGAAGCTCCAGCAGAGGAAGATCATCTTCGCGTAGCACACGCAGCTCACGTTCTCCGTCTTCATCAAGGTCCCGTTCACCGTCACCACGCTCACGGTCACCTACTTCTCGCTCGAGATCCCCCAGGTCTCGTTCTCCACATTCCCGGTCTAGATCACACTCTCGTTCAAGATCCCGCTCCCTGAGATCGCACTCAAGATCTCGCTCGTATACAAGGTCAAGGTCTCGCTCGAGGTCCAGATCAAGAAGAAGTAG…	1117
N00640_c0_g1	AATATCAATCAAATTAACCCGAGAGATAAATCATGTGAAGAGCAGACTTGCTCTCGGCTGAAGTATTGTCTTTGTTACAAAAGTTGAATCTGATTGCAATGTTGCTCGAAGGCACCAGTTTTCAAGCAGCGGCGGTCCCCAAGCTGTACGGCTGCATCTGCATCACTTGCAATGAGCTTGAGGCGTTAGAAGCATGCAAGTGGCTACGCGCGGCGGGATTCCCTCAGTATGCGCAGATGTACGAGGAGTTGCAATTCCCGCTGGACTTGGTGTGCGTGGAGCGGGACCACACATTCCTGGACGCCGACTCCCTCCAGGCGCTCTTCAGGAGGCTGAGGGCGCTCAACCGATGCGCCAAGATCCGACTCGACTCTGCTAGGAAGAACAAGGCGGAAGAAT…	916	20	gb|JAS34083.1|hypothetical protein g.16034, partial [Clastoptera arizonana]	2.7e-65	GO:0007165-IEA|GO:0008289-IEA	signal transduction-IEA|lipid binding-IEA	Biological Process-IEA|Molecular Function-IEA
N00641_c0_g1	CGGTCGTTGGCTTCGGCTTCGAGCAAATGTCATCGGCGGGGGGGAAAAAAAGGGAAAATTTCCCTCGTTCGCCCGATTTTCCTCGTCCCTCTTTGCCTCCTGTGTTTCCCCGGGTGGGAAGCGCTGGTCCAAGCTTCCGGGAGAAGGGCGAGGCTGCTGAGTGTGTGGGTGTGTGTGCGTGAGGGTCACGTCGCCACCCTGGAGGCGGAGCCAGCAAGTCTCGGCTGGAAGGGCCCCCCAGGACCCCCCCCAGAGCCTCCCGGTCCCCCCCCTGAGATCGGAA	283
N00642_c0_g1	GCATCACCAGCAAGGATTGGAGTAGTTCAGTGTTGTAATTGGGTAAAAAAGGAATTAATCTGGCAAATGTATATTAGCCATGAGGTGGGTACATACTCTCAGTACACTCTTACCTACCCAGATTAGTATATGTATTATTTTGAAAATCCACCCCATGGCTGGACAATTGTGTCGCACGTACATAATATTTTCTATTTCACCTTTACAAGGTATTATGATAACTTGTGATACACCCGAGATCGGAAGAGCGTCGTGTAGGGAAAGAGTGTAGATCTCGGTGGTCGCCGTCTCATTAAAAAAAAAA	304	10	ref|WP_073990054.1|hypothetical protein [Enterococcus faecium]	1.9e-07
N00643_c0_g1	GCAAAAGACGTGGAGTGGTGGAGGCACTGCTGAGGAAGGGGGCTCCACTCCAGGAGAAGAACAAGGACTTCCTCACCCCACTTCATTTATCCACCGACAAGGGACATTATGATATAATGGAACTCTTACTCAAGCATGGGTCCAAGGTCAATGCACTTGACAGCCTAGGTCAAACCGCTCTACATCGAGCTGGTAGAGACGGGGATGTTCAGGCATGTCGTGTACTGCTACAGTACGGCGTTGACCCCTCAATCATTTCACTTCAAGGATACACTGCCACACAGCTTGCAACAGAGCCTGTGCAAAGGCTCCTGCATGCACCCCAGAGATCGGAAGAGCGTCGTGTAGGGAAAGAGTGTAGATCTCGGTGGTCGCCGTATCATTAAAAAAAAAAAAGAC…	443	20	ref|XP_015929424.1|PREDICTED: tankyrase-2-like [Parasteatoda tepidariorum]	9.3e-43	GO:0051225-IEA|GO:0016757-IEA|GO:0016055-IEA|GO:0032212-IEA|GO:0016740-IEA|GO:0003950-IEA	spindle assembly-IEA|transferase activity, transferring glycosyl groups-IEA|Wnt signaling pathway-IEA|positive regulation of telomere maintenance via telomerase-IEA|transferase activity-IEA|NAD+ ADP-ribosyltransferase activity-IEA	Biological Process-IEA|Molecular Function-IEA|Biological Process-IEA|Biological Process-IEA|Molecular Function-IEA|Molecular Function-IEA	EC:2.4.2.30	NAD(+) ADP-ribosyltransferase
N00644_c0_g1	TATTTATGATAACAAAGTATCACATGCACGCACACGAAAGGAAAGCAAGAAAATTATTTTTTATATTATTATTGATATTTATACTGTTATTATATTGTTTGTTGTAATTATTACTATTATCGATATTATTATTTTTATTATTATTACCTGTATTATTGTTTTTATAATTTTTATTATAATACTTTGAATCGTTATTTTGTTTATTTTTTATTGTAGTTATTACTCCAATTACTTACTCATTTCTTTTTTATAGCTTGTTGGATCATAATTATTTCAGGGTATGTTGTGTTGGGTTTTAATGAAATTATGAAGGTCACAACATTTACTGATGAGACTTGCCTTTATTTGAGAGCTTTTTACTGAGTTTCTGCATTTTTCTGTTTTGGTGCTTAAAGACTT…	737
N00645_c0_g1	CAAAGGTTATTCTTATTTATTTGTCTATTTATTTTTTATTTCTGTGAGCAACTACTTGAGTTTATAAAGAAAATATATTTTTGGACTTTATGGTTTGGTTTCTTCTACTTGCTAGTATTACTGACTGTCCATAAAGATATATTGAAGACTTTAAATAAAGTGCTGAAGATATTAGATATGAACATGTCAGGTGATTTGTAAGATATATTTTATTTACAAATACATTGTGCTTTTCAGATCGGAAGAGCGTCGTGTAGGGAAAGAGTGTAGATCTCGGTGGTCGCCGTATCATTAAAAAAAAAA	303	19	ref|WP_073495475.1|hypothetical protein, partial [Enterococcus faecalis]	2.1e-08	GO:0016627-IEA|GO:0055114-IEA	oxidoreductase activity, acting on the CH-CH group of donors-IEA|oxidation-reduction process-IEA	Molecular Function-IEA|Biological Process-IEA
N00646_c0_g1	GTCTTTAAAATGGACAGATAACCGGAACACAAAGCCAACGGATAGAAACAGAAATAACTAAGGATAGGTAGAGATACCTACCGGCTAAAAGATTCGCTTTATTTATTCGTATTGATTGAACTTATTTATTTAAGTTGCCCATGTAGGTTCTCACCGGCAACAATATACTAATGCCATTACGGTAGGATAATTCTGATTGCGTAAATATGAATATTACCTTATTTAAATTTCTATTAATTGATAACTGAAATACTTCATTATTTCATCGTTTTGACCTGTAAATCGCCTTGACAAATAGTCGTCATTTCCGGTGTAGCGTTAGATATCTCCGCAACCTTATACTAAATACAAATCAAATAAATACATGAATAAAATGGCAAAAATACTGTAGAATGTTTG…	520
N00647_c0_g1	ATCAATATTTTTATTTTCATGATTATTGTTTTGTTATTATTACTATTATTATTATTATTATTCATTAATACCATAAAATGCTTTACTTACATTAAGTAAAAGCATCGGGTTAAGAAGTAAAAAAGGGAGCAAATATCATTTTAACAATTGGAATGATAATGCTTCTATGATACATAAAAAACCCACTGCCTTAGAAAGTTTTAAAAATAGGATATATAATGAGAGGGTTAATAGCATTTAGATCTCTATCTTTCTCTCTCTCTTTGTTCAAAAAAATATTTAGTGTGTATAGCTTACAAAATCAGTCCCTCAATTGCTTGATTACATGGAGTTTTAAGTCTTTATGCTGTGTATCCAATTCTTCCAATTCAGAAAAGTTTGTGCGTGTAAAAACTTCGA…	750
N00648_c0_g1	AATTAGGAGAATTAAACATAAATCTATTTTTGTTGCTCTGACTTTCATATGTAAAATGAATGTGCCAACTTATAGAGTTAAACATAAAAAAATAAAACAGAAGAGAGGTAAATGGAGAATTTCTCTTTTTTTTTTTTTTTTAATTAATTAATTTATTTATTTATTTATTTTTTCTTGTGTAATCTCAACAAATGTGATGGTAATATTAAAACTGCTATTAATATACTCATGAAAAACAATAACTCAATGTTTTTCCAACCAGCAAGATCGGAAGAGCGTCGTGTAGGGAAAGAGTGTAGATCTCGGTGGTCGCCGTATCATTCAACAAAAAACATACAGAGTCACAGTCAC	351	10	ref|WP_073495506.1|hypothetical protein [Enterococcus faecalis]	4.8e-08
N00649_c0_g1	ATAGAATCATTCCATTAAACTGTGCAGTTGATTATGAATCTGATTTACCTGTTATGTGAAGCTGTAGTGATTTATTAGCCTATCTGTTGTTTGGACATCTAAGAAAATGTATTAGTCATGATAAATGGATATGCTGTGGGTGTTGAAAGCTGTTTATTGAAGGAAGCAGTATAGAAGGGGGGGAAAAAGATTCAGTTGCATGTTTACTATAATTGTAAAAATGTGTAAATATTAAGAGAAAAAGAAAGGAATCCAGTGTAAAGAAAATAAAGAAAGTGAAATCATGTAATATTTGTTTGAAAGAACACTCAAAAAGAGGATATAAACATTTAGTTGACCTTAAACTAAGTTTATAGATTATAGAAAAAAGCCTTTTATCATCTGCTGCTCTAATGATGC…	850
N00650_c0_g1	CGGAATTCACGTACAGCAGTCAAGATTAAATTAAGTATATTTGACTACTTATTATAATAGAAGAAGGTTTCAAAATCATGATACTTTACCTAATGTAAAGCACTGTTGCCCAGCAGGCAGAGATGATTGTCACAAGTGAAAGAAAAGAAAGAAAGAAAGAAAGAAAGACAGAGAAAGAGAGCTTTGATGATGATCTAATGAGGCTGCGAAGAGATCGGAAGAGCGTCGTGTAGGGAAAGAGTGTAGATCTCGGTGGTCGCCGTATCATTAAAAAAAAA	278	4	gb|ESE43082.1|hypothetical protein SHD_0280, partial [Shewanella decolorationis S12]	8.1e-07
N00651_c0_g1	TCTACCTCCAGGATGCTATTTAGTGCGCTAGTGCCACGACTAACCCCCCTCCCCACCACCACCACCCCCCTCCCACCTACCCCCCCACACACACACTCTCCCTCCACCCATGGGCACCAAGAGGCCTCGCGGTGGGCGGACGATGACAGTATTGGGTGGGCATCCCCTCGCCACTGTTTGGGAGCCACATTCAAAACAGACCCTTAGGGATTGGTGTCTTAAAGACTGATTTGTCATAGCATATTTTTTGATTTTATATTTTTTGGCTATAAAGTTCGCTGGTCTAATATTGTATTTTTTATATAGACGTTTTTAGCAATGAGGTACTAGAGTATGGTACATTAATTTTACGTTTTTGTATAGATTAAATGGTGTAAATCACACAATAAATATACCTCA…	716	3	ref|WP_080489310.1|MULTISPECIES: hypothetical protein [Enterococcus]	2.1e-06
N00652_c0_g1	TGCTGGAGCCTTGGAGGTTTCATCCACCATCAATGGTGTCAACAAGGACGACTATTTGCTCTTGGATGGAGACCATACAATAGTTTCTCCTAAACCTTTGTATCAGATGTGGTGAGTATGCAGGAATTATTTGATACTAAATAACCCTGTTAAAGTAGGGCACTATTGTGGGCAAAGTAATCGAGCATTGATTGCAATATACTACTCCCTTGAACTATATTCAGGCATGTCACGAGGAAGTGGTAGCTGGGCTTGTCAGTGGTTATGACCTGCCTAAATTTGCATCGGACGTTGTCCTAAAGAAGGGAGAGATCGGAAGAGCGTCGTGTAGGGAAAGAGTGTAGATCTCGGTGGTCGCCGTATCATTAAAAAAAAAAATGAGAA	384	10	ref|WP_073421087.1|hypothetical protein [Enterococcus faecium]	3.2e-07
N00653_c0_g2	GTAAGATTTCTTGGTTGACTGGCTCAGGAAGACTGTTCACTATTTTGAAACATTGGCTGTTACATATCATTTTACCTTTCAGCGTGCAACTATAATGATAAAAAATCTTTTAAGGTTGCTGATGCAAAATCAAATTTTAGGTATTTACTAAAACTGCTACCTGTTCTGGTCACAATATTACAATTAAAGGTACACAGTTGATGAAAACTAAATTGTAGATGTTTATTACTACATTTTTAGTTTGAGAGTATGTGTGAGTTTGTACTGTGTGATAGAAAATAGAAAGTAATACAAAACTGATCATCTGACTGTCTAATGATACCATTGGTATTAGGGAAGATGGATTATCTCAAAAACTTTGTTGTATTTTGCATATTTTGTCTTGTGATTATTTTTTTC…	470	5	ref|WP_073470631.1|hypothetical protein [Enterococcus faecium]	6.9e-07
N00654_c0_g1	AGAAACACACATTTATACTTGAATTTATTCCATAACATTATGTTTTGTAACTCATTGTCATCAATTTCATATTAAGTTCTCTTTTTGTATAAAGCTGTGTGTGTGTATATATATATATATGTGTGTACATGTAAATTTATCATATACTTTAGTTTTTGTTATATTTTTTTTGGGGGGGCTATCACCAAAGATGGTGTAAAGGTACCACAACATTTGCTTATAATTAAATTTTTATTTTATACCTGTCTTGTTGCACAATACTTAATGTTTTTTTTGTTTTGCTTATGTTCATTTATTTTCCTTTTGGAGATGCATACATACACATACATACATACATACATGGGGTAAGGTCAGAGCAGTATATACAACTAGTATAAGTATTGCTTATACTAGTAGTAC…	495
N00655_c0_g1	TGTGATTTTTTCTGATCTTCCTCCGACGGGCACTCGGACCGGCGTTGGTCCGGCGCGACGTCGGCGCTGTGGCGGCCAGTGTTCCCTTCATCTAGTCAATATTGCTCCGCAGCCCCCTCAGCAGCAGCAGCACACGCCGCCGCCCCAGCAGCAGCAGCAGCAGCAGCTCACCCCAGGACCGCCCTCGGAGCAGAACGGAAGAGCGTCGTGTAGGGAAAGAGTGTAGATCTCGGTGGTCGCCGTATCATTAAAACAAAAAA	260	2	ref|WP_073495484.1|hypothetical protein [Enterococcus faecalis]	5.9e-06
N00655_c1_g1	CTTCATCTAGTCAATATTGCTCCGAGGGCGGTCCTGGGGTGAGCTGCTGCTGCTGCTGCTGCTGGGGCGGCGGCGTGTGCTGCTGCTGCTGAGGGGGCTGCGGAGGCTGCTGGGGATTCTGGGCGGGCTGCTGGGGGTCCGCGGGGTAGTGCTCCACCGTCATCTCCTGGTGGAGGAAGTCCTGGTGGGGCAGACCGTCTTCGTACTTGCCGCGCTTGAACCTCCCGTACAGAGACGAGTAAGGCAAGTTGAAGTGGATGGCCGCCTGGTTGATGGACATCTCGCCCACTCGCACGGCCTCAAGCGCGTCCTTCATGTCCTCCTCGGAGCAATATTGACTAGATGAAGGGAACACTGGCCGCCACAGCGCCGACGTCGCGCCGGACCAACGCCGGTCCG…	436	20	ref|XP_018016101.1|PREDICTED: protein bric-a-brac 2-like isoform X1 [Hyalella azteca]/ref|XP_018016100.1|PREDICTED: protein bric-a-brac 2-like isoform X1 [Hyalella azteca]	1.5e-29	GO:0003677-IEA|GO:0005634-IEA	DNA binding-IEA|nucleus-IEA	Molecular Function-IEA|Cellular Component-IEA
N00656_c0_g1	ATTACTTCTCTTCCTCTTCCATTTTTCCAGTTTGTATTTTTGTTTCTTTTCCATTGTGTACAGCATTCTTGATGACTTACACAGGATATTGACTTTTTATGATGGAATTATCTCATTATGAGCACGACACCTGCTTCACTTAATAAGTGTTATGAGGTTTACCTGAGTGTGTGTTTGCATTTATCTGTGCATTTCTGAGTAAGAGAGAATGATGACAGAAGAGACAAGACTGAGTGTGTGAGTGAGTGATGAATTGAGGACGAAGTGAGAGTGAGAGAGAGAATGATGACAGAAGAGACAAGACTGAGTGTGTGAGTGAGTGATGAATTGAGGACGAAGTGAGAGTGAGAGAGAGAATGATGACAGAAGAGA	372
N00657_c0_g2	GTAAGTTAGAGCTTGGACTGGTTCTCCGTTTGATGACCAAGCACCAGGATTGTCTGCAACTTCTATCTTGCCAGTATATACATGATGGAGGTTTGTTGTCCTTTTACTGGAGTACTAAAGGGTTTATCATCACTTTATGCAGATTGTTTCCCATAGACCGTATCCATTCACAAAAAAAAAGTCGGGGAATACAACTGTATGATCGGTTGAGGGAGAGTAAGGCTTACAAGGGGAATGGGGTTATGGGAACAACATGATAGGTATTTTGAAGTAAAGCAAAGCAACACACACACTAAACAAATATCTGATACTCTTTTCACTCTCAGCTAAATAACAATCCATTGCCGTTCCCACTCCGATCAACCCCAAGCCCTTCCTCAATCAGCTAACAGGACAGGC…	511	20	ref|XP_018021898.1|PREDICTED: small nuclear ribonucleoprotein F-like [Hyalella azteca]	3.3e-30	GO:0000387-IEA|GO:0000398-IEA|GO:0000398-IBA|GO:0003723-IEA|GO:0003723-IBA|GO:0008380-IEA|GO:0005681-IEA|GO:0071013-IBA|GO:0006397-IEA|GO:0005685-IBA|GO:0005634-IEA|GO:0005732-IEA	spliceosomal snRNP assembly-IEA|mRNA splicing, via spliceosome-IEA|mRNA splicing, via spliceosome-IBA|RNA binding-IEA|RNA binding-IBA|RNA splicing-IEA|spliceosomal complex-IEA|catalytic step 2 spliceosome-IBA|mRNA processing-IEA|U1 snRNP-IBA|nucleus-IEA|small nucleolar ribonucleoprotein complex-IEA	Biological Process-IEA|Biological Process-IEA|Biological Process-IBA|Molecular Function-IEA|Molecular Function-IBA|Biological Process-IEA|Cellular Component-IEA|Cellular Component-IBA|Biological Process-IEA|Cellular Component-IBA|Cellular Component-IEA|Cellular Component-IEA
N00658_c0_g1	CCTAAAGGCACTGCAAGTGTTACAAGTCCAAAACCATGCATGTCTCTCTATCTCTGCTGGTAATTCCAGAGCTGCTCTCCCAGTGGTTGTAGTAAGCAGCACTCTATGGTATGCAAACCAATAGAGTGGAGCTAATTTTCATGTATCAAAATACTGGCTGTACTTTGCATCTCTGGACATTTATCACAAAAAAAAAGAAAAAAAAAAAGATACTTGCTAGTAGTGATTAAGCTTTTGATCATGACAATATAAATAGTAAATGTATAATTAATTTATGAAATGAATTTCAGTTGAATACAGATC	303
N00660_c0_g1	AGAATAGTGAAGCTTTTTTCATAATGAAAGGCATATTTACATATCCAAAATGGAAAAACAAGCTATTATATTATAACATCTCTCATATGTAATGAAATAAAGTTATCAACGCTTGACTGGAATTAAAGTGACAATTTATGATAACTGTATTTGAATGTATTTTAGATATTTACTTATTTGAGAAAATACCCCATTAAAAAATATTATGACATAATTAAACTTTTTCTTGTTCATTACAGCTGTTCGTGCTTTACGAATATACTATTTTGATTTTATACGTGCGGTTCATAGTGACAATAAGTTTGTTATACAAGTTGCTTTTTCATGTGACTTTTATATAGCCAAGTGAGAAACATGATATACAATATTACATGATGGTCTGTTGAGCCTTGTGGTGTG…	1665	6	ref|WP_073985081.1|hypothetical protein [Enterococcus faecium]	9.8e-07
N00661_c0_g1	GTTGGGCTTATCATTGTAAGCCTCGCATTATAAGCTTCCTGTGTTTGTTCATGCAAGATAAAGCTTGTGGAGCTCCTGGTTAGTTAGAGATCAAATGAAGAATCATTCCAAGCTATATCTTGCCTAAAAATGCGGTGTAGACGTGTTGGCCTTTTCTAGTGTATTTGGGATTTAGTCGAGGGTGGAGAGTTGTGGACTAAGTTCACAAACAACATTAGGCAGATCGGAAGAGCGTCGTGTAGGGAAAGAGTGTAGATCTCGGTGGTCGCCGTATCATTAAAAAAAAAAACCACAACACGCAGCAGAGTCTATC	313	20	ref|WP_073470639.1|hypothetical protein [Enterococcus faecium]	7.3e-08
N00662_c0_g1	CGAAGTTGTTATACATATATATAGGAAAAGAAGTTAATAATTTGTGTTCCCGTGTTGATGAATTGGAAGAAGTTGATTCCATAGATCATTGTATTAATAAGTATTAAGCTTTTTTAGTTTGATTTAGACCATCTATACAGAAATCTCAGTAATACCTTCAAAAGAAAAACACAAAGATGTATTGGGCAAGAAGGCTCATGACATTATGTGTCTTGCGGCATGTGTCATCGTGGAGTCATGAAGGAGGTCCTAATGATGTATCCCAGCCTGCAAGAATAGCTGTTATTTGAGGAGGATATCGGAA	304
N00663_c0_g1	TATGTTAGATTTATGGAAAAATATTGTTTGGCCTAGTCTGGACTACCCACTAGTGTCGTAGACTGCGCGCCCTGACGACCAGTTAGGTCATTAGGCGCCCCATCTGCAATGGGTTAATACTACATCATGGTAGCACATAATTTCAGACTGATTCTATGAAGTTTTGAGAGGTTTGAAACTTTTAAAAACTGATTTGATATTTTTATATGCAGAGAATGAGAGAACTTTGCCAGGCACAAAATATCACTTGCCAGAATGGAACAAACTCGGGCCTAGAAGAGCATTGTTTTGTACAGGTGGCAATAAGGTTAATGCAACTTTAAAAGATTATTTAAAAGCTGCTATTTTATGCATACAAAAATACTGTGTAATGACCACTGAGCATTCACTCTTCATAGA…	555	7	ref|WP_072539067.1|hypothetical protein [Enterococcus faecium]	5.3e-08
N00664_c0_g1	CACCAATGGACATCAGCACCAAAATCTTTTCTAGGTTCTACACCTCAGGTAAGCTCCCTGATAATATTTGCAATCTATGTAATGAATACCACTCCAAAGATACAAAATGTAATGAATTCATAAGGTAAATTGTAGGAAGTAAGTAACCTTATTTCATCGCTGAACTCTTTGCCTCAAATTCTACAATAATGTTATATCTACAATAACAGCATTTTGTGTATCATATAATGTTTAATATGCTTGTACATCTTTTGTATCTGTATATCTTCATTTAAACTGGTATTAGCTATAATGTAATGGATTGTATTTATATATCCTAT	320
N00665_c0_g1	ACCGGTATTTACTGGAGTAATGAATTTAGAAAACAGGAGTCTCCAGTTTACTGCAAGGACACCATTTAGATGTCGTGTAGTCAAGTGATTAAGTGGATATTTTATATATTTAGTATCAAAACCAAAGAATTTTTTTAATTGGCACATCTTGTTTGTTTATATTCAGTCATGTTATTGGCTTTAATTTATTTAATACTTGGTCATGTGTGAAAACACTGGACATTGAATGTAACTCCTATAGCAGATTTTATTACTATAAAGTACTGAAGTGGATGGACAGAAATTATGAATGATATACATTGTTTTGTTTTTCTCTGTAATGAACAAGTGTTTCAGAGCAATCACTAAGATATCTTGAAAGAGAAAAAGTAATCTGAGACAAATATACACTCTTGACTT…	575	10	ref|WP_080490014.1|hypothetical protein [Enterococcus faecalis]	7.4e-07
N00666_c0_g1	CAAATGTAAACAAATCAACAGGGTGAGCTGTATATAGAACTTCAGCTGGCCTGAACAGGATGTTGAAGATCTTTTGCAACACTGAAGAAATTCTTTCTTGAAACTTCTGAAGACCACAACAATGTCATTTCGCCGTGAAGAAGTGGCTGAGGCTCCAGTAAGGATCCTTAGTCCAGCTTCTAAACAGTATATGGCAACTAAACTCGATTCAAGGAAGATCTTGTTGGTTCCTGAAGGCGTGCATAGAGACTGGAGAGGTTTGGCTGAGCAGGCTGGACTTGACGTTAACAGCATCTGCAGTGGCAAGATATCTCCAACAGAACATTGTTTACATCTATGGGGCCAGAAGGGTGGACTTATAGGACAAATGTGGACTTACTTGGAAGCAATGGATCGCTT…	1003	20	gb|AFP49300.1|myeloid differentiation factor 88 [Litopenaeus vannamei]	0	GO:0002755-IEA|GO:0007165-IEA|GO:0043123-IEA|GO:0070976-IEA	MyD88-dependent toll-like receptor signaling pathway-IEA|signal transduction-IEA|positive regulation of I-kappaB kinase/NF-kappaB signaling-IEA|TIR domain binding-IEA	Biological Process-IEA|Biological Process-IEA|Biological Process-IEA|Molecular Function-IEA
N00667_c0_g1	GGTGGGCAAGTTTTGTGAGTGGATCCAGTTATGTCATATTTGACCCCCATCTCTCATATGTGGAAGGAAAAAATCAGACTCCTGGTGTTAGATTCAACTTTGCAAAGGAGAAAAATTCAGTCATGCTTAAAAAACTCAAGGGCCAATTTAAGCCATTCAAAGAAATATTTGGTTGCGATATTCAAGATACAGGCAGTTATGATGGCACACTGTTTCGTCTCCCATTAAGAACTCCACAGCAAGCAATAATGAGTGATATTTGTAAAGTAAGCTACCAAAGGGCAGAAATGATAGAGCTCTTGGAAAAGTTCAGTGATATTATAGGTGAAATCCTTCTATTCACTCAAAATGTCAGAGAAATCAAAGTATTTCACTTGAAAGAGAATGCATTGTCTCCTA…	1124	20	gb|EKC22471.1|Sacsin [Crassostrea gigas]	6.8e-57
N00668_c0_g1	AAATGTTCACAAGTGGTGGTTATTTCCACCTCATAGATCAGTAATAAGTAAAGATATTTCTGCCTTTAGATAATTTTGAGGTGTAGAAAACCTTCTTTGGGTGTACTTGAGTAACTTTCTGTAGAGTTACATTTGTAGTTTTTATGACATTTGCAGTGATTTTAAAAGTAATTTCTTTTATAGAGTTCTTGGAGAGGAAATGATTATGAACTCAAGAGTAGTCAAGAATGATAAAGGATTGGATAGATAACACAAGTGCGCACAAACACGTATCCATGCTTATCAGTCTCTCAATTGCTCTGCTTTCTGTAAAAAAAAAAAAAATTGCTCTTTACTTAGCATTTTTAATATTGTTTATGCAAATTGATAAGGGATGTAAAGTAAGCTCTTCAGTAATGG…	527
N00669_c0_g1	AACCCATCCGCTTGAGCTACCACATGGGCACGCACTACAACAGCCTTGTGGACCCGTATAAAGCCACAATAGGGGTGGGTTTGGGTCTCCCGGGCTTCCAACCAGGCCTGGCCGAGAAGAACCTGTTAAAGGAAGCCACCAGACAGAGCGAGAATGTGCATTTAGAACAGGCTATGTTGGAGGACAAAATTCGTGCTACAGACTTTGAGGCCACAAACGACGCCATAGAAGAGCAGGTTGCCCATGAAAGTTATCTGCAGTGGCTGAGAGACAATGAAAAGCGAAGTAAAAGTCAGCGACCCCCATCATCCCCCTCGAGCTCTGGCCACAGCGAGAGGTGTCGGGGCAGGACCTCGCCTCTCCACCCGGCTCCCCAGCCCGAGGGATCAAGCGACACAG…	1263	20	gb|ODN00484.1|OTU domain-containing protein 5 [Orchesella cincta]	3e-41	GO:0004843-IEA|GO:0016579-IEA	thiol-dependent ubiquitin-specific protease activity-IEA|protein deubiquitination-IEA	Molecular Function-IEA|Biological Process-IEA	EC:3.4.19.12	Ubiquitinyl hydrolase 1
N00670_c0_g1	TATTATTTAAGTGCAAATCAGTGTGTAGCGTTCATCTAATCAGAGTGTTTTTATAGTGTCGCTTTCGGTGATAGACTTCAGTGCTTTTCTGACTTTCTGACAAGTGCAAGTACACCTTGTCTTGCAGTGCTGGACGGACGTGTAAGGGGCATAGCAGACTATGCCTAAAGTCCGATCAAGACTGCATCGTAGAAACGACCAAGCAGTTCTTCAGAGGAATCTACGGTCATCAAGCCAACCCAACTCTCGTGGCCAGTCACCACCTAGTTTAGCTTCAGAAAGTACTGACCTACCCATTATTGTTGCTGCTTCCTGTCCCGACGTGAGGCAAGCTGTGAATGTTATGGAGGAAGAAATCACCATGTTCTCGCAAATCCTGGAAAAGATCGAAGCCCTTTC…	481
N00672_c0_g2	AGAAAATATGTAAGTTTGAAATGGGGAATTCTACTCTATTATTCCATTTAGGTTAGAGATTTTTAGAGGTTTATATTATTTATAGTAATTTTGAAAGCAAAGCATGTGTTGTTATTGCATGTCCATAAACAAACAAGCCTATAAGCCTCTTAGAAGGGGAAAAAAAAGTGTATATTTTTTGAGTGGTTTATCCAATCATCAGGCCTATTCTCTGTGATTGTCAACTGTTCATTGGAGCAGGGTAAATTTGATTTATAATTGATAATTGGAAGCACAGTTAAATCTCACTGATAAGAAGTTGAAAAAAGGAGGTCATTCAGTCACTTTTTTATTTTTTCTTACTGGTAAAAGGAAGAAAAAAATACATTATGCTAATTTTTTGATTGACTTGTATATTAT…	1231	3	ref|WP_073495484.1|hypothetical protein [Enterococcus faecalis]	9.7e-07
N00673_c0_g1	AGTGAGTGAGTGAGTGAGTGAGTGTGTGAGTGAGTGAGAGACCAAGCTTGTGAGGGTGAGAGAGAGAGAGAAAGAGAAGGTGAAGGTGAGAGGTAGAGAGAGAGTGAGGAAATACTAGTTTATGGCCATATTGCTATTTAGGAATTTCCAAAGAGTGAGGAAACTCTTGTCCAAAATTGTGAGCAGAGTATAAGAATCCCGAACTCCAAATTGTTTGAAATTTCCTGATAAATTGTATAGCTTTTAAGTGAAAATATAATATATAATAATTTTGGTGATTAGACTGTATAAGCAACATAAATAATCTAAATAACAGATTGTACTCTCATACTGTATATCTATTTAAGTATAAAGCATATATATTAAAAGGATGTTTAAATCTTTTCATAACTCTCCATA…	795
N00674_c0_g2	GTCTGGTTCATCATTCTCTTTATCCTTCTTTCCTGATATTTTTCTTATCAGCAAGACCTACCACTTCCTACTAGGTAACCCCTGGCGTCAGCCACTTTGACCTACCACTTCCAGAACTTATTTTTCGGCGTCAGTCTTACACTCATACTTCCACATGACTCCTGATGTATTTTTCATTCTTTCAACTTTTCATTCTGTATCATTCTTCCTAACTTTTATCTTTAAATAACTAATTTAAACAATATTCGAAATTCCTCTAAATCCGGCTATAACTATCTCCTCCAGATCGGAAGAGCGTCGTGTAGGGAAAGAGTGTAGATCTCGGTGGTCGCCGTATCATTAAAAAAAAAAAATCTAATTCAATTA	366	17	ref|WP_080490002.1|hypothetical protein [Enterococcus faecalis]	3.1e-07
N00675_c0_g1	CTCCACGACGTCCTCCTCGAAGAGCGGGTCCTTGTTCTTCTTCCGAGGACGAGGCGGCTTCGTCCGTACCCGGGGAACGCTCTCCTCACAGCTATCCTCCGAAGCCTTGGCGCTCTCCGAGATCTCGGCCCTCATTTTTAGAGCTCTCTCTCGGCGTCTGCGATTACTCTTGGGCTTCTCCTCCATTTTACTTCACATAGCACTTATTTCCGTGACACCCACTGATCTCCACAACATGAGGCTTGCACTTCATACCCTCAACACACACAGGACTCACTTCAGCACTGAATAAAGCGGCAATACAGAGGCAGAGAGGCACACACACCACAACCAAGACTTCAAATGGCGGCGACCACACTGAGCCGCGGAGCGCCCGCAGCCGCCGTCCCTCCGCCGCGC…	542
N00676_c0_g1	TGTTATCATTATCACTGTTACTATTCTCAATATAATGAATTGGAATATCATTACTTACTACTGATATTGTTACTATCCTCGTAGGAATATACCCGAGATGTTGATCGGAAATGGCCGTACCAATCACTGCTCATGATAGAGAACAGCCTCCTTTAGAGAATTAATGAAGCTCAAGGTGTTTGGAGGATTATAAAAAATAATTTTACCTTTATGATTGAAGTGGTCCAATATTGTGTTGTGTGTGTGTGGGGGGAATTACGTTAATTCGCAGGTAGCTGCCCTGTGGTTTTGTATTCACTGTGAAAAGGAGGATAGAGTGGCTGTATGTACGTAGAGAGACTACAATCAGGCAGAATTTCGTTAAACCATGGAGGAGGGAGATCGGAAGAGCGTCGTGTA…	539	1	ref|WP_073495475.1|hypothetical protein, partial [Enterococcus faecalis]	6.2e-07
N00677_c0_g1	CTGGTTTGTGTGTAGGTTTGGGGTTGTAGGGAGAAATATGTTGTGTTAAAATTTACTTTTTTATCCCTTTAGATAGTTTATCCTTTCTTTCGTTTTATTTCTAATTTTCTGTTTGGATTTTCTTGTTAAACAAATTTTGATAATACAGTTTAACAATTTTATTGCTGTCAGATCGGAAGAGCGTCGTGTAGGGAAAGAGTGTAGATCTCGGTGGTCGCCGTATCATTAAAAAAAAAAACAGTATAACCAGCGAGTGTATTGCACACTGTACTCAACAATGTCCACAACCTCAACATCATAC	301	20	ref|WP_080489839.1|hypothetical protein [Enterococcus faecium]	7.3e-08
N00678_c0_g1	GTGAGCATGTTTGGAATTTCATTTTAACTTTGAAATATACAGATGTGGCTTCACAAACTGGTAAATCCCATTTTATCTGTATCGTTCAGTCTTGCCATCTCCTCTCTCTCACTGTCCTTCCATTTTTCTTTGTTTGTAAGTACACTGTTTACAAAATTCTTTTAGATCATGTGCCAATGTAGAAACTGTATATGTGCCATTGGAATGCCATTTCCACCATGTTGTTGTGATTCAAAAAGTTTATTTATCAGGTTATTTATGGAGATGTGGAATCTGTATTTGTTTTAAACTTATTCAGCCAATGTAAGTAACATATATTTTATATGAAATGTTTGGGACTGAACATTTTGGAAACAGGATGTAAGAAAGATTGCTTTTAAGTATATAATTTAGGTTATG…	600	5	gb|ESE43082.1|hypothetical protein SHD_0280, partial [Shewanella decolorationis S12]	1.9e-07
N00679_c0_g1	CAAAAAAAAAAACACAAGAAAAAAACCTAATTCAATTAGACGAATCACCTGTAATGTGGTCACTACCAACTCCAATAAGAAACCCAATAATACAAGAAGAAGAAGAAAAAAAAGAGGAAGAATTTTCTTGGATAAATACAATTAAAGAAGTTTTCAATACAATAAAAAAGATAGTAAACAATATTAAGACTAACAGCTCAATAATTGAAATCATAACAGACACAATAAATGATTTGACCCCAATTATAAAAACAATTATAAAATATATCTATGAATAAAATAATACACTGGAATGCAAGATCAATAATAAACAAAAAAACAGAATTAAACTACTTGATTTATAAAGAACAACCTGACCTAATAGGAATATCAGAAACATGGCTAAAAAACAAAGATACG…	834	20	ref|XP_012216460.1|PREDICTED: uncharacterized protein LOC105668589 [Linepithema humile]	4.9e-20	GO:0003677-IEA|GO:0003964-IEA|GO:0008270-IEA|GO:0090502-IEA|GO:0006278-IEA|GO:0015074-IEA|GO:0006310-IEA|GO:0004523-IEA|GO:0003676-IEA	DNA binding-IEA|RNA-directed DNA polymerase activity-IEA|zinc ion binding-IEA|RNA phosphodiester bond hydrolysis, endonucleolytic-IEA|RNA-dependent DNA biosynthetic process-IEA|DNA integration-IEA|DNA recombination-IEA|RNA-DNA hybrid ribonuclease activity-IEA|nucleic acid binding-IEA	Molecular Function-IEA|Molecular Function-IEA|Molecular Function-IEA|Biological Process-IEA|Biological Process-IEA|Biological Process-IEA|Biological Process-IEA|Molecular Function-IEA|Molecular Function-IEA
N00680_c0_g2	GTTGATTTTAATTTTTTCTTTTAAATTCATCACATCATTCAGGTTTTTCATGCTCCTTTTTTTCTTCTTTTATCTATAAATGATACTAACTCTGAGCATCAGTTCCTTGTTTATATATTTTATGAAAATTCAATTGATATACATCTATAAGGCTTCTGTTATTTGATGTGCATCTATCATCTTCAACTCCACAGATCAGCAATACTGTTCTCTCATCTTCTCTAATTGTGTGGTTGTTGTTTGTTCCAATCTCTATAATGTAATTGACAGATGGTCGAGTTAACCTTAAATATAAGTGGGGGAAGTCAAATACCAATCTGTTTTTGTTTTCTTGTTTTTTTTATACTGTAAACTATGATTGTAGAAAAGAAGCATCAGAGGTCCTCGTCAACTTTTCTC…	652
N00681_c0_g1	AGTAAAGATAAACCTCCTGGCCTCACAGAACAACTTTTTTATATTATGAACTGCACTGCAACTTTTTATCTCTGTGTGAAGGGAAAATGATTAACAGAATAACTAGTGTTTTGCCAATAAAGCATAATAATCTTTCTCTTTCTCTGTATCTTTCTTTTTTTCTTTCATCCTTTCTTTCTCTTTCTCTTATATTATTTTCTCAATGGCATAATTTTTCTGTCTATTCCCTCTGTCCTTCCTTCCATGATTTGTCTGAAACACAAACATCCACACACACAATAACAGATTCATTATCTGACTAATATGAGAAACGGATCCTTTCATTTATGAATTTTGTTTATAGATTGAGGGATCTTATCTTTTGAGATAACCAACTATGCAATTAGGTCTCACAGTTTC…	458
N00682_c0_g1	CTCTCTTGCTCTCTTGCTCTCTTGCTCTCTTGCTCTCTTTCGGGGATCCCCCCCCCCAAGAAATTTCTTAGCTATAGATAAATCAAAAGCGAGGAAAAAGAGCTGGCCCAAGTGAGCACATCCATGTTGCTCTTTTCTTCATTCTCTCTCTTCCTTATCTAATGCTGTCCTAAGTAATGCTCTTACATTGACTGTAATTGATTTGCCATATATGCAGTAAAGAGATCGTTAAGAAAACACTGGTTATGGAAATGCACTCGAGTTACATTATTAATTGCTTCTTTAATTTTCTTGTTTTGATGTTCAATTAACCAATTTTTGAATTGCTTTTTTCCTTTTTTTTTCTTTTTCTTTTTTTTACTGTTTCCTTAGTCCAGGTTACAGGAATAAAAGCTGTGT…	503
N00683_c0_g1	AGCTTTCCTTGTTACCTATATATAGCCGTATTATTGTTATTATTCTTAGTGTCTTGTAACCTATATATAGCCATATTAATGTTATTAATCTTAATGCCTTTGTTATCTATGTGAATCTATATATATCCATGCACCATGTGGTCCTATACAGTGCACCATAGTTGTCTGTCGCACCCAGCGCCCTCCTTCCTGTGTTATGACTATTTTCGCTCCGCCTAAACGATGCGAGCAAATACCCAAGCCTACCTACCATATATGGTAACAGAGGCCTCTCTTTACGTAAGGAATCTGCCAGATCGGACAAGCGTCG	310
N00685_c0_g1	GGGTGGTAGTCGATTTCTTGCTCAGACAAAGTCCTAAACTTTGGTTCCTCTTTTGACACAACAGCGACCTCAATTTCCGTGGGTTTGAAGTCTGCTGACAGGACAGTCATAAGGCAAGTAATGGCCATCTGGACGGTCTCATCATGGGAGTAATTTGTCTTTTTGCGGTACTTCTTTTCCAAAAAGCTGTTAGCCTCTGTCTGTTTGACGCCAGCAGAGCATGCACGGTTTCCGCAGATCGGAAGAGCGTCGTGTAGGGAAAGAGTGTAGGTCTCGGTGGTCGCCGTATCATTAAAAAAAA	301	20	ref|XP_003706429.1|PREDICTED: proteasome subunit alpha type-6-like [Megachile rotundata]	4.5e-35	GO:0003677-IEA|GO:0003700-IEA|GO:0006207-IEA|GO:0006207-IGI|GO:0006207-IBA|GO:0005737-IEA|GO:0003824-IEA|GO:0006508-IEA|GO:0005829-N/A|GO:0005829-IBA|GO:0005839-IEA|GO:0019773-IEA|GO:0051603-IEA|GO:0016787-IEA|GO:0016831-IEA|GO:0008233-IEA|GO:0004590-IMP|GO:0004590-IGI|GO:0004590-IEA|GO:0004590-IBA|GO:0016829-IEA|GO:0006355-IEA|GO:0004175-IEA|GO:0006221-IEA|GO:0004298-IEA|GO:0000502-IEA|GO:000622…	DNA binding-IEA|DNA-binding transcription factor activity-IEA|'de novo' pyrimidine nucleobase biosynthetic process-IEA|'de novo' pyrimidine nucleobase biosynthetic process-IGI|'de novo' pyrimidine nucleobase biosynthetic process-IBA|cytoplasm-IEA|catalytic activity-IEA|proteolysis-IEA|cytosol-N/A|cytosol-IBA|proteasome core complex-IEA|proteasome core complex, alpha-subunit complex-IEA|proteolysi…	Molecular Function-IEA|Molecular Function-IEA|Biological Process-IEA|Biological Process-IGI|Biological Process-IBA|Cellular Component-IEA|Molecular Function-IEA|Biological Process-IEA|Cellular Component-N/A|Cellular Component-IBA|Cellular Component-IEA|Cellular Component-IEA|Biological Process-IEA|Molecular Function-IEA|Molecular Function-IEA|Molecular Function-IEA|Molecular Function-IMP|Molecula…	EC:3.4.25|EC:4.1.1.23	Acting on peptide bonds (peptidases)|Orotidine-5'-phosphate decarboxylase
N00686_c0_g1	GACGAAGAGCTATTCGAGTTACTCTAGCTACTCGAGCGAAAGCAAGACTCCGAAGTCCTTCTTATCTCCCATAACGGAGGCGAAGACGACAAGTAAGTACTCGACGGAGGACAAGAGCGACACCGCGACGGCCAACGGCAAGCCTCCGAAGCCTCCGTCCAGACTCAAGCTTTCGTCCAAACTCTTAGATATTAAGGAAACGCCCAAGGAGGAGAAGCCCAAGAAAAATATCTTGAGTCTTAGGGTAAGTTGCAGACAATTTGACTTGGAGAAAGTTTTTATTTTTTGTTTCTTTACCTTATTTATCATTTCTTTCGTGAAAGTTTGTTAGAAATTTAAAAAGGAATACATAAAATATCAGTTTAAAAGAATTGCCAAATGTGATCGTAATATTGAACT…	506
N00686_c0_g2	GACGAAGAGCTATTCGAGTTACTCTAGCTACTCGAGCGAAAGCAAGACTCCGAAGTCCTTCTTATCTCCCATAACGGAGGCGAAGACGACAAGTAAGTACTCGACGGAGGACAAGAGCGACACCGCGACGGCCAACGGCAAGCCTCCGAAGCCTCCGTCCAGACTCAAGCTTTCGTCCAAACTCTTAGATATTAAGGAAACGCCCAAGGAGGAGAAGCCCAAGAAAAATATCTTGAGTCTTAGGGGCGACGGATACGGGAGCAGTTCAGAGGTCAAGAGCGAAGATGACTCCGCCGACGCCACCTACGTCATCAAGCTCGCCAAACCGAAGAAGGAGCCGAAGAAGGTAGAGATCGACCTCCAGTCCGAACTCGAGCGGGTGCAGCAGGAGCCCAAGGA…	434
N00687_c0_g1	CTCCAAGTGAAATGTTCTACGTCCTTTGTACATTGTTGACACGACATATCAACTGTGAAATTATATTCTTAGAACTGCCAAGTACATACTATCCCATTTTCAATTTTTTAAAGTTTCACTTTTTGTTTTTATCTGTTATTGATATTATTATTATTATTATTATAGAATTTTATGTTGTTTGTTTATTTATTTATTTATTATCATCAGTAATATTATTATGAATATTATTGTTATAACAAAGGTAATAATAATAGCAATGTTAATGGTAATAATGATGATACAATCTTTTGCAAATATACACAAAAGGGGCAAAAATATGAATGGAGGAGTATGTCATCCCTGCCAAGTTCTCTATCCTTCCAGCTATGTTTTTTGATTGGACAGGTGGGCCAGCCGATG…	485
N00688_c0_g1	AACACACTCACTTCCATTTCCTCCCTTACTCTCACTCTCACTCTCACGCGCCACAACTCTCACTCTTATATTACTATTTCCTCTCCTCTTTATACTTTTATTAATATTATCTCTTTTACAGCACAGATACTCACACTACCCATATACTCACTCCCACTCTCACTCACATTTCAGACCAGATAACCCATATCTCCCTATGTAATTCATTACCTATGTAGTAGTATCAGGAACTAGTCACTTCTGTTAATATTTCTTCCTTTCTTTCTGTTTCTATTTATTTTGTTATTATTATTATTTTTTTTTAAATATACAGGAATGGTAGGAATATGAATGAATAGTTTTTATTCTTATTGGAAGTTTATGTTAGCCACACACATGACACATAAAGAGTGCCCATTT…	419
N00689_c0_g1	AGAAGGCCACGGTCGTCCTCAGGAAGCGCAACAACAGCAGCGGAGAGAACACAGATGGTGGTGGCAGTTCCCTCCTAGTACACCCATCAGCTGCGTTGGAGCGGCTAGCGACCTGTATAGAGCGTGGAGGAGGACCTGCAGGAGACCCGGGAGGAAGAGCAAGGCAGGTCCTCATCCGACCTATCATGGCATTCATCTTCCAGAACCATGACCTGGAAACTCTGGCTTATGCTATGAGGCATGCCACACGTAAAGCAGCTGCCAGGGTCTATGCGATGCAGGCTCTAAACTGGCTCCTTAGGAGTGTGACGCAGCCAACTTGTCTCCACGATTTGCTCTGGTGCTTCGTGGCTGCACTCACCCCCTCCAGCCCACCCTTGCAGCCCCCTGCTGATGACC…	567	20	gb|KDR21725.1|putative E3 ubiquitin-protein ligase MYCBP2, partial [Zootermopsis nevadensis]	1.1e-39	GO:0016874-IEA	ligase activity-IEA	Molecular Function-IEA
N00690_c0_g1	TCAGTGTATATTTTTAGACACTTCACATCTTCAGTGTATATTTTTAGACACTTCACATCTTCAGTGTATATTTTTAGACACTTTAAAATAGAGACCACCTTATACAGGACAAAATGAAGTTCTACACAATTGAAGTTCAAGAAGGACATCATGTGCAAGCGCACACAGATCGGAAGAGCGTCGTGTAGGGAAAGAGTGTAGATCACGGTGGTCGCCGTATCATTAAAAAAAAAAAATATATCGATCGTAAACCACTTCTACATAACACGACTACTACCTGACTCACAGATCACGGTGAATAGAGGACAACAAACTATCA	319	3	ref|WP_073470626.1|hypothetical protein [Enterococcus faecium]	3e-06
N00691_c0_g1	TCTGTTCATTTTGGTGTTTGTGGCTGTGTATTTCAACAATTGACTTATATGTACTGCTAGTCAATTCATTTGAGAAATGTCTTTTTAACAATATTAAAGTTGATCACTTATATAACAGTTGTTACTCTGGCAACATGCACCATAATTGACTTGATGTTTTCATTGTTATCATAGGTAAGTACATCGTAGTGGTATGTTGCCAGAGCAGAAAGATGAAACAATCTGTTCATTAACACCATAATATAAATCAAATGGTAATCCACTGCCCAGTCACTCCAGGATTTGATATTGATACAGTTTAGTGAAAACCGGCATTTCCCAAGTTCTAGGACTCATGTTGTATCAACAGAATCTGTGCAGAAGTAGGGATTTTTTTAGTGGAAACGCTGATAAACTGTG…	1173	1	ref|WP_073495484.1|hypothetical protein [Enterococcus faecalis]	6.5e-06
N00692_c0_g1	GAATGATGTGTTGATTAATCACTGAGATTAGATTCCTTATAAGGGAATGGAAACATAGCTCATACCCTGCAAAAGAACACATGGAGATGGAATTATGAACCCAAGACTTGTGTGACATTGAAGAAAGTTGATGGCACTAAAGAGGCGTGCCTAAGCCGGAAATAATAAGGGAACTCCCAACAGCAAACGATGAAAACTGATCTGAGATATTCATGGGGTCCATGGGAGGCGGTTAATGACCATATTTGAGTTGGGGGTGATATGGGTGAAGCCTCTTATGACACAGACCAGTACGAATGATAACTTTTGTTAAACAGCCAAGAGACAAAGAATCTCACTCTTGAATAACCCGCATTGCAGCAGTATAGTGGCATCGCTTGCAATGACCATACACAGATC…	697
N00693_c0_g1	CCTGACTTCGACGGGAAGGTTGAGAGGAGGAAGAAGAACCACATACTGCTGAACAATTTCCGTCCCAAGTCGGACCAGAAGTTCAACCAGAGTGCCTTGAGTAAAGCTCTCCAGGCAGCTCTCGATAACGATGTCCAAATGCCATCAAGGAGGGAGCTTGCGAAGAGCTTTAGGTACATGAGACGCAAACCGAAAATCATCACGCTAGACTTACCATCGGAATCCGAAGGCGAGGAAGATGATGATGCAATGGCAGAGATCGGAAGAGCGTCGTGTAGGGAAAGAGTGTAGATCTCGGTGGTCGCCGTATCATTAAAAAAAAAATATGACGTACAACGATCTTAACTCACGAATACATTGGTCAGACCAAACGA	374	2	dbj|BAL49600.1|NADPH oxidase [Marsupenaeus japonicus]	2.6e-40	GO:0016491-IEA|GO:0016020-IEA|GO:0005509-IEA|GO:0016175-IEA|GO:0016021-IEA|GO:0055114-IEA|GO:0042554-IEA	oxidoreductase activity-IEA|membrane-IEA|calcium ion binding-IEA|superoxide-generating NADPH oxidase activity-IEA|integral component of membrane-IEA|oxidation-reduction process-IEA|superoxide anion generation-IEA	Molecular Function-IEA|Cellular Component-IEA|Molecular Function-IEA|Molecular Function-IEA|Cellular Component-IEA|Biological Process-IEA|Biological Process-IEA
N00694_c0_g1	ATTTAGTGTAAGTATAAGTCATTGCTCTAGGAAGGGAGAGCCAGTGACTGGTGCTTTAGCAAGGGAGAAACTTTTAAGTTGGTGCATTAGATGGAAGGAAGAACCAGTAATTTGGGGTGCTCGGAAAGAACAGCGAGTTTTGGATTGTAAGAACAGAGTTGGTTGGGGCATCAGGAGAAGTGCCTTCGTGTCTAGAACTGAGGAAGGTAAGAGCCAGTGAGTGAATAATTGGGGTATCATAGATTGGGATATAAGGCTGGAGATTGTGTGAGTTTGATGAGAGGATCTATTAAATTTTGTAAGATTTATTTTTCCTTTGAGTGCTGTATTTTGATAAGAGGGAAATAGATTATATATTTATGATTAAGAGAAAAATGGTGAAATAAAAGGATCACATTG…	421
N00695_c0_g1	CCTCCGACAAGACCATCGGCGGCGGCGACGACTCCTTCAACACCTTCTTCAGCGAGACCGGCTCCGGCAAGCACGTCCCCAGGGCCGTGTTCGTCGACTTGGAACCAACTGTGATTGGTGAGTGCCGCCTCCGGGCTCCGCTTTGAGGGCGTTGGGTGCCACTTCATGGACATGGTCATGGGGCGTTCCTCGTGTGCATTTGCAGTCTTGTGAGATAACATTCGTTTAACGGATTATGAAGACTGACCTTTGGTTTCCCTTCCCTTCCCTTTCCAGACGAGATCCGCACTGGCGTCTACCGCCAGCTGTTCCACCCCG	318	20	ref|XP_006520819.1|PREDICTED: tubulin alpha-1B chain isoform X1 [Mus musculus]	1.2e-24	GO:0005525-IEA|GO:0000166-IEA|GO:0003924-IEA|GO:0007010-IEA|GO:0005200-IEA|GO:0005874-IEA|GO:0007017-IEA	GTP binding-IEA|nucleotide binding-IEA|GTPase activity-IEA|cytoskeleton organization-IEA|structural constituent of cytoskeleton-IEA|microtubule-IEA|microtubule-based process-IEA	Molecular Function-IEA|Molecular Function-IEA|Molecular Function-IEA|Biological Process-IEA|Molecular Function-IEA|Cellular Component-IEA|Biological Process-IEA	EC:3.6.1.15	Nucleoside-triphosphate phosphatase
N00696_c0_g2	GAGTGTTCGAAGTGAAGTCAACAGCTGGAGACACTCACCTAGGAGGGGAAGACTTTGACAATAGAATGGTGAATCACTTTACTCAAGAATTTCAGAGGAAGTACAAAAAGGACATGGCAAGCAACAAACGCGCACTTCGACGTCTTCGAACCGCCTGTGAACGAGCAAAACGAACTCTTTCTTCTTCCACACAAGCTAGTCTGGAAATCGACTCACTCTTCGAGGGAGATCGGAAGAGCGTCGTGTAGGGAAAGAGTGTAGATCTCGGTGGTCGCCGTATCATTAAAAAAAACAAAACAATGATCA	306	20	emb|CAJ41162.1|heat shock protein 70, partial [Xantho incisus]	1.4e-43	GO:0000166-IEA|GO:0005524-IEA	nucleotide binding-IEA|ATP binding-IEA	Molecular Function-IEA|Molecular Function-IEA
N00697_c0_g1	AATTTTTTTTGTTTTGTTTTTTTTTGTTTTTGTTTTTTTGGTAATGGGTTAATACACATATAGCATATAGAAACTTCTACTCTCAGTTAAAGTCAACAAGAGAAGAGACACACATGCAGTGTACCTATGATGATTATTTAGGTGAAAGTAGACTGCAAACAACAGGTAATATATCTCACTGAGGCACAACCCAAATCTTTGTACTTTATAGGGTGAAGTAAAGAGAGATCGGAAGAGCGTCGTGTAGGGAAAGAGTGTAGATCTCGGTGGTCGCCGTATCATTAAAAAAAAAAAATACAACAAAACCACTAAGAAGACAAGAGCAGAACGAACCATATCATACAGAATC	349	20	ref|WP_073981337.1|hypothetical protein [Enterococcus faecium]	5.7e-09
N00698_c0_g1	GGACCGGGGAGGCGGCGGGCGCGCTCGCCGCCTCTCTCGCCTTCGTTTCTCGCTCGTTTCTCACTCGTTGGGCCCTCTGCCTCTCCCTCACCCTGCCTCCCTCCCTCAGGCTCGAGAAGCAAGGGAAATGCCATGGGAACACCCGGGTTTCTCGAGGCTGGGGCGAGGGAGGAGCAGGAGCAGGAGGCGAATCCCGCAGGTCTCCTTCGGCGTTTATTTTGACGTCACGAGCGTGTCCTTCTCTTCTCTCTCTCTCTCTCTCCCTCGCTTCCAACTGGGGAATAAAGACTAGGGTTTTTTCTATCGGTTGTTTGCTCTCCTCGGACAGATCGGAAGAGCGTCGTGTAGGGAAAGAGTGTAGATCTCGGTGGTCGCCGTATCATTAAAACAAAAAAGACA…	443	3	ref|WP_080489839.1|hypothetical protein [Enterococcus faecium]	8.7e-07
N00699_c0_g2	CTAGAATTCCCCCGTCGGGAATGGGTTAAGTTAAAAAAGATATATATATATATATAATAGTTTATACTAGTGCTTACTGGTGAAATTAAAATTTTCTCATTGGTGCTGTATATTACCTGAATATTGTTAGGAAGGTCTGCAAATACTGGACTCCTTGGCTTCATGGGTGTAGTTCATTGACCTTGTCAATGGTGCAAGCAATTGTTTGGATTAATTGTAAATGTTGGTAGTTGGGACTCATGGGTAATTTAGCTATAACTAATGTCCTGTAATCCCACTAGCCTATTTTTATAGAGCTATGATATACAAAAGTAAATTTTCAAGGATTACCATTTTTACTCTGCGAAAGGAAAATATTGGGAAGCATTCCATCAGCATTAGTTATCCTTTTGAGTGAAA…	922	20	gb|ABR01223.1|elongation factor 2 [Penaeus monodon]	7.9e-20	GO:0005525-IEA|GO:0003746-IEA|GO:0003746-IBA|GO:0003924-IEA|GO:0006414-IEA|GO:0006414-IBA	GTP binding-IEA|translation elongation factor activity-IEA|translation elongation factor activity-IBA|GTPase activity-IEA|translational elongation-IEA|translational elongation-IBA	Molecular Function-IEA|Molecular Function-IEA|Molecular Function-IBA|Molecular Function-IEA|Biological Process-IEA|Biological Process-IBA	EC:3.6.1.15	Nucleoside-triphosphate phosphatase
N00700_c0_g1	AGGCATTGATTTTTTTCTATGTCACTCCGTGTCATTTGTACATTTTGGTCATGGTGATTTTTTAGGACAATTTTTTAGGACAGTACATGCATCCAGCCAGTTATATAAATTTTATAGATGAAATTGTTTATCATACAACATATTAATGATATAAGCTTAATTGTACACTACTTCTTTCTTCTATGGCCAGATACACACAGCCGCCAGCAGACCTGTGGGACTGGTTTGAACCATACTTAGATGATGAGGAGGTAAGTGTCGTCACCACCACCAGCCCAGCCTCCCTCCCTCCTTTCCTCCATCTGCCCGCGAC	313	11	ref|XP_018608664.1|PREDICTED: pre-mRNA-splicing factor 38B-like isoform X1 [Scleropages formosus]	5.1e-07	GO:0016020-IEA|GO:0016021-IEA	membrane-IEA|integral component of membrane-IEA	Cellular Component-IEA|Cellular Component-IEA
N00701_c0_g1	CGCAGATTACTCGGAGTACTTGCCAGCGGTTCCTGTCACTTGCTCTCATTGGCCTCACCGTTCAATGGACACTACAACGGGGCAGGACCTCCTGGACACCGTCTTCAAGCACCTCAACCTGCTCGAGACCGCCTACTTCGGCCTCCGCTACCTCGACCCCACTAATCAGACGCACTGGCTAGACCCGGCTAAGAAAGTGGTGAAACAACTCAAAGGCACTTCGCCCTTCACGCTGTACTTCAGTGTGAAGTTTTACGCCGCGGACCCGCCCAAGCTGGGGGAGGGGATCCCAGATCGGAA	300	20	gb|JAS80603.1|hypothetical protein g.58483, partial [Homalodisca liturata]	1.8e-32	GO:0005856-IEA|GO:0031032-IBA	cytoskeleton-IEA|actomyosin structure organization-IBA	Cellular Component-IEA|Biological Process-IBA
N00702_c0_g1	GCATCTTTGTAAATCCATATCTTTTATATCTATCTACTGCCCCAGCCACATCTCTTGTTAGGTATATACTTGAACCATCACTTTTAACAATGGTTACTTTTTGCTTGGCATTCACTTGGTATACCTTTCTTCCATCATCCATTAATTGTAGTAACCCTTTTTCTTCCATTTCCTTCACCACTTCATTGCAGATTGTGGCATTGTACATACTTTCTCCATGAAATTCATCAAAGCGCACATTGAGACGGAAATATATTTTCTTCAGATCCTCTATTGATACCCTAGATCGGAAGAGCGTCGTTTAGGGAAC	310	20	ref|XP_018007712.1|PREDICTED: probable arginine--tRNA ligase, mitochondrial [Hyalella azteca]	3.5e-29	GO:0006418-IEA|GO:0000166-IEA|GO:0004812-IEA|GO:0004814-IEA|GO:0006420-IEA|GO:0016874-IEA|GO:0006412-IEA|GO:0005524-IEA	tRNA aminoacylation for protein translation-IEA|nucleotide binding-IEA|aminoacyl-tRNA ligase activity-IEA|arginine-tRNA ligase activity-IEA|arginyl-tRNA aminoacylation-IEA|ligase activity-IEA|translation-IEA|ATP binding-IEA	Biological Process-IEA|Molecular Function-IEA|Molecular Function-IEA|Molecular Function-IEA|Biological Process-IEA|Molecular Function-IEA|Biological Process-IEA|Molecular Function-IEA
N00703_c0_g1	GTAAATGAATAGATAAGAATACATATTTATAATTGTTTTATATATACATATATACCTATATGCACATACACACACACATACATATACAAACGAATATACTTACATACATGATATGTATTTGCACATCAACATACCGACACCATCATCCAATACGTAAAGTCTTGTACTTACGAAAACTATTGCAATTAAGAAATACAATAAAACGTATGTCATTTGTTCTTAATTTAACAGCACGTTTAGCTTCTGTAAAGAAAAAAAATCACCAGAGAGAGAGAGAGAGGAGATCGGAAGAGCGTCGTTGAGGGAAA	308
N00704_c0_g1	TGCATTTATAATGAAATATCTTCTTATCAGATTTTATGAGAAATTGCATGAAGCAGTGTATGCAGGTAGTAACACCAGGGATGCAATATACATCAACAAAACTATAAAGAGTCAGATTAATGGCCAGTATTCATCTTTTGCTAACAGACATCATAGCAACTTGAGGAAAATTTACCCATCACAGAAAGAACATTCTTAAGAGGGATTCCAGCCTAATAATTAGATAGTAGTGCATTCATGATAATCACACCAGAGGACTCAACAAAAATATCAGGAAGAAAGGTCATTACTTGGACTTGATATCTATTGATGAGAATATAGATTATGAATAATACTTTATATTATTGTGGGCTAATACATGTAGGTTTTATAAGAAATGGTTCAATTAGAACATAAAGC…	515
N00705_c0_g1	CCCAGCCCATCCTACACCACCCGCCCCTGCCCCTCCCCCTTCCGTGGATAGTGGTGACGGCAGAGGCCACACAGACCATGGTAGAGAACAAAGCTGTCCTCGCCGGGCAGCATCGGCGCCCACCCGCTGCTAAAAATTCAGACAAGTTCATTCCAAAGCCCCCGCAGACCGGCCTGGCTGGCGTGGGGTAGTCCGATGTGTACAGACCTTCCACTTGTTGAGGGCGACGAGGGAGGGACACCCGCGCGGCCTCCCGCCCCCCGCCGCCCTACTCTCACATCATACATGTCAGAAATGTTATTTTTGTTGAAATAAAGATGCTCAAAACTTAAAAAAGATCGGAAGAGCGTCGTGTAGGGAAAGAGTGTAGATCTCGGTGGTCGCCGTATCATTAAAAAA…	452	15	ref|WP_073994929.1|hypothetical protein [Enterococcus faecium]	8.2e-08
N00706_c0_g1	GCCGGCAATGAGATATTTAGTCAAGGCTGGCACACCAGGTGATCAGGCGTACAGTGCTCGCCCGCGGCTAGTGCGGCCAAGAATCCCGAGGTGTTAGACTTATGCGTTTGAATATCCCGCCATTTCAACCATTTAGAGCCAAAATAGCCCCGTCATCAATGGGTTAAGAAGTCTTGGTGCATTGCAAATAACTCTTGGAGATTGCAAGACTCAGAGGAATTCCAATCAAAGTTAATGAATTAATAGCAAACCTTTTATAGTTTATACTGGTACTGAAAGTGCTGTAAAATGTAGAGGGAGCATGTCTAGCTTCTTTCTTGTGAATTCCATAGTGAG	336
N00709_c0_g1	GTCGGCACTGTAGCTAGAATTGCCCTGCGCTCGTCCCTTAAGGTAAAGTACACGCAAAATACATATAGCGAATATTGACTTGCATTTCATATGGTTACATCGGAAGTTGTACGGGTCGTTGTTGTCGTTTTTCTCGTTTTTGCATAACACAAACTTAGACTTAAACGCATTGAGGGAGCAGATCGGAAGAGCGTCGTGTAGGGAAAGAGTGTAGATCTCGGTGGTCGCCGTATCATTAAAAAAAAAACATATCACACCAAAATAC	265	20	ref|WP_073495731.1|hypothetical protein [Enterococcus faecalis]	1.7e-08	GO:0006281-IEA|GO:0090305-IEA|GO:0003677-IEA|GO:0004518-IEA|GO:0016020-IEA|GO:0004519-IEA|GO:0016021-IEA|GO:0005622-IEA	DNA repair-IEA|nucleic acid phosphodiester bond hydrolysis-IEA|DNA binding-IEA|nuclease activity-IEA|membrane-IEA|endonuclease activity-IEA|integral component of membrane-IEA|intracellular-IEA	Biological Process-IEA|Biological Process-IEA|Molecular Function-IEA|Molecular Function-IEA|Cellular Component-IEA|Molecular Function-IEA|Cellular Component-IEA|Cellular Component-IEA
N00710_c0_g1	CTGAGGTTTTAGCCTTTTGATATAACTGTATTAATTGACAACCCAATTTTTATATGTTTAAAAGTCCTTCATGAAGTACAGAAAAAATGAATATGGGGTGATACAAACAATCATTTTATGCTGATTTTGATAGTTTATTCATATTTTTTCAGTCAAAGGATGAAAACACCTCCAATAATAGCAGATACTATAACTTTCAGTCCATAATATTTAATTCTGAATCTGCTCCAAAGGGCAGTATTGATGGTATATGATTCTGTTAATGCTTTTGGAATTATTCATACAAACCAGATATGATATCGCCATTGGCTGATATAGTACAAGACATCAAGAATATATAGTAAAGATAATATTTGGAAGTTATTTTTTCCGTGTTTATTTCTAAAATGTTGATTCTCT…	685
N00710_c1_g1	TGTGTGTGTGTGTGTGTGTGTGTGTGTGTGTGTGTGTGTGTCCAGAGTGGGTGCCGGATGTGTGGCTGTATTGAAGGGACTTCCAGACGCCTGCTGACTTTGATGTGTTCTGAATTATATATATATATAAAATTGCTTGATACATATAAAGCTTACCCCAGTCTGGAGGGTTTGTTTTTTGTTTGTGAGTCTGTGATTTATCTTTCCATTCTGTGTGTGTGTGAGAGAGAGAGAGAGAGAGAGAGAGAGAGAGAGAGAGAGAGAGAGAGAGAGAGAGAGAGAGAGAGAGAGAG	293
N00711_c0_g1	GTAAGATAAGATTCATTATTATTTTATTGTATTTTATAATATCTTAATATTTTATTCTTCTGCTGATGTTTCCTGTATGCTGTCTTCATAGGGTTGTTTTCTTATGGAATACCTAAAGGAGAATTTTACCAGTTTCTGGTAAATACAGCGAAAGTTTTTATTATCTTTTTGTATTGCATCTCTTTTAAAACCTAACATGTAATGTGTTAATATGATGTATTTTCATTGTTTTATTTGTTAATCACATTCTGTTATCTTTAGAATTTCTTTTATAGTTTCTCTGCTTGATAATTCTGTCATTTACTTCACAGAAGGTAATTTGATATTTCTATGAACATTTCCAGCCTCCCATATTGTCGTAGCCCAACATTGGTGCCATATTTACAAAAGTTTGCCCAC…	678
N00712_c0_g1	CATCCATGGTAACTCTGGCTGTGTCCGTGCAAAATTCTCGAGCAACCTTCCAGCCACTGCCATGGGCAAGAGGGTCAGAGTTATGATGTACCCATCAAGAATTTAAACATCAAATAAAGAAAAAATAAGTTATCAAAGTCTCTCATTAAAACCATTATGTTGTGCAAAAGGAAGTAATATTATTATTTACTGAAACTAATTTAACTCACTGTACCTAGTAGTTGCTAGTAGCAAATGTGAAAGTCTTTGTCAATTATTACTGGTATTGATCAAGACCTACCTTTTATGTGGTCATAATTTAGTTGAAGCTCTTCCATCAAGTGAAAAACATGTAAAGAATTTGCCATTTAGCAAACTTTATTTTTAAAACACTACTGTAAGTAAAGCTAATTGGTTAAT…	499	20	gb|JAS03867.1|putative 60S ribosomal protein L35a-like protein [Pinctada fucata]/gb|JAS03866.1|putative 60S ribosomal protein L35a-like protein [Pinctada fucata]	2.8e-09	GO:0003735-IEA|GO:0005840-IEA|GO:0006412-IEA|GO:0005622-IEA	structural constituent of ribosome-IEA|ribosome-IEA|translation-IEA|intracellular-IEA	Molecular Function-IEA|Cellular Component-IEA|Biological Process-IEA|Cellular Component-IEA
N00713_c0_g1	GGTGGAAGCAAATACAGTGCATTGATGTTGAGTTTCTATTTGGTTCTAGTGCATTTAGGTGGTATGATGGTGTGGAGAGCCAGAACCATGGAGACTCTGTCGGCCTGTCATTTGCTTTAGCTTAAATGAGGTGATTTCTTTTATTTTATTATTTAAAAAAAAATTATATATACTTCTTGATGATTTTGTGAAGTAGAGTTTAATTAAAGAAGCTGTCCTTAGGACCCACTTATTAGCTTGAAAAGAAAATATTGAATTTATGTCGCATTTTCTGGTCAAAAAGATCCAGAGAGTTGCTGCTAGTGTTCGAAGGAGAGAGATGGGAATTGGCATATTTATGTATGTATCGACTGCAAATCTTTAGTCTAGATAATACGGTACGACTGACGGACGTTGATT…	597	9	ref|WP_073340581.1|MULTISPECIES: hypothetical protein [Enterococcus]	6.8e-07
N00715_c0_g1	CAATATACAGTTAGAAAGATAGAATAAAATACAATAAACAGTTAGAAAGATGGAATAAAATACAATATACAGTTAGAAAGATAGAATAAAATACAATAAACAGTTAGAAAGATGGAATAAAATACAATATACAGTTAGAAAGATAGACCAAAATAAAGGATAAAGAGTAAAAAATAAACGACGAAATGCCAGACAATTTTGGAGATTAATAAAGAGAGTAATGGGAAGGTCTGCAGATCGGAAGAGCGTCGTGTAGGGAAAGAGTGTAGATCTCGGTGGTCGCCGTATCATTAAAAAAAAAACATTACAGTATGATC	317	20	ref|WP_073495484.1|hypothetical protein [Enterococcus faecalis]	7.8e-08
N00716_c0_g1	CAAGATATTTCCCGATAGCATGTTCAATAGGCACATTTCTTCCCAAAAGCCTGTGTAGGAGATATAATTACTGCCCACAGCTCATATGATAAATATTGTTATTCCTGAAGGCTGTATACTAAAACATAGTGTTTGGTCATATCTCTCATGAGTTGAGTGTTATGAAAGGGAATTGGCCATGGCTGTTTGTATTCTCTTGGACGAGGAAATTGTATTTAGTAAGGAGAGGTTTATGATAATTATTCACTGTTTATGTGCATGTGTGTGTGTGTGTGTATTTGTTTGTTTTCAAGAGATCGGAAGAGCGTCGTGTAGGGAAAGAGTGTAGATCTCGGTGGTCGCCGTATCATTAAAAAAAAAAATCATA	367	9	ref|WP_073981334.1|hypothetical protein [Enterococcus faecium]	1.4e-07
N00717_c0_g1	TGCTGTTTTCAAGTACAGTTCTCCGCACATACCAAACGTAAGAAAAAATAATATAAAAAACACAACACAAAGTACAAAACTGTTTTCACTTTGCCTCTTCCCTTCACCAAATAAGCAAACCCTAACATTACCAACCCAAACTCACAACATTTATGGTGCTGTGTAGTGTTTTGGCATTGAGAGTTTTTTTTTTTTTTTTGTCTTGCCAAAAACATTATAGAAAACATCCCATATCGAACACATAGGTGTTGCTGTGTAGTGTCTTGGCATTGAGAATTTTCATCCTGCCAAATATTTCAATGAAAGCATCCCATATTGACTGCAAGAATCTGTTTTTAGCCATTATTCCAGAAAGCTTTGTAGTTAATGGTTAGATCATGTTCTTTTACTTGAAAAGTA…	532
N00718_c0_g1	CAGACAAAGACGCTCTAGGGGACTGGCGAGAACCGTAAAGCAAGGGAGGAACGTAGAGAGCTTGGGAGTCTCGTCAAAAGGCAAAAAGCATTATGAAAATGATCCTACCCCTGAAAAATGCATCTCAGAAGAGCTTAACAACCTCTTGACTAAGAGGGTGTGATGGCAGGAACCGAGGGCATCATGCACGGCACCCTCTACAGCGCAGCGAACGGCCAGCTCTCTGGCACCACGGCTCCTGGGGCCTCTTCAGCGAACACTACCAGATCGGCAGAGCGTCGTGTAGGGAAAGAGTGTA	298
N00719_c0_g1	CTAAAGTAACATCTTATTTACCAAAATGAAACATAATCCCATACTTCAACATACTAACTTAGCTGAATCATAAATACCATTTTCCTTCAATATTTCAGAAGGTAATAAATTAAAACAATGCTGCTAGTGCTTCACTCTTTCAAAATAGGAATGAATAAAAATGCCTATTCCAAAGTTATGTAGTTTTAAAAGATTTATACAGTTAGAGCTCACTAGGATCATGAAAAACTCTACTATCTTCAGAAAAATCAGAGGACTTAATAAAAACCCCTTCCATCGTCTGCCACTTTGCTAGATCGGAAGAGCGTCGTG	312
N00720_c0_g1	GTGTGAGGGAGATGTGTGTGTGAGTGAGAGGGAACTTTCGTGAGGGGAAAACCAGGCAAGATCCGCATTTGCTGACGGATTCCTCTATGGATATTTGTGGAGTGATTAATGAGGTTGGCCACCTTGACTGACTTGGATTTTGGAAGGACCGTTGGCTAACTGTACTATTTGTGTACTTTTTGTGAGGTGATTTTTTTTTCTCTCGTACAAGTCGTGGTTTAGTGAGGTGAAGAAGAGCAGGTGGAAGTTGAGGTGTCATAATGGAGGACGGACTACTAAGCTTGAAGTGGAACAACCACAAAACCACATTCTTTGAAATCCTCAGGGTATTAAGAGAAAAGGCAAATTACACAGAGAACGGAAGAGCGTCGGGTAGGGAAAGAGTGTAGATCCCGGTGG…	421	2	gb|AEU11366.1|Broad-complex protein isoform 4 [Penaeus monodon]	6.6e-12	GO:0003676-IEA	nucleic acid binding-IEA	Molecular Function-IEA
N00721_c0_g1	GCCGTAGCTCGGTGCAACGGTGCTCGTGTGATCCGTGGAAGAGGAACAAGAAAGCGGTTTCAGCACCCAAATGTCCGAGACCAAGGAAAGTGAAGTCAGGCGGCGGGTATCAGTAGGACGGCTTTCATTGGGAGCCCATATGGCAGCCTCTGACTGCCACAATCCAAGACACCTGCAATGCCTTTCGCAAGTGAAGAAATGGGACTTGAAGTAAGACAGGGGAGTAACATTTGAAGAAGAAGGAAGAAAGCAGAAGAATGGAGTCCCTAGAATTGGACTTTGCAGATCTTGACAACATTTTAAGGGACCAGA	312
N00722_c0_g1	AGGAGACATATCTTACAGCTGTGAGTGCCAAATCACAAAGCAGCCACACTGGCATAGGGTCAGATTGCAAATGATGCACATGGTCTGGAACAACTTCCTCTTCTCATTATGCCAGCACATCCTACATCCTGATATTATGGAGCCAGAGGTGGGGATTTTGCTGTGTGTTGTCAATCTCTGAAGATGGTACTTGGTAGAGACAGCGGAAGGGCATCCTTCAAGGCTGTCTTTCCTGATGGTGATAGGAGAGAAAACTGCCATCTGTTTCTGGGATTTTTAACTAGACCTTTCTTGGTGAATATTACAGCAGTTTTAGTAATTATAATTGCAAGTGGCATAATAAGTCACCAAAGAGGGTTATTACTTAAAGTGTAAGAGAAACACAGCAATCTACTCTTT…	617	5	ref|WP_080489839.1|hypothetical protein [Enterococcus faecium]	2.9e-07
N00723_c0_g1	CTTGTTGTTTGTTCGCGGAGAAGAAAACCACGCGTTCCTCCAACAAATTCATCAATAATGTCTGATAACGCTGACGCCAAGCCAGAGGGGGAAGGAAACGAATACATCAAACTTAAAGTTGTAGGACAGGACTCCAATGAGATCCACTTCCGAGTGAAGATGACCACACAGATGGGCAAGTTAAAGAAGTCGTACAGTGAGCGGGTGGGAGTCCCTGTAGCATCACTGCGTTTCCTCTTTGACGGACGGCGCATTAATGACGAAGAAACGCCCAAAGCTCTGGAAATGGAGAATGACGATGTAATTGAAGTGTACCAGGAGCAGACCGGCGGCCATTGATGCAACACATTCCCGCGATCATAGGAATAAGACATCGTTAGGTTAAGGAAGTTTATTTTT…	2049	20	gb|AHE40942.1|small ubiquitin-like modifier 1 [Fenneropenaeus chinensis]/gb|AFV69239.1|small ubiquitin-like modifier SUMO [Procambarus clarkii]/gb|ADW27186.1|small ubiquitin-like modifier-1 [Eriocheir sinensis]/gb|ADF45345.1|small ubiquitin-related modifier protein [Eriocheir sinensis]/gb|ADP24260.1|small ubiquitin-like modifier-1 [Scylla paramamosain]/gb|ACR56783.1|small ubiquitin-like modifier-…	1.2e-55	GO:0016925-IEA|GO:0016925-IBA|GO:0016020-IEA|GO:0016021-IEA|GO:0031386-IBA|GO:0005634-IEA|GO:0005634-IBA	protein sumoylation-IEA|protein sumoylation-IBA|membrane-IEA|integral component of membrane-IEA|protein tag-IBA|nucleus-IEA|nucleus-IBA	Biological Process-IEA|Biological Process-IBA|Cellular Component-IEA|Cellular Component-IEA|Molecular Function-IBA|Cellular Component-IEA|Cellular Component-IBA
N00724_c0_g1	GTCGGGATGCGATCGCCGTCTGCTACACTCTGGCAGGATTGCCTTATGATATAATGTGCAGAGTGCTTGGCATCAAATAAATATTCACACTTGAAATATATGTAAAATCGAAGCACAAAAAAAATCCTCTGCATGGGTACCGCGCATAAAGTGTCACTATCCAACGCCTCTAATAAAACTCTCGCCGCTCCTTCTTCGGAACAGTTCCTTTCTTCTTGGAAAAAAAAAAAAAAAAAAACACCATGGGAGATCAGAAGAGCGCCGAATTGAACACAAGTGACAGCACACAGAGCACCCCACACTGTAAGAA	310
N00726_c0_g2	TCGGACTGCCCGCGAGAGAGCACAATATGCTGGTCAATTTCATTCGCCACAGGAACTGGGAGTCGGACTACGTATTCTCGACGAGCCGAGGTAATCCTTTCTCGCTGGCCAACATTCAGCGGTTCATGCGGAAGCTCTTCCAGCGATACGGCCTGCCGCACCTGAGAATAGCGAGCGTGAGAAAGTTTCTGACCACGCAGGCTCACAGCGCGGGCGACGATCGGATTCAGGAGGCGACCGCATCGCTGTTGAAGCACAGCATGAAGACCGCCAAGCGCGACTACAAGGCCATGCAGCGCGATCGCGACGCTCTCGATACGGCCAATCGCCTCTCGCGAATATTGCAGGACCAACTGGGAGAGCGGAACGACGACGATGATGATGATGACGATACCGAGA…	482
N00727_c0_g1	TAACGAATGTCCTGTGTCCAATATCTGTGGAAATGGAACATGCAGCAACGTTGAAGGTGGATTTGAATGTTCCTGCCAAGATGGGTTTGCTCCAGGACCAATGCAGTCTTGCGAAGTTGTGGATGAATGCGAAGAGCTTGGTCACCAGTGTGCCTTCCGTTGCCACAATATGGCTGGAGCCTTTAGGTGCATCTGTCCTTATGGATACACTCTTGCCCCAGACGGCAGGCATTGCCAAGATGTTGATGAGTGTTCTACTCCTGCAAACAACTGTCGGTTCATGTGCAAGAATTTGATTGGAACATTCATGTGCATCTGTCCTGAGGGATACCAACAAGTGGGAATGACAGATGACTGCAAAGACATTAATGAATGCGCCCTTAATCCAAATATTTGCAA…	606	20	gb|EFX83489.1|hypothetical protein DAPPUDRAFT_315775 [Daphnia pulex]	4.1e-104	GO:0062023-IEA|GO:0016020-IEA|GO:0005509-IEA|GO:0005044-IEA|GO:0005201-IEA|GO:0005201-IBA|GO:0031012-IBA|GO:0006898-IEA	collagen-containing extracellular matrix-IEA|membrane-IEA|calcium ion binding-IEA|scavenger receptor activity-IEA|extracellular matrix structural constituent-IEA|extracellular matrix structural constituent-IBA|extracellular matrix-IBA|receptor-mediated endocytosis-IEA	Cellular Component-IEA|Cellular Component-IEA|Molecular Function-IEA|Molecular Function-IEA|Molecular Function-IEA|Molecular Function-IBA|Cellular Component-IBA|Biological Process-IEA
N00728_c0_g1	TGCTTAAGTAAAACTCAGCCTACAATCATTTATTTAAGGCTGTTGCTTTGGACATCAAATGTTGTGACCTCCACACATTTTGTTCTAGTAAGAGTCAACAACCCTCCATATATTCTGGCAAAATAGAGCTTATTGACCTCCTCGGTCTTTTATCATCATGTGGGTTATCCAATTGAGCTCTGGCATGCCAGAATATTTATAGTGAAGGTTTTTCGTCTTTTTCTGGAGGTTGGACAGATCGGAAGAGCGTCGTGTAGGGAAAGAGTGTAGATCTCGGTGGTCGCCGTATCATTAAAAAAAAAAATAGTCACATCACTACACCAACAGTCTGACAC	335	20	ref|WP_073981334.1|hypothetical protein [Enterococcus faecium]	3.5e-08	GO:0006281-IEA|GO:0090305-IEA|GO:0003677-IEA|GO:0004518-IEA|GO:0016020-IEA|GO:0004519-IEA|GO:0016021-IEA|GO:0005622-IEA	DNA repair-IEA|nucleic acid phosphodiester bond hydrolysis-IEA|DNA binding-IEA|nuclease activity-IEA|membrane-IEA|endonuclease activity-IEA|integral component of membrane-IEA|intracellular-IEA	Biological Process-IEA|Biological Process-IEA|Molecular Function-IEA|Molecular Function-IEA|Cellular Component-IEA|Molecular Function-IEA|Cellular Component-IEA|Cellular Component-IEA
N00729_c0_g1	AACTTGGCCGTGTTCCTAGTCAGGCCAGATAGAGTGGCTCTAATTGGGGTAGGAATGACCATTGCCTTTGGAAAGGAGATCGTTTTGATTTCCGCCCAACAAAAAATAAACTGATAAGTGAAAAACGTTCATCATGTATCATAAAAAAATCCTTCTTTCTCTAAGATCGGAAGAGCGTCGTGTAGGGAAAGAGTGTAGATCTCGGTGGTCGCCGTATCATTAAAAAAAAAAAATCAAGCATCCATGTAACACTATCACTTTCAATCTCACATCACTCTATAACACCACGTACAC	294	9	ref|WP_073985063.1|hypothetical protein [Enterococcus faecium]	5.6e-07
N00730_c0_g1	GGCCTGTACATAGTCCGGCGGAGACAGAGTGGCACAGCTGTGGTGGCCTGTCGTTAGCACACGGCACTGGCAAGGCTCTGGTGGTGGTGGTGTTGTTATCCCTCTGTGTATGTGGCTCTCTCCCTCTCCTCTTCCTCGCTCTCTCTCTTTCTCCTCTTCCTCGCTCTCACTTGCTCACTTGCGCTCTCTGGCTCTTGCTTTGCTCTCGAGTCTGACCCTCTCTCTCTTTCTCTTTCTCTCTTTCCTTTTCTTTATTTTTCTTCTTCTTCTCCTCCTCATCTCCCCACAGATCGGAAGAGCGTCGTGTAGGGAAAGAGTGTAGATCTCGGTGGTCGCCGTATCATTAAAAAAAAAAAATAAAAAAACACATTAAGCACCTATAATGTGCATTCACTAGAC…	413	15	ref|WP_073985081.1|hypothetical protein [Enterococcus faecium]	6e-08
N00730_c0_g2	GGCCTGTACATAGTCCGGCGGAGACAGAGTGGCACAGCTGTGGTGGCCTGTCGTTAGCACACGGCACTGGCAAGGCTCTGGTGGTGGTGGTGTTGTTATCCCTCTGTGTATGTGGCTCTCTCCCTCTCCTCTTCCTCGCTCTCTCTCTTTCTCCTCTTCCTCGCTCTCACTTGCTCACTTGCGCTCTCTGTCTCTTCTCTTTTTTTCCTCCATTCTTCTCCTCTCTTTTTGTACTTCTCGCCAGATCGGAAGCGCGTCGTGTGGGGAAAGAGTGTAGATCTCGGTGGTCGCCGTATCATTAAAAAAAAAAAATAAAAAAACACATTAAGCACCTATAATGTGCATTCACTAGACACAGATATACCATA	368	4	ref|WP_080490014.1|hypothetical protein [Enterococcus faecalis]	9.7e-07
N00731_c0_g1	TGTAAGTGTGCCGCGTCCAGCGACATGTCCTGTAAGTGGCCGCCGTGACTCAAGGGCGCCGTGTTGATTCCCCTACGATGCTCTATCTTTCGGTCTCTCTGTCTCATTCTCTCTCTCTCTGTGTCTGTCTCTATCTCTCTCTTTCTCACTGTCTCTGTCTCTTTCTCTCTCTCTCTGTCTCTCTCTCTGTCTGTCTTTCTCTCTTTCTCTTTCTGTCTCTCATTCTTTCTCTAGATCGGAAGAGCGTCGTGTAGGGAAAGAGTGTAGATCTCGGTGGTCGCCGTATCATTAAAAAAAAAA	300	8	gb|ESE43082.1|hypothetical protein SHD_0280, partial [Shewanella decolorationis S12]	1.1e-06
N00731_c1_g1	AGGATGCAACGGTCTCTCGGCAGGTGTTATCAGGTATTTTCTCATATAGAGGGAAGTTAAGGTGGAGACTGATTATCTATGCAACACATCTTACTCATGATCTGCAGAGCACATGGTTCCAAATTCAAAGTTGGGTGATCATGGTAGAACCAGTCCAGTAAATCTCTCTCTCTCTGTGTCTGTCTCACACAGATCGGAAGAGCGTCGTGTAGGG	214
N00732_c0_g1	GCAATTGAGGGCAAGGGAGCTCCGAGATATCCAACCCGCCGAAAATATTGAAGAGGAAATAATACTAGAAAAAAGGGGTTCAGTTCCGGGAATAGCAAGGCCCAAGACAAGACAAATCGACAGCTCCCTTGGCCACGACCCTGATGGAAAGCCGTGGCCACCCGTGGCTTCCCCGTGGTTCCCCGTGGCACACGCAAGTTTTGGCCAAGCAGGCTATGGTAGTGGAGCAGGCTGTGGTAATGGTGCAGGCTGTGGTAACAAAGCAGGTTGTGATCAAGAAACAGGTTGTGGTAGTGGAGCAGGTTGTATTGGCCAAGCAGGTTGTGGTAGAGGAGCGCAGCTGTGG	346
N00733_c0_g1	GCTTAGGAGAGGGTGGGGGGGAAGAGTCCCCATTCACTAGGTGCTGAGCCCTTACTTCCCTCGACTCCTGTCTTTCTCTCTGTTCACGATTCATCTCACGGTGGGCACGGGACTCCCTAGGCCCTTTCGTGATCCAGCCATCTGCATCCACTTTCTCTTCCTTCCACTGCCGTGAAGGTACTGGTCTATTTGCCTTTCCAGTACGTGTGTTGCTATCACGAAAGGGCCTAGGGACTCCCTAGGCCCTTTCGTGAGATCGGAAGAGCGTCGTGTAGGGACAGGAGTGTAGATC	292
N00734_c0_g1	CCATGAACACCTTGACGATCCTCCTCTTGGCAGCGTGTGTCATCGCCACAAGCGGCTACAGGCTGAAGTGCAATGACTGTGCCGCCGCGACCTGCCCATCCCTCCCAAGGAAAGGATGTGCCCACGGCCTCGTTAGCGACATCTGCGACTGCTGTAGCGTCTGCGGAAAGGGCCCTGGCGAGAAGTGTGACGAGTTCATCAAGTGCGGCTCCGGACTGACGTGCAAAGTCGAGGATTACGGTCGCGGTTTGGGCTTCTGTGTGCCAGCCTAGGCTCTGCTGACCCTTCTCTGCAGCTCCTTAGTTCTATAAGATATTCTTGATTATATAATAATAATAAAAAAACAATAAAATGTCC	357	5	gb|AKL71381.1|IGF-binding protein, partial [Litopenaeus vannamei]	7e-19	GO:0001558-IEA|GO:0005520-IEA|GO:0005576-IEA	regulation of cell growth-IEA|insulin-like growth factor binding-IEA|extracellular region-IEA	Biological Process-IEA|Molecular Function-IEA|Cellular Component-IEA
N00735_c0_g1	GTTGATATTTGTTTGCTATGAATGCCAGGATCAATGTGGAAACTCTTGCTCGATCTTCTGCCTCACGGTTTCGCACTCTTCTTTTATTGTTTAACTGAGTATATTCATGAAAGATGTAGCTGCGGATTTTTGTTGGACATTCCTGAAGAGGATCTTTTGCAAAGTCTCTATCTCTGAGGCTTAGGAACTTAATAAGGACTTCCACATAAAGTGCAACACATGCCAGTCGCAGTTGGTTCTCTTCTTCTTCTTCTAGCTTGGCACTGGCTAATAGTTCCCTGAATAGTAATGTGCAATTTTCATCTGGATCATTCCCCAGATCGGAAGAGCGTCGTGTAGGGAAAGAGTGTAGATCTCGGTGGTCGCCGTATCATTAAAAAAAAACA	386	4	ref|WP_073495734.1|hypothetical protein [Enterococcus faecalis]	2.7e-06
N00736_c0_g1	AAAATTCAAACATTAGACAGGGTTGGAAGTTACCCATGCCTAGCATGAGTGCATTTGGCTGCTGGCTCCTTAGTCTCATTTATGGTAAATATGTCTTGCATTATTTCCAGCACTTTTCAATCACTAGGCAATATTCAACTATATGAAGACTGCTCACCATGTAAAAAAGGACCTTTTGTGCTACAACCCAGAATGGTTCTCACAGGATTGAACATTGTTCTTCACCTTATTGCAGGTACCAGCTTCCATATCGTCGCCTGTTTGGGGGAGCTATGGCTGTTCAGAAAGCACACTATATAGAAATCAATGGATTTGCCAACAAGTTCTATGGATGGAGCGCCGAAGACGAC	350	20	ref|XP_003740946.1|PREDICTED: beta-1,4-N-acetylgalactosaminyltransferase bre-4 [Galendromus occidentalis]	2.2e-08	GO:0007528-IEA|GO:0003945-IEA|GO:0016020-IEA|GO:0016021-IEA|GO:0033842-IEA|GO:0033842-IDA|GO:0016740-IEA|GO:0033207-IDA|GO:0033207-IEA|GO:0016757-IEA|GO:0008376-IDA|GO:0008376-IEA|GO:0006044-IEA|GO:0006044-IDA|GO:0009247-IDA|GO:0009247-IEA|GO:0005794-IEA|GO:0005794-IDA|GO:0008344-IEA|GO:0005975-IEA|GO:0006688-IMP|GO:0006688-IEA	neuromuscular junction development-IEA|N-acetyllactosamine synthase activity-IEA|membrane-IEA|integral component of membrane-IEA|N-acetyl-beta-glucosaminyl-glycoprotein 4-beta-N-acetylgalactosaminyltransferase activity-IEA|N-acetyl-beta-glucosaminyl-glycoprotein 4-beta-N-acetylgalactosaminyltransferase activity-IDA|transferase activity-IEA|beta-1,4-N-acetylgalactosaminyltransferase activity-IDA|b…	Biological Process-IEA|Molecular Function-IEA|Cellular Component-IEA|Cellular Component-IEA|Molecular Function-IEA|Molecular Function-IDA|Molecular Function-IEA|Molecular Function-IDA|Molecular Function-IEA|Molecular Function-IEA|Molecular Function-IDA|Molecular Function-IEA|Biological Process-IEA|Biological Process-IDA|Biological Process-IDA|Biological Process-IEA|Cellular Component-IEA|Cellular…	EC:2.4.1.244	N-acetyl-beta-glucosaminyl-glycoprotein 4-beta-N-
N00736_c0_g2	AAAATTCAAACATTAGACAGGGTTGGAAGTTACCCATGCCTAGCATGAGTGCATTTGGCTGCTGGCTCCTTAGTCTCATTTATGGTAAATATGTCTTGCATTATTTCCAGCACTTTTCAATCACTAGGCAATATTCAACTATATGAAGACTGCTCACCATGTAAAAAAGGACCTTTTGTGCTACAACCCAGAATGGTTCTCACCCTCACCATACTTTCCCTCCCTCCTCCTTTCTCTGTCAGAAAAGGATTGAACATTGTTCCTCACCTTATTGCAGGTACCAGCTTCCATATCGTCGCCTGTTTGGGGGAGCTATGGCTGTTCAGAAAGCACACTATATAGAAATCAATGGATTTGCCAACAAGTTCTATGGATGGAGCGCCGAAGACGAC	392	20	ref|XP_019873144.1|PREDICTED: beta-1,4-galactosyltransferase 1 [Aethina tumida]	9.2e-09	GO:0003945-IEA|GO:0016020-IEA|GO:0016021-IEA|GO:0033842-IDA|GO:0033842-IEA|GO:0016740-IEA|GO:0033207-IDA|GO:0016757-IEA|GO:0008376-IDA|GO:0006044-IDA|GO:0009247-IDA|GO:0005794-IDA|GO:0005975-IEA|GO:0006688-IMP	N-acetyllactosamine synthase activity-IEA|membrane-IEA|integral component of membrane-IEA|N-acetyl-beta-glucosaminyl-glycoprotein 4-beta-N-acetylgalactosaminyltransferase activity-IDA|N-acetyl-beta-glucosaminyl-glycoprotein 4-beta-N-acetylgalactosaminyltransferase activity-IEA|transferase activity-IEA|beta-1,4-N-acetylgalactosaminyltransferase activity-IDA|transferase activity, transferring glyco…	Molecular Function-IEA|Cellular Component-IEA|Cellular Component-IEA|Molecular Function-IDA|Molecular Function-IEA|Molecular Function-IEA|Molecular Function-IDA|Molecular Function-IEA|Molecular Function-IDA|Biological Process-IDA|Biological Process-IDA|Cellular Component-IDA|Biological Process-IEA|Biological Process-IMP	EC:2.4.1.244	N-acetyl-beta-glucosaminyl-glycoprotein 4-beta-N-
N00737_c0_g1	TATTATTATTATTATTATTATTATAATCATAATCATAATCATCAGTATCATAATTACCATTATCATCAACATCATCACTACCATGATCACGATCATAATTACCATCATCATATTAATTATCATCATTTTCATTACGATTATTATTATCATTATCAATCTGTCCCTGTTCTCTTCTTCCATTCTATGTAAATGTACCAAGACCGGCCAATAGCCTGTTGATGTATCTGGCCAGCTGGTGAGCTTCGTCTGTTGCCTGTTCTCGAACAAGGTTTCCACCACACATAACCTAAGCCAATGCTGTAAAAGAGTTATACCTACTAATGTATTGTTGGTTATCCCCCACACCCCCCCCCTGTACATAATTTGTATATACAGTTGTGTATATAATGTAAATTACTG…	408
N00738_c0_g1	GTTGGTGCTGAACTTGCTGCACTTGCTGCACCTGTTGGTGATCAGACTGAGATGCAGGATAAAGCTTCTGGTGCTGTGGATGCTGCATCTTCTGTTGGCTATGATGTTGGCCTGCTTGTGACACCTGGAAACCATGATCTGGCTGCTGCAGCAGTCAAGAACATTGCAGCACCAGAAATCTCAGAGTCAGACATTAGTCCAGCCTTCTAGCCAACCGTCTCAACAGCAGCAGCAGCAGCAGCAGCAGCCAGATCATGGTTTCCAGGTGTCACAAGCAGGCC	281
N00739_c0_g1	CTTTTCTCTCATACGTAACCTCAGCCAGCCAGTGGGTTTCGCGCCGCTGGAAATCAGAAGAGAAAAAAAAAAGATAGAAAATAATGAGCGGATTTCTTTTATTCTTCGGCTTCCCTTCGTCGGGAAACGGAGGAATAGGAGTCCGCAGGATCCTTTGCCGTCACAAAATTTTAGTTTAAGGATTTGGTTTCTACAGGCTTCTTCTGTGTCGCCAACTTACAGTATTGTTAAAACAAAGACAGATTTTTATGTCAGACGGTCTGATCTGGTGTCATGAGATTAGACTGGAAGGAAGGGCAGTCAGGCACAGCTGAAATGTTTACTAAATTCACATGAACATCAGGAATTTTGTTACTTAATGTTGTGTAGACATAAATTATCATAGATGATATTACTCTT…	1055	1	ref|WP_073495484.1|hypothetical protein [Enterococcus faecalis]	5.7e-07
N00740_c0_g1	GAGTGCATTATGTATTTTTAACTATTCTCGTCTTCTTATCATATCTGAGGACTTTATGGTAGTGAATTTATTGTTATCAGATTTGCGTGTGAAATACTACATCGTTGATATGGATGTTTGAAGGAAGGTTCACTGGTATTTAGATACTTTTAAGACGATATTCTCCCTCAGGATGAAATTGCCCCAGTGATCTGCAAGGTCATTAGCCTTGTCATTAGCATTAGCAGTACTACTAGTATTTATTAGAGATCGGAAGAGCGTCGTGTAGGGAAAGAGTGTAGATCTCGGTGGTCGCCGTATCATTAAAAAAAAAATACACATCAAAAACAAAGTCAGACCTACCACATCACACCATCTCCATACCATCTTACCTTACACACATCACACACACATCTACCA…	406	2	ref|WP_073470631.1|hypothetical protein [Enterococcus faecium]	3.4e-06
N00741_c0_g1	TCTGTTAAAGTACTTATGATTCAGTTGTTACAAACAGTTTTCCAGTACTCTTTAATCTCATTTCACCATCACCTAAGTTATTGGATGATTTTCGTAGTGTGTGAACGTGGAGCTAATGTCTAGAAGAGGTTCAGTGCAGTACACTTCAATGCAATATTAATGGCTATGTATCTACTACTACCCCCCCCCCCCCCCGCCTCGTGCGTCCGCTACGGAAGCCGCTGCACGACGTTCTGTCAAAGGCCAACAAATAACCACAACGTATATTTTAGCAAGAAGGAAGTTGCTGTAAACATGGCTTTAACAGCACCC	312
N00742_c0_g2	TAGGGATTTAAGATTGCATTTGAGTTGTTTTACAAGGTTGCCTAAAATGGTCCAAGGAATTTAAAATGCTCAATTGGGTTAACTTGTAAAAGTTGTAAACAAATAGAGATTTTCCTGGAGTATTTAGTTCATCAAAAACAAGTAGATTTGGTGATGGTGTGAGTGGCGTATATTGTTTTTGTAAATGCTGGTCTCCTAGTCTCCCAAATGACTGGGGTGTTATGCAAGCATGACCTTCTAGGTGTAGTCAGAAATTGCCACATCACTACCTGCGCAATTCATAGTATTGTTGTGTTGGTTTGTTTCTGGTGTGGACTTCCTCTGCATAATGCCATAGGTGTTGCCTTCTGCCTTGTCATGCTATTGGGAGTTTGTTGTAGGATGATTATGCATGTGTCC…	562
N00743_c0_g1	AGTATTGAGTCTAGTACAAGTAGTCTGAAAGTTACTTTGAACACTGGGAGTATGTGTGGATGCAGTAGTTCAATGAGTGACAAAGACAGAGAATGGGAAATTTTGATTGGAAGTGTAGCACCAAGAAATGATGAGAGGGCAAGAACTGAAGGTTGTAATAACATTCATAGGATGTGTGAAAATTATCCACGAGGCAGTACCATGGAGGGTCAGGGTATGTCTCATAGATTTGACATCAATGACTGTGATAAAAGTCCTGGCAGTTGTATAGATCAAGACGATGGTGCCACAGCTGTCCAGGGCATCGTTCGTAATCTCTCGCTCAAAGATTTTCAATTGCCTGATGATTCTCCATACCATTTTTATGGAGAAAGTGACACTTTTAATGATAATGACTCA…	2208	20	ref|XP_018011765.1|PREDICTED: uncharacterized protein LOC108668992 [Hyalella azteca]	4.1e-137	GO:0080008-IBA|GO:0016567-IEA|GO:0016567-IBA	Cul4-RING E3 ubiquitin ligase complex-IBA|protein ubiquitination-IEA|protein ubiquitination-IBA	Cellular Component-IBA|Biological Process-IEA|Biological Process-IBA
N00745_c0_g1	GGCAGTTTCAATGTACGCTCCATGAATCTAGAATCAATCAAATACTGAGCAGCATTTTCTGCTGCCTGCCGGAATTCTCCCTCGAACATATCTCTTGCCCACTGGAGTGTATGTTCGATGGCATTCGGGAAGTTCTTCAATGTGCATATGGGTATAGACTTCTCTGGAGGATCTTGAGATGATCCATAAGACTCTGTCAAGTGTGGAACCACTACTTGAACATTACCCTTTGTTCCTAAGGTACCCGACTCCAACAGAGGTTTGCGATAATATACACACCTTCTATCCATGTAAAGGCGAGCCTCAACATTGTCTAGAGCATTAGCAACCCCATCAAGAGGTTCAAAGAAGGAATCATCATAAACTCTTTCTGTCTCAGGACCAACTCTGTTCTGATGA…	525	20	gb|ANZ80593.1|ubiquitin-activating enzyme E1 [Penaeus monodon]	9.8e-99	GO:0000166-IEA|GO:0007409-IMP|GO:0007409-IEA|GO:0005737-IBA|GO:0004839-IBA|GO:0017111-IEA|GO:0008641-IEA|GO:0006464-IEA|GO:0016874-IEA|GO:0005524-IEA|GO:0016787-IEA|GO:0016567-IBA|GO:0006974-IBA	nucleotide binding-IEA|axonogenesis-IMP|axonogenesis-IEA|cytoplasm-IBA|ubiquitin activating enzyme activity-IBA|nucleoside-triphosphatase activity-IEA|ubiquitin-like modifier activating enzyme activity-IEA|cellular protein modification process-IEA|ligase activity-IEA|ATP binding-IEA|hydrolase activity-IEA|protein ubiquitination-IBA|cellular response to DNA damage stimulus-IBA	Molecular Function-IEA|Biological Process-IMP|Biological Process-IEA|Cellular Component-IBA|Molecular Function-IBA|Molecular Function-IEA|Molecular Function-IEA|Biological Process-IEA|Molecular Function-IEA|Molecular Function-IEA|Molecular Function-IEA|Biological Process-IBA|Biological Process-IBA	EC:6.2.1.45|EC:3.6.1.15	E1 ubiquitin-activating enzyme|Nucleoside-triphosphate phosphatase
N00746_c0_g1	CTTCCTTTCCCTTTTTTCCTCCTCTTCCATTTGCCATTATCACACTTTCCATTTTCATTTTTTTTTTTTATTGCATGAATAAATTATGTTTCAAGTCATTGTATTTAGATGACTAATGATAAATTAATAATCAAAGTTTCTTTTTGTTGCATTTTTTACCCAGTGTATAGGTGTATATAAATGCTAGCTGGTTTTGCAGTGTATAGCAAGAACATTGTATTTTTTCTGCTAACTTTCTTGTATTCTTAACTTGAATCTATATTGTAATAAGAATTTTTTTGTTTGTTCAAAGTCATTTGGTTGTAGATGACTGTTGATAAATTGTTGATTTATTTGTTTTTTTGTTTTTGTTTTTCTTCTGTGTCTTCCTTCTCCAGGACATTAAAAAAAAATCAAATC…	541
N00747_c0_g2	GTCCGAACAAGTACTGTCGTGCATAGGATGTTTCATCACTTCCGCTACCTTGAAAATTTGGATCGTCTTGATGTTTGGCCATCAAGAAGGATTGTAGTGGACAGAATAAACCCCTTCAAAGCCCTGTCAGAAGGAGAATTTCTCTGTCGATATAGTCTGAATAAGGAATGTGCAAATAATGTTATTCAGCAAATTCAAGATGCACTTGCTCATGAAGTAGATTCTAGAGGGTGTCCAGTTCCACCATTCTTGCAAGTGCTCATCACCCTGCAGTATCTTGGAACTGGGAATCACCAGTTAGCAATATCTGACTACTCTGATGTTTCCCAATCATATGTCAGCAAATGTGTTGTCAGAGTATCGAGGGCAATTGGTAACATTTGTCACAAGCACATCAAG…	973	20	gb|EFZ15333.1|hypothetical protein SINV_05465, partial [Solenopsis invicta]	1.1e-22
N00748_c0_g1	ATGAGATATCCCTTTGCTGCCATAGACATCATGATATGCTCCGTGGTCACTGGTAGCAAGGGATTGATTAAAAGCCCACTTAAGCCATTGTTAAAAAGAAGTCATGATGCAGTCATAAAGGTCCCACCCCAATAGGATTATAATCCTTTTAAAAATGTGAAAATTGGAATTTTCATCAGATCTTGAATCATATCTCAGTCTACCATATAGTTTGAGCCTGCATATTATGAAAAAAATATTTTTAATTATTATAAAGTTTGAGAGATCGGAAGAGCGTCGTGTAGGGAAAGAGTGTAGATCTCGGTGGTCG	310
N00749_c0_g1	ATGGGATTTGGTAGAGTACAAATATCTATAAAAATTAAATCCATGTCCAAGGTTTCTTTGGAGGATCTAGAGAATATATGAACCAACAATGTGTTACACACCACATCTATTCAGGAACTCCAGCTAGAGGGGCACCGGGTGGGGCAGGCGTGGGTGAGTTCATTTGTCGGCCCTGTTCCTTAACAATAGGGTAGAAGTATGGGTGTTCCATGGCTTCGTGGGATGTCAGGCGCTCTTGGTGATCGTAACGCAGTAATTTGTCCAAGAAGTCTAGTGCTTCGGGAGAAACTAGATGCTGATTTTCGCTATGGACAAACCTTTCCCACCGCTTCCGGGAATGCCTTCCCAGAATGTCATTGAACCTAGGATCTAGCTCAATTTGATATTTCTCAACATATT…	424	20	gb|AEL23096.1|casein kinase II subunit alpha, partial [Cherax quadricarinatus]	1.4e-57	GO:0000166-IEA|GO:0016310-IEA|GO:0004672-IEA|GO:0016301-IEA|GO:0004674-IEA|GO:0005524-IEA|GO:0006468-IEA	nucleotide binding-IEA|phosphorylation-IEA|protein kinase activity-IEA|kinase activity-IEA|protein serine/threonine kinase activity-IEA|ATP binding-IEA|protein phosphorylation-IEA	Molecular Function-IEA|Biological Process-IEA|Molecular Function-IEA|Molecular Function-IEA|Molecular Function-IEA|Molecular Function-IEA|Biological Process-IEA	EC:2.7.11	Transferring phosphorus-containing groups
N00750_c0_g1	CCTCGAGAACTTCACCCTCCACCCAGTGGAAGTGGCTCACCACTCCTCTCCGACAGCTCCCCCGTCACACCAGAGCAGTCACTCGGCAGCGGTGAGCGAGCAGAGATGATCCCTGTGGTTGCTGTTGGTCGAAGAGGGTTGCTTTGATTGTGTGCCGGGATGTGTGAGAGTAGACAGACACTCTTCCATCAGGCAGTTTTTTGATAGAATACAGATCTGTTTTATCGCGAGGTTTTGCTGTTATTTTTTTTTCCATTTGAGGAGGTCTGGGATAGACATGTTTAGTTATTCTTTTTTTCTTTTTTTTATATAATGTGTATATATTTCTTGTTATTAGACCAGAGCTTTTGATCTTATGTGAATTTTTGACTATGGTTATTTCCACTGGAGAATATTGTA…	501
N00751_c0_g1	CGCTTGGCACGGCCAGTCTTTGACTTCCTCTTTTCCTTCTTCTCAACCTTGGGGGTCTGGCCCTTGACCTTACCAGCACGGGACAAAGATCCGTGAACCTTACCTCCCTTGAGGGCAACATTGACATCGATGGCATCAGTGTTCAGGTTGGCCAGGGGGAAGCTGTCATTATCAAGGGGTGATCCAGCAGCATACAGCCTCACCTCAGTCTCTGGGAGACCTTCAGCTTGGCAGATGAAGGCACGGACATCTCCAACAGTTTGCTGTTCAGCATTTTCCACCACATGGGTGGCTTCAGAGCGCACAAAGATCTGCATCTTGGTATGCGGATGACAAGGTCCTAAAGGGAGGTAAGGTTCACGGATCTTTGTCCCGTGCTGGTAAGGTCAAGGGCCAGAC…	423	20	gb|ANZ80586.1|ubiquitin/ribosomal S30 fusion protein [Penaeus monodon]	4.4e-57	GO:0003735-IEA|GO:0005840-IEA|GO:0006412-IEA|GO:0005622-IEA	structural constituent of ribosome-IEA|ribosome-IEA|translation-IEA|intracellular-IEA	Molecular Function-IEA|Cellular Component-IEA|Biological Process-IEA|Cellular Component-IEA
N00752_c0_g1	CACACACACACACACACACGTATGGATACCTTTACACATTAAAATTACTTATTGATAAGGAACTGTAAGTCAGCATTTTGTAATAACTGTACAAAATGTAATCTGAATTGGACCAATATTCTGTGCTAAGCTTAACAGTTTCTTGTTAATAAGGTAAGAATTTCAGAACTGACATGTTTGTCAAACGGTATTTACGGTCAAGAAAATTGAGTAATCCAGTTGTAGGGTAATGTCGAGAATATATATTTACAATGAATAAAAAATGAAAAGGGAGTAATGCTTAGAAATGAAAAGCTTAAAGAAAGTTCAATGAGTGCTAAATATGAGAAGTGTATTGAAGATAGTGAAAACAGTGG	356
N00753_c0_g1	AAAAGACCTTCTCATTCAGAGTCGAAGAGTGATATATACGAGTTACCCAGACGCAGTGTAGTGTTATTTTTGGTTACCAGTCGACATGTGTTTCCCCTTCACAGCGCCTTTCGTTATTGGTGGACAAGTATTGGCGAAGTAATAAGGCTTATTTTGCACGTGTGTTTCTTATTTTTTTATATGAATAAAGTTAGGCTTTTATTCTTTCAGCAACAGTACCGCCATATCCTTGGCTGATTAGTTGGTTATTAGGATCTGAAAAGATGAATCTATGCATACTTGAAATAAAGATAAACTTTTTTTTTTCTGTGAATATTGTGGCATTTTCATAAATACTGTTCAATAAGAGACTTTCAGAGCAATATAGTGCAATTAAAACC	380
N00754_c0_g1	AAAATGCAAATGTGTCGTACATGAAGGGTGTCACAGACCACTATGCAGTATAAGAGTTGTGAATGAGCATCCTGTAGCATATGGATGGAACATAACACATTGACTGCGTTTCGAGCATTAACTACATACCCCTCCAACCACATTTAAATTGACAAATTTGAACATTTCAAGATTTTGTATTTCTAACAGTTAAATAATATGAGATACTTCAGGAATGCCATTTGACTTCTAATAAATAAGCCATCTAAGTTCTATCTTGACAGAATATTCATATTACTTTGTTGTCCTTTGCTGAATTTCGAAGCTTACTTTGTTGTCCTTTGCTGAATTTCGAAGCTTGGTGTCCATGGCATTGCATGATGCAATCCTACTTGAGTTGATTAGCAGTAGTACTTTGTT…	532
N00755_c0_g1	GTTTTTATTTTTTGGACAATATGCATGGTACAAGGCAACATCTGCTAAGTTAGGTGAATGGGATGGATATTCTTTGGGGGAAGAAATAGAAATAGCAATTGAATATCACAAAGAAATTTGCGGTCAGAAGAAAAAGGAAGGGATGTAGGAGGAGGTTAGTCGCGGTCAGTGCATTTTCAGAGGGTAATGCTGTTTTTGCATTAGCCATCATAGGACCTTTTGCATGCTTTTTGTGTTTTGCCTCTGTCTGTTTTCCTAAACAGGGAAGTACTTTCTTTGTTAGTAGGATTATATATGTCTGCATGAGGTGGCAATTTCCCAGAGTTTGTTAAAAAGAGATGGCAAATTCTTATAATATTTCATATATTATGTTAATTTAAAGATTGGGAAGGGGGGGAA…	1077
N00756_c0_g1	ACATGATACATTTTATGATACAAAATAATAACAAAATTATTTGAGGGAGATTTTTTTTCTCTCTTTTTTTTTTCTTTGATTATTTTCAATCATAGGTAATGTGCAGAATCTTTGAAAGTGTTACTTTTTTGCTTCATCAATTATAAATTTGCCAAACAATATGTGATATGAGTTGTGTGTGACCACTGTACATTTATATTTTAAGGTGACATAATATTAGTGGAAAGAATTCAGAATTCCTGGTTTGACACTTCTCTTTTTCTCTACATTTAAATTGAATGTATTACAGTTTTAAGTACCAAACCCAGATCGGGAGTTTATACTGACTTTCAATTATTCCAGATGAAAAATAGAGTACATATCTAGAACAGTGAGACTTAATTCCATAAAGTCATGGAT…	1226	9	ref|WP_073421116.1|hypothetical protein [Enterococcus faecium]	3e-07
N00757_c0_g1	CACACACACACTTTTATGTGAGTGTGAGTGAGTGTATGTGGGTGAGTGAGTGTGTGTGGGTGAATGTGTGTGTGTGTGAGTGAGAGTGAGTATGAGTATTAGTATGAGTGTTAGTGTTAGTATGAGTGTGAGTGTGACTGTGATTATGGGTGTGGGTGCAGATCGGAAGAGCGTCGTGTAGGGAAAGAGTGTAGATCTCGGTGGTCGCCGTATCATTAAAAAAAAAAACACACCTACACACACCTGCCTCTTTC	254	20	ref|WP_073495484.1|hypothetical protein [Enterococcus faecalis]	1.3e-07	GO:0006281-IEA|GO:0090305-IEA|GO:0003677-IEA|GO:0004518-IEA|GO:0016020-IEA|GO:0004519-IEA|GO:0016021-IEA|GO:0005622-IEA	DNA repair-IEA|nucleic acid phosphodiester bond hydrolysis-IEA|DNA binding-IEA|nuclease activity-IEA|membrane-IEA|endonuclease activity-IEA|integral component of membrane-IEA|intracellular-IEA	Biological Process-IEA|Biological Process-IEA|Molecular Function-IEA|Molecular Function-IEA|Cellular Component-IEA|Molecular Function-IEA|Cellular Component-IEA|Cellular Component-IEA
N00757_c1_g1	TTGTATTATCACCTGCTGCCTTCTTAGAGATTGAGGTGTGCCATTCTTTATAGGATTTTGAGAGAATGAAACACCAGAGTAAGTATTCAGAACCTCCAGTTTTGAACAGCCTGCCTGCCTCTGTGTGTGAGAATGTGTGAGTGTGAGTGTGAGTGAGAGTGTGAGTGAGAGTGAGAGTGAATGTGAGTGTAAGAGAGTGAGAGTGAATGTGAGCACAAGAGAGTGAGAGATCGGAAGAGCGTCGTGTAGGG	251
N00758_c0_g1	CTAGATAACTTAGCGTCTGTGAAACATAAAGGAAGAATGAAGAAACTAAAAGAACGAAAGGAGAAAAAAAGAAAAGAACGAAAAAAAGAAAGAAGAGAAAAAGAAGAAAAGTATTTGGATCTTCCTTACGTCTCTCAGGAGCTTAATAGAGCTTTTGTAGTGCATACTGGGAGGTCTGTTCGAGTCTCGATGGGAAAGAGAGACCTTTTGGAGAAGAAAAAAAAATGAATAAAGAAAAGAAAAAAAACTATATATCTCGAGGAATTTCTGTATGTGCTTTGTATGGAGGCGGAGATTATTATCAAGCGCGGAGTGTCCTTCGGTGGAACTGTTCCTCGGACGCTGCTTCGAAACAAACGCTAGACGAGATGCGCAGCTCGCCGAACCCGCGGGAATTTA…	555
N00759_c0_g1	CAAGAACTTCACCACCTCCTGGAGGGACGGCCTCGCCTTCGTCGCCATCATTCATAGGAACAGCGAGGTCATCCGAAGCAGAAGCGCCTCCAGGAATGAAGCCTCCAAAGGTTCTGACGGAGGGGGTCCTGAGCCCGCGCCACCCGACCTGGTTGACTGGCGCGGCCTCCGCCAGAGGTCAGCCAGAGAGCGACTTGAAACAGCCTTTCATGTCATGGAGCGCGAGTACGGCGTCACACGACTTCTCGACCCTGAAGATGTTGATACCCCGGAACCAGACGAGAAGTCGTTGATTACGTACGTGTCGCAGCTCTATGAGATCTTCCCAGAGCCACCCTCTATTCATCCCTTGTTCAACATTGAGGCGCAACGCAAGCTAGAAGAGTACCGAGAAATGGC…	1880	20	ref|XP_018012343.1|PREDICTED: dystonin-like isoform X1 [Hyalella azteca]	0	GO:0005856-IEA|GO:0003779-IEA	cytoskeleton-IEA|actin binding-IEA	Cellular Component-IEA|Molecular Function-IEA
N00761_c0_g1	GTTTGCATTCTCAATAAGCATTCCAACGTAGCTGGTAGAAGTGACTTTAAATGTGTGATATCTTGCGAACGACCCCATGACTGAGCGGAGAAATTTATTTTTTGTCCCATTTGCTCTCTTCAAACATTTCCCTCCAAGATATGGTATTCCAATTCATTATTCCGTAGTAGCCTAATCTAGACCTAGATTTTTCCTATTAATGTCAGATCTTTGACTTTACTATGGTGTACGGGCTTGTGCAGTTTTCTCGATCTCAAATACACTGCTCACGTGTCCGTGCTTGGAACATGGAATGGAAATTAAAGAAAAAAAACAAAACAGTTTAATGTTGGAAAAAAATAATAATAATAATAAAAACGAAAACCGTGCACAAGCCTTACGCTGTACTTTGGTGCCAGA…	458
N00761_c1_g1	CGAGAAAAGTCTCTTTTTCTGTCTTTCTCATTAGCCAAAGTAACCAAGTGAGGTTGGGTGCACTTGCATAGTATTAACTTGAGATTTTTCTAAAGCCTTGTGTGTTGATAATAATGATCTCGAATAATTGAAATAGAGCAAATCAAGCTGATTATCTCCATGTAAAAAAAGTAACAGCAAAAAGAAAAAAAAAATGTACATAGTAAAAGAAAAAGAAAAAAAAAAAGGAAAAAAAAAAAAATATTTGCTTAATTAAATTTGGAGTTTGATGTTAAGAGTAAATATGTTTAGACAGATCGGAAAAGAGTACGGTAGGGAAAAAGTTTAGATCTTGGTCGTAGCCTGCACATTAAAAAAAA	359
N00762_c0_g1	GCTGTCTCTCTTTTCCCTACTTGTTCTTTTCTTATTTTTTTTTTTCAATGTCTTCAAGGTTATTGGATTTTTTTTTTTTTTTTTTCTATTTTTTTGTCTTTATTTGTTAATTGGTCTCTGTTGTATACAGCTTTGATTGATTGATTGATTTCTGTCTCACAGGTGCATAGGTTTGTTGTTCTTGCATAGATTCACTAATTCTGCCAACCCCATCACAAGAGCTTCTTGGTCCTTCAGAATCATTATTTTGTTACAACCAAAACTGGATTGTTCGAGTGAGAGTTCAGAGTAGTGATGAGATTGAGATCATTATAAGATGGAAAGATTTATGTGTGCATATGAATGTTTGGCACCATGTCCTAAAGTTGACATAACTGGTTGTATAAAAAGCAGAAGAGT…	562
N00763_c0_g2	ATTGTTTTTATGTAACATCCCTTCGTCCCAACATCCAAGTGTCTTTGGCACATTGGAAAGGAATCGCAAGAGAAGAGAGTGGTGAGTGACATGTGATGTGCTTGGAAATGGAAAGGAAATTGCTTACTGCCGTGCACCAGCATTGTTGTTATTGTTGTTATCATTGGATTGAATTTGTAGAATGGTCAACAGTTATGAGAATTAGTTTCTTTTTTCGTTTTTTTTTCTGTTTGTAATTTGGTTTTATGTTTATTACATATATTGTGATTGTTGTCGTAACTATTATTTTTTTTCAAAAATAGTAATGAAAAGTATTATTCTTTTTATTATTATTATTATTATTATTATTATTATTATTATTATTATTATTATTACCTGATTATCTTGGATATGCTGTAT…	415
N00764_c0_g1	TGAATATAATAAAAAGTGTATAAAAAAGTATAAAAATTTAAAATTATTGTATGAGTATAAAAATAGATATTTGTTTTGTAAAAATCCAGGTATATAAAAAATATAAATTCCATTGAGTACGAAAAAAAGTTTATATGGTGAGAGCTCGTCTTAGAACATGTGCAGTACTATTAAGTATAATTTTCTGTATCTCTTGTAAAGAGGGATTTCCTGGAATTTTATTAACAAAGTCTTTGGCTCCTTTCTTTATCAGGCCTAAGGCACCTACCACGACTGGGATCGTACGAGTCCTTAGGTGCCACATCTTTTCTACTTCTATCTCTAGGTCTTTATATTTCGAGAGCTTTTCAAATGTTTTCGCAGCTACATTCTGGTCAGAGGGCACACTCATATCAATGA…	484	20	gb|KOG00215.1|hypothetical protein OCBIM_22007344mg [Octopus bimaculoides]	2.9e-32
[truncated: 46,277 more rows]
